# Supplementary material for: The role of strigolactones in P deficiency induced transcriptional changes in tomato roots
Source: BMC Plant Biol. 2021 Jul 23;21:349. doi: 10.1186/s12870-021-03124-0 (PMC8299696; doi:10.1186/s12870-021-03124-0)
Supplement: Supplementary file 1 — Additional file 1:Suppl. Fig. 1. Experimental design of the P starvation RNAseq experiment. Suppl. Fig. 2. KEGG pathway enrichment for induced (A) and repressed (B) DEGs in tomato roots upon P starvation and P replenishment. Suppl. Fig. 3. Heatmap showing fold change of SL related genes in RNAseq dataset and RT-qPCR validation of SL biosynthetic and P starvation marker genes. A, heatmap showing fold change of genes involved in the SL biosynthetic and signaling pathway under P starvation for different time periods and P replenishment in WT tomato and CCD8 RNAi line. A fold change in bold indicates significance (P<0.05). B-D, relative expression of D27 (B), CCD8 (C) and LePS2 (D) upon P starvation (and P replenishment) (n = 3). The gene expression level in 2-day control wild‐type plants (YP2) was set to 1. Error bars represent standard error of the mean. **, 0.01>P; *, 0.01 < P < 0.05; NG, not significant. E, comparison of RT-qPCR and RNA-seq data. A Pearson correlation coefficient of 0.9761 (P < 0.01) is observed between the RNA-seq and RT-qPCR data of three genes (D27, CCD8 and LePS2). Suppl. Fig. 4. PCA of tomato root transcript profiles using RPKM. YP4 and NP4 represent 4 days control P and P starvation treatment in WT, respectively. CCD8.YP4 and CCD8.NP4 represent control P and P starvation treatment in CCD8, respectively. Suppl. Fig. 5. Heatmap showing a selection of strongest induced and repressed DEGs in the roots of WT tomato and CCD8 RNAi line under different P starvation treatment times. The RPKM value of the top 10 strongest P starvation induced DEGS (at 2, 3, 4 and 5 days of P starvation) and their repression by P replenishment in WT, and DEGs at 4 days of P starvation in CCD8 RNAi line. Suppl. Fig. 6. Secondary metabolism visualization of PS induced DEGs, PS repressed and SL-dependent DEGs with iPath 3.0 [53, 54]. A, secondary metabolite biosynthesis visualization of P starvation repressed DEGs (4 days) in WT. B, secondary metabolite biosynthesis visuali [file 12870_2021_3124_MOESM1_ESM.zip › Supplementary Data set 1.xlsx]

## Sheet: S1
Suppl. Data set 1. The DEGs of 2 days P starvation in wild type.
S1, significant DEGs after 2 days P starvation in wild type.
upregulated	logFC	logCPM	PValue.Common	bonferroni.Common	PValue.Tagwise	bonferroni.Tagwise	Common.Dispersion	Tagwise.Dispersion
Solyc12g006130.1.1	9.31518	3.36328	7.76742e-43	1.69516e-38	5.56061e-31	1.21355e-26	0.0293524	0.0641061	F-box family protein (AHRD V1 ***- B9GTQ9_POPTR); contains Interpro domain(s) IPR006527 F-box associated
Solyc04g080920.1.1	7.03433	1.654	3.8239e-13	8.34528e-09	2.549e-12	5.56294e-08	0.0293524	0.0452692	Purple acid phosphatase (AHRD V1 **** Q84KZ1_TOBAC); contains Interpro domain(s) IPR015914 Purple acid phosphatase, N-terminal GO:0016787,GO:0
Solyc01g090890.2.1	5.78511	7.43517	6.93885e-93	1.51434e-88	8.20691e-54	1.79108e-49	0.0293524	0.0572201	Xenotropic and polytropic retrovirus receptor (AHRD V1 **-- B2GU54_XENTR); contains Interpro domain(s) IPR004331 SPX, N-terminal
Solyc03g098010.2.1	5.67617	6.82554	5.29779e-83	1.15619e-78	4.38296e-36	9.56538e-32	0.0293524	0.0838975	Acid phosphatase (AHRD V1 **** B9XQU4_9BACT); contains Interpro domain(s) IPR004843 Metallophosphoesterase GO:0016787 GO:0004722 GO:0004
Solyc07g042400.2.1	5.36977	5.66008	5.60084e-46	1.22233e-41	3.50243e-38	7.6437e-34	0.0293524	0.041837	Unknown Protein (AHRD V1)
Solyc06g062550.2.1	5.30177	5.01291	4.06861e-13	8.87933e-09	3.81748e-11	8.33126e-07	0.0293524	0.0667847	Phosphatase (AHRD V1 ***- D2V497_NAEGR); contains Interpro domain(s) IPR016965 Pyridoxal phosphate phosphatase, PHOSPHO2 GO:0008152,GO:0016791
Solyc06g072950.1.1	4.59374	2.34437	1.14566e-12	2.50029e-08	9.63243e-07	0.0210218	0.0293524	0.232968	ABC transporter-like protein (AHRD V1 ***- Q2V606_BRACM); contains Interpro domain(s) IPR017940 ABC transporter integral membrane type 1 GO:0016
Solyc05g051610.1.1	3.87295	3.79682	5.99017e-48	1.30729e-43	2.95529e-18	6.44962e-14	0.0293524	0.101828	Receptor-like protein kinase (AHRD V1 ***- Q9FZP2_ARATH); contains Interpro domain(s) IPR002290 Serine/threonine protein kinase GO:0000151,GO:0
Solyc06g062540.2.1	3.6974	6.75822	1.08726e-38	2.37283e-34	1.34103e-19	2.92667e-15	0.0293524	0.077122	Phosphatase (AHRD V1 ***- D2V497_NAEGR); contains Interpro domain(s) IPR016965 Pyridoxal phosphate phosphatase, PHOSPHO2 GO:0008152,GO:0016791
Solyc12g009480.1.1	3.64348	8.30537	1.12809e-58	2.46195e-54	2.5323e-55	5.52649e-51	0.0293524	0.0312062	Xenotropic and polytropic retrovirus receptor (AHRD V1 **-- B2GU54_XENTR); contains Interpro domain(s) IPR004331 SPX, N-terminal
Solyc01g100020.2.1	3.48061	6.70252	1.05441e-48	2.30115e-44	1.48949e-31	3.25065e-27	0.0293524	0.0483438	Phospholipase D (AHRD V1 **** A3KH17_ARATH); contains Interpro domain(s) IPR016555 Phospholipase D, eukaryota GO:0008152 GO:0004630
Solyc12g056570.1.1	3.3982	1.38093	8.63652e-09	0.000188483	1.20256e-06	0.0262446	0.0293524	0.095417	Unknown Protein (AHRD V1); contains Interpro domain(s) IPR007749 Protein of unknown function DUF677
Solyc09g066410.1.1	3.21176	4.56853	2.92048e-25	6.37366e-21	4.4629e-15	9.73983e-11	0.0293524	0.0712362	Inorganic phosphate transporter (AHRD V1 **** Q9LLS5_TOBAC); contains Interpro domain(s) IPR004738 Phosphate permease GO:0016021 GO:0005
Solyc05g014550.1.1	3.0412	3.0566	3.47569e-12	7.58534e-08	1.03084e-06	0.0224971	0.0293524	0.141706	DNA-binding protein (Fragment) (AHRD V1 *-*- Q5IRD2_9ROSI); contains Interpro domain(s) IPR006634 TRAM, LAG1 and CLN8 homology GO:0016021
Solyc04g063370.1.1	2.89452	4.50961	2.39068e-18	5.21742e-14	8.6324e-15	1.88393e-10	0.0293524	0.0464562	Receptor-like kinase (AHRD V1 *-*- A7VM65_9VIRI); contains Interpro domain(s) IPR002290 Serine/threonine protein kinase GO:0006468
Solyc04g008250.1.1	2.86099	2.66595	5.76383e-18	1.2579e-13	1.65935e-13	3.62137e-09	0.0293524	0.052671	Acid phosphatase (AHRD V1 **** B9XQU4_9BACT); contains Interpro domain(s) IPR004843 Metallophosphoesterase GO:0016787 GO:0004722 GO:0004
Solyc05g007950.2.1	2.82873	2.65479	1.86027e-11	4.05986e-07	1.18279e-08	0.000258133	0.0293524	0.0691631	Ribonuclease T2 (AHRD V1 ***- Q6A3R1_SOLLC); contains Interpro domain(s) IPR001568 Ribonuclease T2 GO:0033897 GO:0004521 GO:0004521,GO:0
Solyc01g110060.2.1	2.80985	7.70874	3.4083e-38	7.43828e-34	4.99066e-29	1.08916e-24	0.0293524	0.0392731	Purple acid phosphatase (AHRD V1 **** Q84KZ2_TOBAC); contains Interpro domain(s) IPR015914 Purple acid phosphatase, N-terminal GO:0016787,GO:0
Solyc07g005680.2.1	2.76351	3.49157	1.37864e-23	3.00874e-19	2.96026e-09	6.46048e-05	0.0293524	0.117071	Serine carboxypeptidase K10B2.2 (AHRD V1 **** B6TSK4_MAIZE); contains Interpro domain(s) IPR001563 Peptidase S10, serine carboxypeptidase GO:0006
Solyc04g015120.2.1	2.76234	8.18814	5.94066e-37	1.29649e-32	4.41601e-27	9.63751e-23	0.0293524	0.0409034	U-box domain containing protein expressed (AHRD V1 *--- Q10T52_ORYSJ)
Solyc08g060920.2.1	2.75478	8.67212	4.5007e-37	9.82234e-33	8.61079e-39	1.87922e-34	0.0293524	0.0279848	Xenotropic and polytropic retrovirus receptor (AHRD V1 **-- B2GU54_XENTR); contains Interpro domain(s) IPR004331 SPX, N-terminal
Solyc00g231780.1.1	2.67813	1.94522	9.74068e-12	2.12581e-07	1.14322e-08	0.000249497	0.0293524	0.0667369	NAD(P)H-quinone oxidoreductase subunit I chloroplastic (AHRD V1 *-*- D3WFI2_TROAR); contains Interpro domain(s) IPR009051 Alpha-helical ferredoxin
Solyc05g055400.2.1	2.4793	2.82112	5.38169e-15	1.1745e-10	4.04809e-09	8.83455e-05	0.0293524	0.0776876	Cytochrome P450 GO:0020037,GO:0055114 GO:0019825 GO:0019825,GO:0020037,GO:0055114
Solyc06g072960.1.1	2.4619	5.86864	1.14962e-22	2.50894e-18	3.34994e-14	7.3109e-10	0.0293524	0.0559731	Lipid A export ATP-binding/permease protein msbA (AHRD V1 *--- MSBA_SYNAS); contains Interpro domain(s) IPR003439 ABC transporter-like GO:0016
Solyc07g045060.1.1	2.43054	2.47394	7.06612e-22	1.54211e-17	2.43781e-12	5.32028e-08	0.0293524	0.0650674	Auxin responsive protein (AHRD V1 ***- Q75GP8_ORYSJ); contains Interpro domain(s) IPR003676 Auxin responsive SAUR protein GO:0005516
Solyc03g078500.2.1	2.40451	5.58651	9.06062e-16	1.97739e-11	2.94824e-07	0.00643424	0.0293524	0.111229	UDP-glucuronosyltransferase (AHRD V1 **-* Q5UB81_ARATH); contains Interpro domain(s) IPR002213 UDP-glucuronosyl/UDP-glucosyltransferase GO:0008
Solyc01g091760.2.1	2.31803	2.34988	3.02092e-09	6.59286e-05	1.14389e-06	0.0249644	0.0293524	0.0736203	Ethylene responsive transcription factor 2a (AHRD V1 *-*- C0J9I7_9ROSA); contains Interpro domain(s) IPR001471 Pathogenesis-related transcriptional f
Solyc03g093140.2.1	2.2962	9.08686	2.90525e-27	6.34041e-23	3.04e-32	6.63449e-28	0.0293524	0.0245616	MFS family major facilitator transporter glycerol-3-phosphate cation symporter (AHRD V1 **** C9PNR4_9PAST); contains Interpro domain(s) IPR016196 Maj
Solyc10g085850.1.1	2.28477	9.51582	5.70875e-27	1.24588e-22	5.43745e-24	1.18667e-19	0.0293524	0.0332775	TPSI1 (AHRD V1 ***- Q41336_SOLLC)
Solyc09g091910.1.1	2.18693	7.41475	8.29876e-25	1.81112e-20	3.83119e-19	8.36119e-15	0.0293524	0.0389433	Purple acid phosphatase (AHRD V1 **** A5YBN1_TOBAC); contains Interpro domain(s) IPR015914 Purple acid phosphatase, N-terminal GO:0016787,GO:0
Solyc10g047040.1.1	2.1591	3.7769	1.00646e-19	2.19651e-15	1.56109e-14	3.40693e-10	0.0293524	0.0439379	Zinc finger protein zfs1 (AHRD V1 *-*- ZFS1_SCHPO); contains Interpro domain(s) IPR000571 Zinc finger, CCCH-type GO:0008270 GO:0008
Solyc10g085100.1.1	2.15736	5.77614	1.075e-22	2.34607e-18	4.59622e-27	1.00308e-22	0.0293524	0.0238749	Glycosyl transferase group 1 family protein (AHRD V1 **-- B6T479_MAIZE); contains Interpro domain(s) IPR001296 Glycosyl transferase, group 1
Solyc10g081780.1.1	2.11626	3.27558	1.845e-20	4.02654e-16	8.10166e-11	1.76811e-06	0.0293524	0.0643728	RING finger protein 38 (AHRD V1 *-*- RNF38_HUMAN); contains Interpro domain(s) IPR018957 Zinc finger, C3HC4 RING-type GO:0008270
Solyc01g090210.2.1	2.08363	5.55932	2.96108e-22	6.46227e-18	9.44937e-31	2.06223e-26	0.0293524	0.020439	Genomic DNA chromosome 5 P1 clone MCA23 (AHRD V1 ***- Q9FIK5_ARATH)
Solyc06g083160.1.1	2.0658	2.19912	1.09056e-12	2.38003e-08	1.81505e-11	3.96117e-07	0.0293524	0.0359733	Plant-specific domain TIGR01615 family protein (AHRD V1 ***- B4FP41_MAIZE); contains Interpro domain(s) IPR006502 Protein of unknown function DUF506,
Solyc07g049560.2.1	2.04608	7.9409	2.926e-22	6.38569e-18	2.81244e-16	6.13787e-12	0.0293524	0.0413457	Tyrosine phosphatase family protein (AHRD V1 **** B8N9Z8_ASPFN); contains Interpro domain(s) IPR020428 Protein-tyrosine phosphatase, dual specificity
Solyc01g059900.2.1	2.01241	4.61425	2.17054e-16	4.73698e-12	7.2242e-07	0.0157661	0.0293524	0.0989201	Dirigent-like protein (AHRD V1 ***- A6YR04_PICSI); contains Interpro domain(s) IPR004265 Plant disease resistance response protein
Solyc02g094400.2.1	2.00368	9.4436	1.54069e-21	3.36239e-17	6.00042e-14	1.30953e-09	0.0293524	0.0473308	Glycerophosphodiester phosphodiesterase gde1 (AHRD V1 ***- B6JW52_SCHJY); contains Interpro domain(s) IPR004129 Glycerophosphoryl diester phosphodies
Solyc06g036110.1.1	1.93329	6.85063	5.5773e-20	1.21719e-15	5.33004e-14	1.16323e-09	0.0293524	0.0436667	C2 domain-containing protein (AHRD V1 *--- Q5DVL6_HORVD); contains Interpro domain(s) IPR018029 C2 membrane targeting protein
Solyc11g010700.1.1	1.82146	5.34723	4.95604e-17	1.08161e-12	2.25555e-22	4.92251e-18	0.0293524	0.0212157	Receptor-like protein kinase (AHRD V1 *-*- Q9FZP2_ARATH); contains Interpro domain(s) IPR001245 Tyrosine protein kinase GO:0000151,GO:0006468
Solyc02g078150.2.1	1.71603	6.49112	3.16513e-16	6.90759e-12	2.25398e-13	4.91908e-09	0.0293524	0.0365414	Plant-specific domain TIGR01615 family protein (AHRD V1 *-*- B6UDN7_MAIZE); contains Interpro domain(s) IPR006502 Protein of unknown function DUF506,
Solyc01g100270.2.1	1.69357	6.17766	1.03049e-15	2.24895e-11	1.87838e-12	4.09938e-08	0.0293524	0.0383382	3&apos-5&apos exonuclease family protein (AHRD V1 *-*- Q23B12_TETTH); contains Interpro domain(s) IPR002562 3'-5' exonuclease GO:0003676,GO:0
Solyc10g084540.1.1	1.55984	4.60314	1.32625e-12	2.8944e-08	8.50859e-11	1.85692e-06	0.0293524	0.0357368	Pentatricopeptide repeat-containing protein (AHRD V1 *-*- D7KHY5_ARALY); contains Interpro domain(s) IPR013209 LNS2, Lipin/Ned1/Smp2
Solyc10g083880.1.1	1.51883	8.64386	2.2623e-13	4.93724e-09	1.59782e-09	3.48708e-05	0.0293524	0.0433662	Aquaporin (AHRD V1 ***- D6BRE1_9ROSI); contains Interpro domain(s) IPR012269 Aquaporin GO:0016020,GO:0016021 GO:0016020,GO:0016021
Solyc07g007620.2.1	1.50332	6.01398	3.32447e-12	7.25532e-08	5.17091e-12	1.1285e-07	0.0293524	0.0299332	Processive diacylglycerol glucosyltransferase (AHRD V1 **-- C5NXP9_9BACL); contains Interpro domain(s) IPR009695 Monogalactosyldiacylglycerol synthas
Solyc02g083250.2.1	1.42348	8.53605	5.49444e-12	1.19911e-07	3.83446e-14	8.36833e-10	0.0293524	0.0243397	Cellular retinaldehyde-binding/triple function C-terminal (AHRD V1 **-- B6SN40_MAIZE); contains Interpro domain(s) IPR001251 Cellular retinaldehyde-b
Solyc12g056760.1.1	1.38673	5.1608	8.00518e-11	1.74705e-06	2.0124e-19	4.39186e-15	0.0293524	0.0142517	Unknown Protein (AHRD V1)
Solyc03g083010.2.1	1.29447	6.2912	5.32521e-10	1.16217e-05	1.92511e-13	4.20135e-09	0.0293524	0.0206839	Hydrolase alpha/beta fold family protein (AHRD V1 ***- D7MSC9_ARALY); contains Interpro domain(s) IPR000073 Alpha/beta hydrolase fold-1
Solyc01g096400.2.1	1.19296	3.70608	1.95387e-06	0.0426412	1.47891e-06	0.0322757	0.0293524	0.0283522	Unknown Protein (AHRD V1)
Solyc07g045160.2.1	1.18972	6.60667	9.72986e-09	0.000212344	4.21861e-10	9.20668e-06	0.0293524	0.0246487	Phosphofructokinase family protein (AHRD V1 ***- D7MLU4_ARALY); contains Interpro domain(s) IPR012004 Pyrophosphate-dependent phosphofructokinase TP0
Solyc05g009720.2.1	1.17565	6.35863	1.48307e-08	0.000323665	5.40633e-10	1.17988e-05	0.0293524	0.0243173	Myb family transcription factor-like (AHRD V1 **-* Q6Z869_ORYSJ); contains Interpro domain(s) IPR006447 Myb-like DNA-binding region, SHAQKYF class
Solyc07g007660.1.1	1.16305	6.53926	1.86185e-08	0.000406331	8.62582e-10	1.8825e-05	0.0293524	0.0246066	Unknown Protein (AHRD V1)
Solyc06g069470.2.1	1.16236	5.68787	2.168e-08	0.000473143	6.81654e-17	1.48764e-12	0.0293524	0.0127588	Glycerophosphoryl diester phosphodiesterase family protein expressed (AHRD V1 ***- Q6AUZ6_ORYSJ); contains Interpro domain(s) IPR004129 Glycerophosph
Solyc12g005590.1.1	1.1597	6.09007	2.18408e-08	0.000476653	1.04304e-16	2.27632e-12	0.0293524	0.0129895	Transmembrane protein 34 (AHRD V1 *-*- A5D9H3_BOVIN); contains Interpro domain(s) IPR005178 Protein of unknown function DUF300
Solyc10g017580.2.1	1.11878	6.47455	6.49763e-08	0.00141804	1.0996e-16	2.39977e-12	0.0293524	0.0120871	Digalactosyldiacylglycerol synthase 2, chloroplastic (AHRD V1 ***- DGDG2_LOTJA); contains Interpro domain(s) IPR001296 Glycosyl transferase, group 1
Solyc04g025880.2.1	1.05988	6.52803	2.76868e-07	0.00604236	2.70097e-09	5.89459e-05	0.0293524	0.0217749	Potassium transporter (AHRD V1 **** D2JYH2_GOSHI); contains Interpro domain(s) IPR018519 Potassium uptake protein, kup IPR003855 K+ potassium trans
Solyc03g118000.1.1	1.03219	3.91833	1.61312e-06	0.0352046	9.64975e-07	0.0210596	0.0293524	0.028017	Inositol hexakisphosphate kinase 3 (AHRD V1 **** Q5TAQ4_HUMAN); contains Interpro domain(s) IPR005522 Inositol polyphosphate kinase GO:0008
downregulated	logFC	logCPM	PValue.Common	bonferroni.Common	PValue.Tagwise	bonferroni.Tagwise	Common.Dispersion	Tagwise.Dispersion	Annotation
Solyc01g081250.2.1	-2.32511	2.3417	8.39831e-24	1.83285e-19	2.68615e-07	0.00586226	0.0293524	0.126208	Glutathione-S-transferase (AHRD V1 ***- A3FMP5_SOLLC); contains Interpro domain(s) IPR004046 Glutathione S-transferase, C-terminal

## Sheet: S2
S2, GO enrichment of 2 days P starvation significantly induced genes in PlantRegMap (P value<=0.01).
GO ID	p-value	GO Term	Count	q-value(BH)	Aspect
GO:0044421	0.0066	extracellular region part	2	1	C
GO:0005615	0.0057	extracellular space	2	1	C
GO:0042578	1.2e-09	phosphoric ester hydrolase activity	10	3.108e-06	F
GO:0003993	2e-08	acid phosphatase activity	5	2.59e-05	F
GO:0016791	8.1e-08	phosphatase activity	8	6.993e-05	F
GO:0016788	2.2e-07	hydrolase activity, acting on ester bonds	12	0.0001425	F
GO:0016787	0.00059	hydrolase activity	16	0.3056	F
GO:0004713	0.00072	protein tyrosine kinase activity	2	0.3108	F
GO:0008081	0.00352	phosphoric diester hydrolase activity	2	0.6799	F
GO:0016036	6.2e-10	cellular response to phosphate starvation	6	3.306e-06	P
GO:0055062	1.4e-08	phosphate ion homeostasis	4	2.489e-05	P
GO:0072506	1.4e-08	trivalent inorganic anion homeostasis	4	2.489e-05	P
GO:0072505	2.8e-08	divalent inorganic anion homeostasis	4	3.733e-05	P
GO:0055083	5e-08	monovalent inorganic anion homeostasis	4	5.333e-05	P
GO:0009267	8.3e-08	cellular response to starvation	6	7.377e-05	P
GO:0031669	1.5e-07	cellular response to nutrient levels	6	0.0001143	P
GO:0042594	1.9e-07	response to starvation	6	0.0001267	P
GO:0031668	3.4e-07	cellular response to extracellular stimulus	6	0.0001648	P
GO:0055081	3.4e-07	anion homeostasis	4	0.0001648	P
GO:0016311	3.3e-07	dephosphorylation	8	0.0001648	P
GO:0071496	4.2e-07	cellular response to external stimulus	6	0.0001867	P
GO:0031667	5e-07	response to nutrient levels	6	0.0002051	P
GO:0009991	1e-06	response to extracellular stimulus	6	0.0003809	P
GO:0009247	2.9e-06	glycolipid biosynthetic process	4	0.001031	P
GO:0006664	7e-06	glycolipid metabolic process	4	0.002333	P
GO:1903509	7.6e-06	liposaccharide metabolic process	4	0.002384	P
GO:0046467	1.3e-05	membrane lipid biosynthetic process	4	0.003852	P
GO:0080040	1.7e-05	positive regulation of cellular response to phosphate starvation	2	0.004772	P
GO:0030643	3.3e-05	cellular phosphate ion homeostasis	2	0.007652	P
GO:0032106	3.3e-05	positive regulation of response to extracellular stimulus	2	0.007652	P
GO:0032109	3.3e-05	positive regulation of response to nutrient levels	2	0.007652	P
GO:0072502	3.3e-05	cellular trivalent inorganic anion homeostasis	2	0.007652	P
GO:0006643	4.3e-05	membrane lipid metabolic process	4	0.009555	P
GO:0032104	5.6e-05	regulation of response to extracellular stimulus	2	0.01106	P
GO:0032107	5.6e-05	regulation of response to nutrient levels	2	0.01106	P
GO:0072501	5.6e-05	cellular divalent inorganic anion homeostasis	2	0.01106	P
GO:0006796	7e-05	phosphate-containing compound metabolic process	15	0.01333	P
GO:0006793	8e-05	phosphorus metabolic process	15	0.01471	P
GO:0019375	0.00012	galactolipid biosynthetic process	2	0.02	P
GO:0030002	0.00012	cellular anion homeostasis	2	0.02	P
GO:0030320	0.00012	cellular monovalent inorganic anion homeostasis	2	0.02	P
GO:0019374	0.00016	galactolipid metabolic process	2	0.02586	P
GO:0009395	0.0002	phospholipid catabolic process	2	0.03137	P
GO:0018108	0.00083	peptidyl-tyrosine phosphorylation	2	0.123	P
GO:0018212	0.00083	peptidyl-tyrosine modification	2	0.123	P
GO:0032103	0.00103	positive regulation of response to external stimulus	2	0.1485	P
GO:0070417	0.00137	cellular response to cold	2	0.1923	P
GO:0098771	0.0015	inorganic ion homeostasis	4	0.2051	P
GO:0048878	0.00161	chemical homeostasis	5	0.2094	P
GO:0009605	0.0016	response to external stimulus	7	0.2094	P
GO:0050801	0.0019	ion homeostasis	4	0.2413	P
GO:0046434	0.00249	organophosphate catabolic process	2	0.3088	P
GO:0080135	0.00282	regulation of cellular response to stress	2	0.3418	P
GO:0044255	0.00294	cellular lipid metabolic process	6	0.3484	P
GO:0006629	0.00336	lipid metabolic process	7	0.3895	P
GO:0010647	0.00474	positive regulation of cell communication	2	0.5202	P
GO:0033554	0.00567	cellular response to stress	6	0.6048	P
GO:0032101	0.00637	regulation of response to external stimulus	2	0.6533	P
GO:1901137	0.00627	carbohydrate derivative biosynthetic process	4	0.6533	P
GO:0009987	0.00868	cellular process	36	0.8416	P
