# Supplementary material for: The role of strigolactones in P deficiency induced transcriptional changes in tomato roots
Source: BMC Plant Biol. 2021 Jul 23;21:349. doi: 10.1186/s12870-021-03124-0 (PMC8299696; doi:10.1186/s12870-021-03124-0)
Supplement: Supplementary file 1 — Additional file 1:Suppl. Fig. 1. Experimental design of the P starvation RNAseq experiment. Suppl. Fig. 2. KEGG pathway enrichment for induced (A) and repressed (B) DEGs in tomato roots upon P starvation and P replenishment. Suppl. Fig. 3. Heatmap showing fold change of SL related genes in RNAseq dataset and RT-qPCR validation of SL biosynthetic and P starvation marker genes. A, heatmap showing fold change of genes involved in the SL biosynthetic and signaling pathway under P starvation for different time periods and P replenishment in WT tomato and CCD8 RNAi line. A fold change in bold indicates significance (P<0.05). B-D, relative expression of D27 (B), CCD8 (C) and LePS2 (D) upon P starvation (and P replenishment) (n = 3). The gene expression level in 2-day control wild‐type plants (YP2) was set to 1. Error bars represent standard error of the mean. **, 0.01>P; *, 0.01 < P < 0.05; NG, not significant. E, comparison of RT-qPCR and RNA-seq data. A Pearson correlation coefficient of 0.9761 (P < 0.01) is observed between the RNA-seq and RT-qPCR data of three genes (D27, CCD8 and LePS2). Suppl. Fig. 4. PCA of tomato root transcript profiles using RPKM. YP4 and NP4 represent 4 days control P and P starvation treatment in WT, respectively. CCD8.YP4 and CCD8.NP4 represent control P and P starvation treatment in CCD8, respectively. Suppl. Fig. 5. Heatmap showing a selection of strongest induced and repressed DEGs in the roots of WT tomato and CCD8 RNAi line under different P starvation treatment times. The RPKM value of the top 10 strongest P starvation induced DEGS (at 2, 3, 4 and 5 days of P starvation) and their repression by P replenishment in WT, and DEGs at 4 days of P starvation in CCD8 RNAi line. Suppl. Fig. 6. Secondary metabolism visualization of PS induced DEGs, PS repressed and SL-dependent DEGs with iPath 3.0 [53, 54]. A, secondary metabolite biosynthesis visualization of P starvation repressed DEGs (4 days) in WT. B, secondary metabolite biosynthesis visuali [file 12870_2021_3124_MOESM1_ESM.zip › Supplementary Data set 2.xlsx]

## Sheet: S1
Suppl. Data set 2. The DEGs of 3 days P starvation in wild type.
S1, significant DEGs after 3 days P starvation in wild type.
upregulated	logFC	logCPM	PValue.Common	bonferroni.Common	PValue.Tagwise	bonferroni.Tagwise	Common.Dispersion	Tagwise.Dispersion	UpDownRegulation.Common	UpDownRegulation.Tagwise		Annotation
Solyc02g092060.1	8.44832	3.55268	2.31268e-28	5.04719e-24	1.1366e-23	2.48053e-19	0.0293524	0.0534951	1	1		Short-chain dehydrogenase/reductase family protein (AHRD V1 **** D7M2S9_ARALY); contains Interpro domain(s) IPR002347 Glucose/ribitol dehydrogenase
Solyc06g062550.2	8.25885	5.01291	5.08007e-57	1.10868e-52	3.49315e-38	7.62345e-34	0.0293524	0.0667847	1	1		Phosphatase (AHRD V1 ***- D2V497_NAEGR); contains Interpro domain(s) IPR016965 Pyridoxal phosphate phosphatase, PHOSPHO2 GO:0008152,GO:0016791
Solyc03g098010.2	8.00433	6.82554	6.2458e-148	1.3631e-143	1.25743e-59	2.74421e-55	0.0293524	0.0838975	1	1		Acid phosphatase (AHRD V1 **** B9XQU4_9BACT); contains Interpro domain(s) IPR004843 Metallophosphoesterase GO:0016787 GO:0004722 GO:0004
Solyc06g062560.1	7.2697	3.4282	4.02418e-15	8.78238e-11	2.41024e-13	5.2601e-09	0.0293524	0.0544149	1	1		Phosphatase (AHRD V1 ***- D2V497_NAEGR); contains Interpro domain(s) IPR016965 Pyridoxal phosphate phosphatase, PHOSPHO2 GO:0008152,GO:0016791
Solyc01g090890.2	7.00761	7.43517	8.6634e-136	1.8907e-131	7.46952e-75	1.63015e-70	0.0293524	0.0572201	1	1		Xenotropic and polytropic retrovirus receptor (AHRD V1 **-- B2GU54_XENTR); contains Interpro domain(s) IPR004331 SPX, N-terminal
Solyc07g042400.2	6.55442	5.66008	1.24183e-98	2.71017e-94	2.08868e-75	4.55833e-71	0.0293524	0.041837	1	1		Unknown Protein (AHRD V1)
Solyc12g006130.1	6.55019	3.36328	1.97738e-71	4.31544e-67	2.65017e-43	5.78372e-39	0.0293524	0.0641061	1	1		F-box family protein (AHRD V1 ***- B9GTQ9_POPTR); contains Interpro domain(s) IPR006527 F-box associated
Solyc04g082350.1	6.34766	2.83152	5.26187e-24	1.14835e-19	4.48394e-17	9.78575e-13	0.0293524	0.0835004	1	1		Transferase family protein (AHRD V1 **-* D7LQY1_ARALY); contains Interpro domain(s) IPR003480 Transferase GO:0016747 GO:0016740 GO:0016
Solyc09g066410.1	6.32836	4.56853	1.8827e-80	4.10881e-76	6.94969e-43	1.5167e-38	0.0293524	0.0712362	1	1		Inorganic phosphate transporter (AHRD V1 **** Q9LLS5_TOBAC); contains Interpro domain(s) IPR004738 Phosphate permease GO:0016021 GO:0005
Solyc03g078500.2	6.27866	5.58651	1.07598e-80	2.34821e-76	1.23875e-30	2.70345e-26	0.0293524	0.111229	1	1		UDP-glucuronosyltransferase (AHRD V1 **-* Q5UB81_ARATH); contains Interpro domain(s) IPR002213 UDP-glucuronosyl/UDP-glucosyltransferase GO:0008
Solyc06g062540.2	6.17142	6.75822	1.46117e-96	3.18885e-92	2.02889e-44	4.42786e-40	0.0293524	0.077122	1	1		Phosphatase (AHRD V1 ***- D2V497_NAEGR); contains Interpro domain(s) IPR016965 Pyridoxal phosphate phosphatase, PHOSPHO2 GO:0008152,GO:0016791
Solyc06g072950.1	6.05899	2.34437	5.39301e-30	1.17697e-25	2.89284e-11	6.31333e-07	0.0293524	0.232968	1	1		ABC transporter-like protein (AHRD V1 ***- Q2V606_BRACM); contains Interpro domain(s) IPR017940 ABC transporter integral membrane type 1 GO:0016
Solyc04g080920.1	5.83905	1.654	1.60722e-33	3.5076e-29	2.68401e-28	5.85758e-24	0.0293524	0.0452692	1	1		Purple acid phosphatase (AHRD V1 **** Q84KZ1_TOBAC); contains Interpro domain(s) IPR015914 Purple acid phosphatase, N-terminal GO:0016787,GO:0
Solyc01g100020.2	5.3086	6.70252	6.5774e-99	1.43546e-94	2.59836e-62	5.67066e-58	0.0293524	0.0483438	1	1		Phospholipase D (AHRD V1 **** A3KH17_ARATH); contains Interpro domain(s) IPR016555 Phospholipase D, eukaryota GO:0008152 GO:0004630
Solyc07g053900.2	5.27223	6.06635	1.08067e-71	2.35846e-67	1.96946e-34	4.29814e-30	0.0293524	0.0776544	1	1		Plant-specific domain TIGR01615 family protein (AHRD V1 *-*- B6UDN7_MAIZE); contains Interpro domain(s) IPR006502 Protein of unknown function DUF506,
Solyc05g013890.1	5.22294	2.3099	8.80278e-19	1.92112e-14	1.85719e-16	4.05313e-12	0.0293524	0.0492181	1	1		Lipid A export ATP-binding/permease protein msbA (AHRD V1 *--- MSBA_CHRVO); contains Interpro domain(s) IPR003439 ABC transporter-like GO:0016
Solyc11g005610.1	4.99277	1.40782	3.33365e-16	7.27536e-12	3.43329e-10	7.49281e-06	0.0293524	0.131982	1	1		GRAS family transcription factor (Fragment) (AHRD V1 **-- B1Q3B1_BRACM); contains Interpro domain(s) IPR005202 GRAS transcription factor
Solyc08g007960.1	4.95516	0.914277	1.6837e-10	3.67451e-06	6.36824e-08	0.00138981	0.0293524	0.117285	1	1		Nuclear transcription factor Y subunit C-9 (AHRD V1 ***- B6SZS1_MAIZE); contains Interpro domain(s) IPR003958 Transcription factor CBF/NF-Y/archaeal
Solyc01g091760.2	4.7547	2.34988	1.78525e-34	3.89612e-30	1.00751e-21	2.19879e-17	0.0293524	0.0736203	1	1		Ethylene responsive transcription factor 2a (AHRD V1 *-*- C0J9I7_9ROSA); contains Interpro domain(s) IPR001471 Pathogenesis-related transcriptional f
Solyc04g063370.1	4.62541	4.50961	3.69838e-53	8.07135e-49	2.34113e-39	5.10927e-35	0.0293524	0.0464562	1	1		Receptor-like kinase (AHRD V1 *-*- A7VM65_9VIRI); contains Interpro domain(s) IPR002290 Serine/threonine protein kinase GO:0006468
Solyc06g072960.1	4.47619	5.86864	1.20092e-68	2.62088e-64	1.36334e-39	2.97535e-35	0.0293524	0.0559731	1	1		Lipid A export ATP-binding/permease protein msbA (AHRD V1 *--- MSBA_SYNAS); contains Interpro domain(s) IPR003439 ABC transporter-like GO:0016
Solyc10g018150.1	4.40807	4.21639	1.60907e-39	3.51163e-35	4.70012e-18	1.02576e-13	0.0293524	0.105278	1	1		Cytochrome P450 GO:0005622,GO:0020037,GO:0055114 GO:0019825 GO:0005622,GO:0019825,GO:0020037,GO:0055114
Solyc12g009480.1	4.05046	8.30537	7.16143e-70	1.56291e-65	7.66142e-66	1.67203e-61	0.0293524	0.0312062	1	1		Xenotropic and polytropic retrovirus receptor (AHRD V1 **-- B2GU54_XENTR); contains Interpro domain(s) IPR004331 SPX, N-terminal
Solyc07g005680.2	4.02578	3.49157	3.51039e-51	7.66106e-47	4.65563e-17	1.01605e-12	0.0293524	0.117071	1	1		Serine carboxypeptidase K10B2.2 (AHRD V1 **** B6TSK4_MAIZE); contains Interpro domain(s) IPR001563 Peptidase S10, serine carboxypeptidase GO:0006
Solyc02g089450.1	3.98536	1.9196	2.76923e-15	6.04357e-11	3.32141e-15	7.24866e-11	0.0293524	0.0300292	1	1		Unknown Protein (AHRD V1)
Solyc05g007950.2	3.95651	2.65479	8.49193e-31	1.85328e-26	1.38081e-19	3.01347e-15	0.0293524	0.0691631	1	1		Ribonuclease T2 (AHRD V1 ***- Q6A3R1_SOLLC); contains Interpro domain(s) IPR001568 Ribonuclease T2 GO:0033897 GO:0004521 GO:0004521,GO:0
Solyc08g079300.2	3.85065	4.14078	3.28977e-31	7.17959e-27	8.95592e-19	1.95454e-14	0.0293524	0.0732944	1	1		Cytochrome P450 GO:0020037,GO:0055114 GO:0019825 GO:0019825,GO:0020037,GO:0055114
Solyc05g014550.1	3.76167	3.0566	1.91697e-31	4.18359e-27	1.00783e-11	2.19948e-07	0.0293524	0.141706	1	1		DNA-binding protein (Fragment) (AHRD V1 *-*- Q5IRD2_9ROSI); contains Interpro domain(s) IPR006634 TRAM, LAG1 and CLN8 homology GO:0016021
Solyc05g051610.1	3.59979	3.79682	6.19693e-47	1.35242e-42	9.05672e-17	1.97654e-12	0.0293524	0.101828	1	1		Receptor-like protein kinase (AHRD V1 ***- Q9FZP2_ARATH); contains Interpro domain(s) IPR002290 Serine/threonine protein kinase GO:0000151,GO:0
Solyc01g059900.2	3.44731	4.61425	5.13893e-45	1.12152e-40	3.32389e-16	7.25405e-12	0.0293524	0.0989201	1	1		Dirigent-like protein (AHRD V1 ***- A6YR04_PICSI); contains Interpro domain(s) IPR004265 Plant disease resistance response protein
Solyc08g066720.1	3.44455	3.59601	1.50417e-28	3.28269e-24	2.585e-15	5.6415e-11	0.0293524	0.0818124	1	1		Carotenoid cleavage dioxygenase (AHRD V1 **** B6UEM5_MAIZE); contains Interpro domain(s) IPR004294 Carotenoid oxygenase GO:0045549
Solyc08g060920.2	3.43339	8.67212	1.2861e-53	2.80679e-49	3.83854e-56	8.37723e-52	0.0293524	0.0279848	1	1		Xenotropic and polytropic retrovirus receptor (AHRD V1 **-- B2GU54_XENTR); contains Interpro domain(s) IPR004331 SPX, N-terminal
Solyc00g231780.1	3.42014	1.94522	5.02973e-23	1.09769e-18	2.44371e-15	5.33315e-11	0.0293524	0.0667369	1	1		NAD(P)H-quinone oxidoreductase subunit I chloroplastic (AHRD V1 *-*- D3WFI2_TROAR); contains Interpro domain(s) IPR009051 Alpha-helical ferredoxin
Solyc10g080650.1	3.4047	2.73477	5.70101e-26	1.24419e-21	9.79442e-12	2.13753e-07	0.0293524	0.109351	1	1		Ethylene-responsive transcription factor 1 (AHRD V1 *-*- ERF1_ORYSJ); contains Interpro domain(s) IPR001471 Pathogenesis-related transcriptional fact
Solyc03g121420.2	3.34367	6.38521	4.28617e-45	9.35414e-41	5.00795e-19	1.09294e-14	0.0293524	0.0795902	1	1		Phosphatase (AHRD V1 ***- D2V497_NAEGR); contains Interpro domain(s) IPR016965 Pyridoxal phosphate phosphatase, PHOSPHO2 GO:0008152,GO:0016791
Solyc01g091870.2	3.31519	1.45833	5.83891e-31	1.27428e-26	3.8647e-09	8.43433e-05	0.0293524	0.164392	1	1		Major facilitator superfamily domain-containing protein 8 (AHRD V1 *--- MFSD8_XENLA); contains Interpro domain(s) IPR004331 SPX, N-terminal
Solyc09g008910.1	3.25083	2.32137	1.60728e-35	3.50773e-31	3.77149e-12	8.2309e-08	0.0293524	0.118294	1	1		Cytochrome P450 GO:0020037,GO:0055114 GO:0019825 GO:0019825,GO:0020037,GO:0055114
Solyc10g085100.1	3.16743	5.77614	4.66804e-45	1.01875e-40	1.84957e-54	4.03651e-50	0.0293524	0.0238749	1	1		Glycosyl transferase group 1 family protein (AHRD V1 **-- B6T479_MAIZE); contains Interpro domain(s) IPR001296 Glycosyl transferase, group 1
Solyc01g005940.2	3.147	4.27178	4.49388e-21	9.80745e-17	1.02311e-11	2.23283e-07	0.0293524	0.0902479	1	1		Phytoene synthase 3 GO:0005840,GO:0009058,GO:0016765 GO:0016767,GO:0046905 GO:0005840,GO:0009058,GO:0016765,GO:0016767,GO:0046905
Solyc01g110060.2	3.10634	7.70874	1.97567e-45	4.3117e-41	2.05489e-34	4.4846e-30	0.0293524	0.0392731	1	1		Purple acid phosphatase (AHRD V1 **** Q84KZ2_TOBAC); contains Interpro domain(s) IPR015914 Purple acid phosphatase, N-terminal GO:0016787,GO:0
Solyc10g085850.1	3.06171	9.51582	2.51355e-44	5.48557e-40	2.55753e-39	5.58155e-35	0.0293524	0.0332775	1	1		TPSI1 (AHRD V1 ***- Q41336_SOLLC)
Solyc04g080480.1	3.05996	4.23732	4.25177e-19	9.27906e-15	1.43248e-13	3.12623e-09	0.0293524	0.0594894	1	1		AMP-dependent synthetase and ligase (AHRD V1 **-- D6ZEF9_SEGRD); contains Interpro domain(s) IPR000873 AMP-dependent synthetase and ligase GO:0008
Solyc01g104780.2	2.9916	-0.196188	2.48192e-14	5.41654e-10	1.65014e-08	0.000360126	0.0293524	0.102989	1	1		Nodulin-related integral membrane protein DUF125 (AHRD V1 *-*- C7JBI4_ACEP3); contains Interpro domain(s) IPR008217 Protein of unknown function DUF12
Solyc04g015120.2	2.98352	8.18814	1.72137e-42	3.75671e-38	5.42119e-31	1.18312e-26	0.0293524	0.0409034	1	1		U-box domain containing protein expressed (AHRD V1 *--- Q10T52_ORYSJ)
Solyc12g056570.1	2.9463	1.38093	1.31783e-11	2.87603e-07	1.54877e-07	0.00338004	0.0293524	0.095417	1	1		Unknown Protein (AHRD V1); contains Interpro domain(s) IPR007749 Protein of unknown function DUF677
Solyc07g055550.1	2.87176	2.02116	2.76232e-14	6.02849e-10	2.50743e-10	5.47222e-06	0.0293524	0.0642903	1	1		Cytochrome P450 GO:0020037,GO:0055114 GO:0019825 GO:0019825,GO:0020037,GO:0055114
Solyc07g007620.2	2.86076	6.01398	6.95469e-38	1.51779e-33	3.25358e-37	7.10061e-33	0.0293524	0.0299332	1	1		Processive diacylglycerol glucosyltransferase (AHRD V1 **-- C5NXP9_9BACL); contains Interpro domain(s) IPR009695 Monogalactosyldiacylglycerol synthas
Solyc04g015110.2	2.85056	0.442607	5.40201e-09	0.000117894	2.80635e-07	0.00612459	0.0293524	0.0683287	1	1		Myosin heavy chain-like protein (Fragment) (AHRD V1 *--- Q5K5B1_ORYSA); contains Interpro domain(s) IPR008545 Protein of unknown function DUF827, pla
Solyc05g055400.2	2.82686	2.82112	2.14335e-21	4.67766e-17	7.41605e-12	1.61848e-07	0.0293524	0.0776876	1	1		Cytochrome P450 GO:0020037,GO:0055114 GO:0019825 GO:0019825,GO:0020037,GO:0055114
Solyc03g093140.2	2.8112	9.08686	1.465e-38	3.19721e-34	9.70812e-46	2.1187e-41	0.0293524	0.0245616	1	1		MFS family major facilitator transporter glycerol-3-phosphate cation symporter (AHRD V1 **** C9PNR4_9PAST); contains Interpro domain(s) IPR016196 Maj
Solyc01g104820.2	2.81032	5.50027	8.25551e-38	1.80168e-33	6.79182e-11	1.48225e-06	0.0293524	0.115006	1	1		Integral membrane protein (AHRD V1 ***- B6U6B5_MAIZE); contains Interpro domain(s) IPR008217 Protein of unknown function DUF125, transmembrane
Solyc06g031710.2	2.7186	4.46192	1.01027e-33	2.20481e-29	3.1033e-20	6.77265e-16	0.0293524	0.0524319	1	1		Nodulin-like protein (AHRD V1 ***- Q9ZUS1_ARATH); contains Interpro domain(s) IPR000620 Protein of unknown function DUF6, transmembrane GO:0016
Solyc10g054910.1	2.66614	5.41953	4.88138e-29	1.06531e-24	2.70552e-18	5.90453e-14	0.0293524	0.0523438	1	1		Peptidyl-prolyl cis-trans isomerase (AHRD V1 ***- Q9XF12_SOLTU); contains Interpro domain(s) IPR002130 Peptidyl-prolyl cis-trans isomerase, cyclophil
Solyc04g008250.1	2.64062	2.66595	1.33269e-21	2.90846e-17	5.39403e-15	1.17719e-10	0.0293524	0.052671	1	1		Acid phosphatase (AHRD V1 **** B9XQU4_9BACT); contains Interpro domain(s) IPR004843 Metallophosphoesterase GO:0016787 GO:0004722 GO:0004
Solyc01g096400.2	2.6235	3.70608	7.50933e-27	1.63884e-22	2.27115e-27	4.95655e-23	0.0293524	0.0283522	1	1		Unknown Protein (AHRD V1)
Solyc04g071620.2	2.62349	5.0861	1.54049e-31	3.36196e-27	1.16112e-06	0.0253403	0.0293524	0.180045	1	1		ASR4 (Fragment) (AHRD V1 *-*- Q2QJU1_SOLLC); contains Interpro domain(s) IPR003496 ABA/WDS induced protein GO:0006950 GO:0006950
Solyc02g084940.1	2.53911	0.643384	7.73817e-13	1.68878e-08	4.76063e-07	0.0103896	0.0293524	0.106039	1	1		Unknown Protein (AHRD V1)
Solyc04g016490.2	2.52388	3.4021	7.76769e-24	1.69522e-19	4.94396e-18	1.07897e-13	0.0293524	0.0433648	1	1		Icc family phosphohydrolase (AHRD V1 **-- C6IM14_9BACE); contains Interpro domain(s) IPR011230 Phosphoesterase At2g46880 GO:0016787 GO:0003
Solyc12g010940.1	2.5113	4.24939	3.08803e-29	6.73932e-25	5.59178e-20	1.22035e-15	0.0293524	0.0454778	1	1		Unknown Protein (AHRD V1)
Solyc04g009900.2	2.48581	5.96978	3.44832e-29	7.52561e-25	2.09496e-31	4.57203e-27	0.0293524	0.027005	1	1		Calcium-dependent protein kinase 2 (AHRD V1 ***- B4FZS4_MAIZE); contains Interpro domain(s) IPR002290 Serine/threonine protein kinase GO:0006
Solyc01g090210.2	2.46059	5.55932	5.19974e-30	1.13479e-25	6.81321e-42	1.48692e-37	0.0293524	0.020439	1	1		Genomic DNA chromosome 5 P1 clone MCA23 (AHRD V1 ***- Q9FIK5_ARATH)
Solyc06g083160.1	2.3885	2.19912	9.76506e-21	2.13113e-16	4.53326e-18	9.8934e-14	0.0293524	0.0359733	1	1		Plant-specific domain TIGR01615 family protein (AHRD V1 ***- B4FP41_MAIZE); contains Interpro domain(s) IPR006502 Protein of unknown function DUF506,
Solyc05g043190.2	2.37131	-0.00992298	7.99759e-11	1.74539e-06	1.57642e-09	3.44038e-05	0.0293524	0.0425184	1	1		Gibberellin receptor GID1L2 (AHRD V1 **-- B6TIA5_MAIZE)
Solyc05g006740.2	2.34426	6.49508	7.56738e-28	1.65151e-23	3.39673e-11	7.41303e-07	0.0293524	0.0805788	1	1		Glutathione S-transferase (AHRD V1 **** A3FF38_9CARY); contains Interpro domain(s) IPR004046 Glutathione S-transferase, C-terminal GO:0004
Solyc01g100270.2	2.34082	6.17766	1.001e-27	2.18458e-23	1.08124e-21	2.3597e-17	0.0293524	0.0383382	1	1		3&apos-5&apos exonuclease family protein (AHRD V1 *-*- Q23B12_TETTH); contains Interpro domain(s) IPR002562 3'-5' exonuclease GO:0003676,GO:0
Solyc09g091910.1	2.33968	7.41475	4.75607e-28	1.03797e-23	1.44531e-21	3.15424e-17	0.0293524	0.0389433	1	1		Purple acid phosphatase (AHRD V1 **** A5YBN1_TOBAC); contains Interpro domain(s) IPR015914 Purple acid phosphatase, N-terminal GO:0016787,GO:0
Solyc10g085500.1	2.33519	4.1708	5.63252e-22	1.22924e-17	3.85008e-17	8.40241e-13	0.0293524	0.0414305	1	1		Cytochrome P450 GO:0020037,GO:0055114 GO:0019825 GO:0019825,GO:0020037,GO:0055114
Solyc02g094400.2	2.24514	9.4436	2.88683e-26	6.30022e-22	6.94199e-17	1.51502e-12	0.0293524	0.0473308	1	1		Glycerophosphodiester phosphodiesterase gde1 (AHRD V1 ***- B6JW52_SCHJY); contains Interpro domain(s) IPR004129 Glycerophosphoryl diester phosphodies
Solyc06g036110.1	2.22649	6.85063	1.34923e-25	2.94457e-21	8.61215e-18	1.87952e-13	0.0293524	0.0436667	1	1		C2 domain-containing protein (AHRD V1 *--- Q5DVL6_HORVD); contains Interpro domain(s) IPR018029 C2 membrane targeting protein
Solyc02g036350.2	2.21701	3.49728	3.06088e-19	6.68005e-15	3.21836e-12	7.02375e-08	0.0293524	0.0552528	1	1		1-aminocyclopropane-1-carboxylate oxidase (AHRD V1 ***- A4ZYQ6_SOLLC); contains Interpro domain(s) IPR005123 Oxoglutarate and iron-dependent oxygenas
Solyc11g071720.1	2.21296	3.59343	1.99288e-19	4.34925e-15	7.96519e-16	1.73832e-11	0.0293524	0.0390878	1	1		Acetyl esterase (AHRD V1 *--- AES_ECOSM); contains Interpro domain(s) IPR013094 Alpha/beta hydrolase fold-3 GO:0008152 GO:0008
Solyc02g071750.2	2.15468	3.62848	6.54344e-20	1.42804e-15	5.36533e-19	1.17093e-14	0.0293524	0.0312539	1	1		Cyclic phosphodiesterase (AHRD V1 ***- D7M9D2_ARALY); contains Interpro domain(s) IPR012386 2 , 3 cyclic phosphodiesterase, plant GO:0004112,GO:0
Solyc02g091600.1	2.10098	1.15797	7.50143e-13	1.63711e-08	4.70202e-13	1.02617e-08	0.0293524	0.0284178	1	1		Os08g0119500 protein (Fragment) (AHRD V1 *-*- Q0J8C9_ORYSJ)
Solyc01g102360.1	2.0287	0.428952	5.28415e-10	1.15321e-05	4.09572e-07	0.0089385	0.0293524	0.064441	1	1		Peptide transporter-like protein (AHRD V1 **-* Q9LSE8_ARATH); contains Interpro domain(s) IPR000109 TGF-beta receptor, type I/II extracellular region
Solyc05g005470.2	2.01361	4.61295	3.15345e-20	6.88208e-16	4.39346e-12	9.58828e-08	0.0293524	0.0538555	1	1		Nucleoredoxin 1 (AHRD V1 *--- A8I9L1_CHLRE); contains Interpro domain(s) IPR000866 Alkyl hydroperoxide reductase/ Thiol specific antioxidant/ Mal all
Solyc07g049560.2	1.99507	7.9409	2.23252e-21	4.87225e-17	1.23237e-15	2.68952e-11	0.0293524	0.0413457	1	1		Tyrosine phosphatase family protein (AHRD V1 **** B8N9Z8_ASPFN); contains Interpro domain(s) IPR020428 Protein-tyrosine phosphatase, dual specificity
Solyc04g007730.2	1.99235	6.28844	9.35115e-21	2.0408e-16	5.09706e-29	1.11238e-24	0.0293524	0.0202085	1	1		Unknown Protein (AHRD V1)
Solyc07g045060.1	1.98786	2.47394	2.35983e-16	5.1501e-12	3.45142e-09	7.53238e-05	0.0293524	0.0650674	1	1		Auxin responsive protein (AHRD V1 ***- Q75GP8_ORYSJ); contains Interpro domain(s) IPR003676 Auxin responsive SAUR protein GO:0005516
Solyc10g008120.2	1.98147	5.16026	7.33249e-21	1.60024e-16	2.3882e-11	5.212e-07	0.0293524	0.0581827	1	1		O-methyltransferase 3 (AHRD V1 ***- B0ZB57_HUMLU); contains Interpro domain(s) IPR016461 O-methyltransferase, COMT, eukaryota GO:0008171,GO:0
Solyc03g005240.1	1.97537	-0.387539	1.98037e-10	4.32196e-06	6.66774e-08	0.00145517	0.0293524	0.0533187	1	1		Calmodulin (AHRD V1 ***- Q39890_SOYBN); contains Interpro domain(s) IPR011992 EF-Hand type GO:0005509 GO:0005509 GO:0005509
Solyc02g083700.2	1.96626	3.96798	9.5201e-19	2.07767e-14	1.38185e-16	3.01574e-12	0.0293524	0.0341062	1	1		Alpha-mannosidase (AHRD V1 **** Q9FKW9_ARATH); contains Interpro domain(s) IPR011682 Glycosyl hydrolases 38, C-terminal GO:0005975,GO:0006013,G
Solyc03g083010.2	1.95374	6.2912	2.29398e-20	5.00638e-16	4.89344e-28	1.06794e-23	0.0293524	0.0206839	1	1		Hydrolase alpha/beta fold family protein (AHRD V1 ***- D7MSC9_ARALY); contains Interpro domain(s) IPR000073 Alpha/beta hydrolase fold-1
Solyc04g051180.1	1.9518	3.54847	1.29269e-18	2.82116e-14	9.95545e-14	2.17268e-09	0.0293524	0.0424512	1	1		Integral membrane protein (AHRD V1 ***- B6U6B5_MAIZE); contains Interpro domain(s) IPR008217 Protein of unknown function DUF125, transmembrane
Solyc05g011970.2	1.94716	8.42958	1.5582e-20	3.40061e-16	3.5962e-11	7.84834e-07	0.0293524	0.0577567	1	1		Cytochrome P450 GO:0020037,GO:0055114 GO:0019825 GO:0019825,GO:0020037,GO:0055114
Solyc10g047040.1	1.88018	3.7769	3.48528e-16	7.60626e-12	6.82224e-12	1.48889e-07	0.0293524	0.0439379	1	1		Zinc finger protein zfs1 (AHRD V1 *-*- ZFS1_SCHPO); contains Interpro domain(s) IPR000571 Zinc finger, CCCH-type GO:0008270 GO:0008
Solyc01g104810.2	1.85857	5.09046	1.3687e-18	2.98705e-14	2.26131e-08	0.000493509	0.0293524	0.0735019	1	1		Integral membrane protein (AHRD V1 ***- B6U6B5_MAIZE); contains Interpro domain(s) IPR008217 Protein of unknown function DUF125, transmembrane
Solyc10g007290.2	1.85712	10.4788	5.75566e-19	1.25611e-14	2.16192e-15	4.71818e-11	0.0293524	0.0369129	1	1		Phosphoenolpyruvate carboxylase (AHRD V1 ***- A6YM32_RICCO); contains Interpro domain(s) IPR015813 Pyruvate/Phosphoenolpyruvate kinase, catalytic cor
Solyc01g006300.2	1.85558	4.8487	5.99862e-18	1.30914e-13	2.85283e-07	0.00622601	0.0293524	0.0861339	1	1		Peroxidase (AHRD V1 **** Q43774_SOLLC); contains Interpro domain(s) IPR002016 Haem peroxidase, plant/fungal/bacterial GO:0055114 GO:0004
Solyc12g096770.1	1.84075	3.64356	7.36325e-17	1.60695e-12	1.56614e-08	0.000341794	0.0293524	0.0677321	1	1		Hydroxycinnamoyl CoA quinate transferase (AHRD V1 **-- D6BK25_CYNSC); contains Interpro domain(s) IPR003480 Transferase GO:0016747
Solyc02g084930.2	1.81978	6.80947	4.77989e-18	1.04316e-13	3.02147e-22	6.59405e-18	0.0293524	0.0233016	1	1		Cytochrome P450 GO:0020037,GO:0055114 GO:0019825 GO:0019825,GO:0020037,GO:0055114
Solyc02g078150.2	1.81899	6.49112	4.67426e-18	1.02011e-13	7.73536e-15	1.68816e-10	0.0293524	0.0365414	1	1		Plant-specific domain TIGR01615 family protein (AHRD V1 *-*- B6UDN7_MAIZE); contains Interpro domain(s) IPR006502 Protein of unknown function DUF506,
Solyc11g010700.1	1.80456	5.34723	2.2388e-17	4.88596e-13	4.11722e-23	8.98542e-19	0.0293524	0.0212157	1	1		Receptor-like protein kinase (AHRD V1 *-*- Q9FZP2_ARATH); contains Interpro domain(s) IPR001245 Tyrosine protein kinase GO:0000151,GO:0006468
Solyc02g067020.1	1.77048	0.670342	2.59106e-08	0.000565472	3.53729e-07	0.00771978	0.0293524	0.0420828	1	1		Ethylene-responsive transcription factor 4 (AHRD V1 *-*- B6TYT8_MAIZE); contains Interpro domain(s) IPR001471 Pathogenesis-related transcriptional fa
Solyc01g104800.2	1.76027	4.89708	5.76368e-17	1.25787e-12	9.77251e-10	2.13275e-05	0.0293524	0.0554604	1	1		Integral membrane protein (AHRD V1 ***- B6U6B5_MAIZE); contains Interpro domain(s) IPR008217 Protein of unknown function DUF125, transmembrane
Solyc01g094130.2	1.74893	4.1736	3.11954e-13	6.80809e-09	6.53785e-12	1.42682e-07	0.0293524	0.0342133	1	1		Cytochrome P450 GO:0020037,GO:0055114 GO:0019825 GO:0019825,GO:0020037,GO:0055114
Solyc07g008380.1	1.74482	1.06562	3.78291e-12	8.25582e-08	1.0057e-07	0.00219484	0.0293524	0.0587884	1	1		Hydroxycinnamoyl CoA quinate transferase (AHRD V1 **-- Q70G32_SOLLC); contains Interpro domain(s) IPR003480 Transferase GO:0016747
Solyc10g084540.1	1.74348	4.60314	8.78946e-16	1.91821e-11	2.14117e-13	4.67289e-09	0.0293524	0.0357368	1	1		Pentatricopeptide repeat-containing protein (AHRD V1 *-*- D7KHY5_ARALY); contains Interpro domain(s) IPR013209 LNS2, Lipin/Ned1/Smp2
Solyc01g006780.2	1.67907	0.178833	1.99281e-07	0.00434912	2.14554e-06	0.0468243	0.0293524	0.0431128	1	1		Unknown Protein (AHRD V1)
Solyc08g075760.2	1.6634	3.17043	2.80891e-13	6.13016e-09	1.57326e-14	3.43348e-10	0.0293524	0.0259743	1	1		CYCLOPS (AHRD V1 ***- A7TUE1_MEDTR)
Solyc03g005550.2	1.63545	3.38026	5.93528e-14	1.29532e-09	4.30628e-08	0.000939802	0.0293524	0.0576921	1	1		Serine/threonine-protein phosphatase 7 long form homolog (AHRD V1 **-- PPP7L_ARATH); contains Interpro domain(s) IPR019557 Aminotransferase-like, pla
Solyc12g056760.1	1.61503	5.1608	2.17089e-14	4.73776e-10	6.24668e-27	1.36328e-22	0.0293524	0.0142517	1	1		Unknown Protein (AHRD V1)
Solyc02g088500.1	1.5982	5.54846	2.568e-14	5.60441e-10	8.722e-15	1.90349e-10	0.0293524	0.0282901	1	1		C-glucosyltransferase (AHRD V1 **** C3W7B0_ORYSJ); contains Interpro domain(s) IPR002213 UDP-glucuronosyl/UDP-glucosyltransferase GO:0008152
Solyc01g006790.2	1.5869	2.02077	2.43755e-11	5.31972e-07	2.96732e-07	0.00647587	0.0293524	0.0561266	1	1		Unknown Protein (AHRD V1)
Solyc05g010060.2	1.55739	3.44303	5.35379e-12	1.16841e-07	4.64217e-10	1.01311e-05	0.0293524	0.0372095	1	1		Xenotropic and polytropic retrovirus receptor (AHRD V1 **-* B2GU54_XENTR); contains Interpro domain(s) IPR004342 EXS, C-terminal GO:0016021
Solyc10g086520.1	1.55174	2.0891	1.42148e-11	3.10224e-07	1.20054e-09	2.62006e-05	0.0293524	0.0377646	1	1		Expansin-1 (AHRD V1 ***- Q6RX69_PETHY); contains Interpro domain(s) IPR002963 Expansin GO:0005576,GO:0009664 GO:0005576,GO:0009664
Solyc01g104830.2	1.54537	4.45427	2.23033e-13	4.86747e-09	6.04024e-08	0.00131822	0.0293524	0.0546097	1	1		Nodulin-related integral membrane protein DUF125 (AHRD V1 *-*- C7JBI4_ACEP3); contains Interpro domain(s) IPR008217 Protein of unknown function DUF12
Solyc09g089650.1	1.51929	2.17629	3.42299e-10	7.47034e-06	1.51103e-10	3.29767e-06	0.0293524	0.0277965	1	1		At1g04330 (Fragment) (AHRD V1 ***- B0FVZ1_ARATH)
Solyc02g083250.2	1.51303	8.53605	2.54235e-13	5.54842e-09	9.41765e-16	2.05531e-11	0.0293524	0.0243397	1	1		Cellular retinaldehyde-binding/triple function C-terminal (AHRD V1 **-- B6SN40_MAIZE); contains Interpro domain(s) IPR001251 Cellular retinaldehyde-b
Solyc07g045160.2	1.4919	6.60667	7.94201e-13	1.73326e-08	6.00548e-15	1.31064e-10	0.0293524	0.0246487	1	1		Phosphofructokinase family protein (AHRD V1 ***- D7MLU4_ARALY); contains Interpro domain(s) IPR012004 Pyrophosphate-dependent phosphofructokinase TP0
Solyc11g071470.1	1.48152	4.90844	4.85074e-12	1.05862e-07	1.00393e-06	0.0219097	0.0293524	0.0607925	1	1		Hydroxycinnamoyl CoA shikimate/quinate hydroxycinnamoyltransferase-like protein (Fragment) (AHRD V1 **-- B9GF60_POPTR); contains Interpro domain(s) IP
Solyc05g051880.2	1.48111	2.51505	1.73322e-09	3.78259e-05	6.0175e-08	0.00131326	0.0293524	0.0389107	1	1		Trehalose-6-phosphate phosphatase-like protein (AHRD V1 **** Q9LX18_ARATH); contains Interpro domain(s) IPR003337 Trehalose-phosphatase GO:0005
Solyc06g066830.2	1.47809	7.68738	8.66148e-13	1.89028e-08	4.05711e-07	0.00885424	0.0293524	0.0584412	1	1		2-oxoglutarate-dependent dioxygenase (AHRD V1 ***- B9GL08_POPTR); contains Interpro domain(s) IPR005123 Oxoglutarate and iron-dependent oxygenase
Solyc05g008370.1	1.45164	4.00347	1.27833e-11	2.78982e-07	3.25406e-09	7.10166e-05	0.0293524	0.0391265	1	1		Ribose-5-phosphate isomerase (AHRD V1 **** A8IRQ1_CHLRE); contains Interpro domain(s) IPR004788 Ribose 5-phosphate isomerase GO:0009052
Solyc02g088210.2	1.45111	5.8015	4.33401e-12	9.45854e-08	6.33879e-11	1.38338e-06	0.0293524	0.0330701	1	1		Xenotropic and polytropic retrovirus receptor (AHRD V1 **-- B2GU54_XENTR); contains Interpro domain(s) IPR004331 SPX, N-terminal
Solyc10g083880.1	1.44654	8.64386	2.48452e-12	5.42221e-08	8.28502e-09	0.000180812	0.0293524	0.0433662	1	1		Aquaporin (AHRD V1 ***- D6BRE1_9ROSI); contains Interpro domain(s) IPR012269 Aquaporin GO:0016020,GO:0016021 GO:0016020,GO:0016021
Solyc04g072800.2	1.4429	3.94676	1.37171e-11	2.99362e-07	6.44932e-07	0.014075	0.0293524	0.0557904	1	1		2 3-bisphosphoglycerate-dependent phosphoglycerate mutase (AHRD V1 **** D1R850_9CHLA); contains Interpro domain(s) IPR005952 Phosphoglycerate mutase
Solyc12g043030.1	1.43661	3.95833	2.07377e-11	4.5258e-07	3.04634e-13	6.64832e-09	0.0293524	0.0244106	1	1		Sulfate transporter (AHRD V1 ***- A1YKF8_BRASY) GO:0016020 GO:0016020
Solyc04g054990.2	1.42407	6.6374	6.33322e-12	1.38216e-07	1.18581e-16	2.5879e-12	0.0293524	0.0201037	1	1		Lipoxygenase homology domain-containing protein 1 (AHRD V1 *--- LOXH1_HUMAN); contains Interpro domain(s) IPR001024 Lipoxygenase, LH2
Solyc01g095980.2	1.42115	2.06502	1.61135e-09	3.51661e-05	1.33894e-09	2.9221e-05	0.0293524	0.0289794	1	1		Acid phosphatase/vanadium-dependent haloperoxidase related (AHRD V1 *--- A4XKK1_CALS8); contains Interpro domain(s) IPR003832 Acid phosphatase/vanadi
Solyc11g012410.1	1.41756	6.05642	8.82877e-12	1.92679e-07	1.44904e-27	3.16239e-23	0.0293524	0.0112695	1	1		Inositol monophosphatase 3 (AHRD V1 ***- B6TEX0_MAIZE); contains Interpro domain(s) IPR000760 Inositol monophosphatase GO:0004437
Solyc03g116630.2	1.39444	4.3527	8.05286e-11	1.75746e-06	1.38134e-14	3.01464e-10	0.0293524	0.0202361	1	1		Unknown Protein (AHRD V1)
Solyc10g017580.2	1.38101	6.47455	2.74058e-11	5.98104e-07	8.79404e-25	1.91921e-20	0.0293524	0.0120871	1	1		Digalactosyldiacylglycerol synthase 2, chloroplastic (AHRD V1 ***- DGDG2_LOTJA); contains Interpro domain(s) IPR001296 Glycosyl transferase, group 1
Solyc02g089920.1	1.37356	2.8276	5.83506e-10	1.27344e-05	3.46196e-07	0.00755537	0.0293524	0.0457702	1	1		Receptor-like protein kinase At3g21340 (AHRD V1 *-*- RLK6_ARATH); contains Interpro domain(s) IPR002290 Serine/threonine protein kinase GO:0006
Solyc06g034290.2	1.36481	4.58565	2.29578e-10	5.01032e-06	6.33307e-08	0.00138213	0.0293524	0.0412904	1	1		Glycerol-3-phosphate transporter (AHRD V1 **** A0PYC4_CLONN); contains Interpro domain(s) IPR016196 Major facilitator superfamily, general substrate
Solyc06g007910.2	1.36157	2.78646	2.94853e-10	6.43487e-06	1.0445e-07	0.00227951	0.0293524	0.0424718	1	1		Gibberellin regulated protein (AHRD V1 **-- Q2HRH3_MEDTR); contains Interpro domain(s) IPR003854 Gibberellin regulated protein GO:0005
Solyc10g009530.2	1.35487	1.76492	2.50982e-07	0.00547743	1.92786e-06	0.0420736	0.0293524	0.0374016	1	1		Dihydroflavonol 4-reductase C (AHRD V1 ***- A9YEV9_CONAR); contains Interpro domain(s) IPR016040 NAD(P)-binding domain GO:0008152,GO:0044237
Solyc01g079790.2	1.35426	1.50651	4.99174e-07	0.010894	9.13201e-07	0.0199297	0.0293524	0.0317083	1	1		Glucose-1-phosphate adenylyltransferase (AHRD V1 **** P93230_SOLLC); contains Interpro domain(s) IPR011831 Glucose-1-phosphate adenylyltransferase
Solyc12g055920.1	1.35324	4.72352	1.03757e-10	2.26439e-06	2.9707e-17	6.48325e-13	0.0293524	0.0167443	1	1		Calcineurin B-like protein 04 (AHRD V1 **-- A5C1G1_VITVI); contains Interpro domain(s) IPR015757 Calcineurin B protein GO:0005509
Solyc06g051080.2	1.34436	5.47252	1.27837e-10	2.78992e-06	5.24869e-18	1.14547e-13	0.0293524	0.0157942	1	1		UDP-sugar pyrophosphorylase (AHRD V1 *--- USP_ORYSI)
Solyc06g069470.2	1.34182	5.68787	1.05646e-10	2.30563e-06	3.86607e-22	8.4373e-18	0.0293524	0.0127588	1	1		Glycerophosphoryl diester phosphodiesterase family protein expressed (AHRD V1 ***- Q6AUZ6_ORYSJ); contains Interpro domain(s) IPR004129 Glycerophosph
Solyc09g007190.2	1.33808	2.74843	9.45343e-09	0.000206312	2.36192e-07	0.00515466	0.0293524	0.0380504	1	1		C1orf93 homolog (AHRD V1 **-- B5X9L9_SALSA); contains Interpro domain(s) IPR012335 Thioredoxin fold
Solyc07g062400.2	1.33696	5.26303	1.83405e-10	4.00262e-06	8.10111e-08	0.00176798	0.0293524	0.0418786	1	1		Multiprotein bridging factor 1c (AHRD V1 ***- Q152U7_SOLLC); contains Interpro domain(s) IPR001387 Helix-turn-helix type 3 GO:0003677,GO:0043565
Solyc03g095310.2	1.33126	3.92703	3.03738e-10	6.62877e-06	9.85746e-10	2.15129e-05	0.0293524	0.0312625	1	1		Cytochrome P450 GO:0020037,GO:0055114 GO:0008395,GO:0019825 GO:0008395,GO:0019825,GO:0020037,GO:0055114
Solyc02g062390.2	1.3203	4.06203	5.66603e-10	1.23655e-05	1.81917e-06	0.0397016	0.0293524	0.0508843	1	1		Unknown Protein (AHRD V1); contains Interpro domain(s) IPR000167 Dehydrin GO:0009415 GO:0009415
Solyc01g080020.2	1.31638	6.47113	2.04231e-10	4.45714e-06	8.87957e-10	1.93788e-05	0.0293524	0.031623	1	1		Xylanase inhibitor (Fragment) (AHRD V1 **-- Q53IQ4_WHEAT); contains Interpro domain(s) IPR001461 Peptidase A1 GO:0006508 GO:0006
Solyc10g084780.1	1.31583	1.39374	2.54496e-08	0.000555412	5.04782e-07	0.0110164	0.0293524	0.0379107	1	1		Expansin (AHRD V1 ***- Q9ZP32_SOLLC); contains Interpro domain(s) IPR007117 Pollen allergen/expansin, C-terminal GO:0005576,GO:0009664
Solyc07g007660.1	1.31477	6.53926	2.20106e-10	4.80359e-06	4.44576e-12	9.70242e-08	0.0293524	0.0246066	1	1		Unknown Protein (AHRD V1)
Solyc12g005790.1	1.3139	4.79521	2.92636e-10	6.38649e-06	1.79315e-06	0.0391338	0.0293524	0.0516958	1	1		Peroxidase 27 (AHRD V1 ***- D7LAI1_ARALY); contains Interpro domain(s) IPR002016 Haem peroxidase, plant/fungal/bacterial GO:0055114
Solyc04g008060.2	1.30614	3.39263	1.72018e-09	3.75412e-05	2.8265e-08	0.000616855	0.0293524	0.0351166	1	1		Vacuolar iron transporter Ccc1 (AHRD V1 **-* C5GIS5_AJEDR); contains Interpro domain(s) IPR008217 Protein of unknown function DUF125, transmembrane
Solyc03g095510.2	1.29998	4.56587	1.07634e-09	2.34901e-05	4.27693e-12	9.33396e-08	0.0293524	0.0222719	1	1		Protein kinase 2 (AHRD V1 ***- D3BIR2_POLPA); contains Interpro domain(s) IPR002290 Serine/threonine protein kinase GO:0006468
Solyc11g073260.1	1.29934	2.95505	2.31968e-09	5.06248e-05	9.52879e-07	0.0207956	0.0293524	0.0452607	1	1		Histone H2A (AHRD V1 ***- C6TMV8_SOYBN); contains Interpro domain(s) IPR002119 Histone H2A GO:0003677,GO:0005634 GO:0003677,GO:0005634
Solyc07g006850.1	1.29705	2.71006	5.15299e-09	0.000112459	1.5185e-07	0.00331398	0.0293524	0.0374572	1	1		Xyloglucan endotransglucosylase/hydrolase 3 (AHRD V1 **** Q06BI4_CUCME); contains Interpro domain(s) IPR016455 Xyloglucan endotransglucosylase/hydrol
Solyc11g016970.1	1.28246	5.31298	6.19203e-10	1.35135e-05	3.45628e-17	7.54299e-13	0.0293524	0.0155563	1	1		Multidrug resistance protein mdtK (AHRD V1 *-*- MDTK_ENTS8); contains Interpro domain(s) IPR002528 Multi antimicrobial extrusion protein MatE
Solyc09g075260.2	1.28082	2.83544	1.34387e-08	0.000293285	1.69337e-08	0.00036956	0.0293524	0.0298517	1	1		POT family domain containing protein expressed (AHRD V1 ***- D8L9H8_WHEAT); contains Interpro domain(s) IPR007493 Protein of unknown function DUF538
Solyc02g081600.2	1.2658	3.44999	4.47897e-09	9.7749e-05	1.88653e-10	4.11717e-06	0.0293524	0.0244385	1	1		Zinc transporter protein (AHRD V1 **** D5LMF9_9FABA); contains Interpro domain(s) IPR004698 Zinc/iron permease, fungal and plant GO:0016020,GO:0
Solyc06g036340.2	1.25686	2.63803	3.5631e-08	0.000777611	2.46112e-08	0.000537115	0.0293524	0.02852	1	1		Unknown Protein (AHRD V1)
Solyc03g096840.2	1.25382	6.3221	1.46305e-09	3.19297e-05	3.44069e-07	0.00750896	0.0293524	0.041525	1	1		Seed specific protein Bn15D1B (AHRD V1 ***- B6TIB8_MAIZE)
Solyc09g014300.2	1.24795	6.4593	1.64237e-09	3.58431e-05	8.17501e-19	1.78411e-14	0.0293524	0.0133469	1	1		Glycosyl transferase group 1 family protein (AHRD V1 **-- B6T479_MAIZE); contains Interpro domain(s) IPR001296 Glycosyl transferase, group 1
Solyc05g007940.2	1.24616	6.35763	2.31355e-09	5.04909e-05	1.82143e-07	0.00397508	0.0293524	0.0387853	1	1		Ribonuclease T2 (AHRD V1 ***- Q9ZQX1_CICAR); contains Interpro domain(s) IPR001568 Ribonuclease T2 GO:0033897 GO:0004521 GO:0004521,GO:0
Solyc11g066250.1	1.2386	4.55104	3.39882e-09	7.41758e-05	5.24423e-07	0.011445	0.0293524	0.0412173	1	1		Serine carboxypeptidase (AHRD V1 **** Q9XH61_9ASTR); contains Interpro domain(s) IPR001563 Peptidase S10, serine carboxypeptidase GO:0006508
Solyc06g068240.2	1.22684	3.25566	9.7162e-09	0.000212046	2.15952e-06	0.0471294	0.0293524	0.0442341	1	1		Pyrophosphate-energized proton pump (AHRD V1 ***- B0SRX3_LEPBP); contains Interpro domain(s) IPR004131 Inorganic H+ pyrophosphatase GO:0016
Solyc08g082440.2	1.22294	3.44106	2.02339e-08	0.000441584	1.36034e-07	0.0029688	0.0293524	0.0337381	1	1		UDP-glucose 4-epimerase (AHRD V1 **** Q6XZA0_SOLTU); contains Interpro domain(s) IPR005886 UDP-glucose 4-epimerase GO:0005975,GO:0006012,GO:000815
Solyc05g009720.2	1.22173	6.35863	3.46682e-09	7.56598e-05	9.12727e-11	1.99194e-06	0.0293524	0.0243173	1	1		Myb family transcription factor-like (AHRD V1 **-* Q6Z869_ORYSJ); contains Interpro domain(s) IPR006447 Myb-like DNA-binding region, SHAQKYF class
Solyc01g068630.2	1.22067	5.2132	5.27556e-09	0.000115134	1.57815e-10	3.44416e-06	0.0293524	0.0242629	1	1		Pyrimidine 5&apos-nucleotidase (AHRD V1 ***- D3P8R6_DEFDS); contains Interpro domain(s) IPR010237 Pyrimidine 5-nucleotidase GO:0008152,GO:0
Solyc07g055060.2	1.22046	7.24568	3.15611e-09	6.8879e-05	3.33463e-11	7.2775e-07	0.0293524	0.0233723	1	1		Phosphoenolpyruvate carboxylase 1 (AHRD V1 ***- O23946_GOSHI); contains Interpro domain(s) IPR015813 Pyruvate/Phosphoenolpyruvate kinase, catalytic c
Solyc10g083180.1	1.21507	4.0573	2.49871e-08	0.000545318	9.15044e-09	0.000199699	0.0293524	0.0272637	1	1		Xanthoxin dehydrogenase (AHRD V1 **-* ABA2_ARATH); contains Interpro domain(s) IPR002347 Glucose/ribitol dehydrogenase GO:0008152,GO:0055114
Solyc07g064420.2	1.20189	5.57387	7.94951e-09	0.00017349	9.05976e-17	1.9772e-12	0.0293524	0.013651	1	1		Genomic DNA chromosome 5 P1 clone MBG8 (AHRD V1 ***- Q9FFU3_ARATH)
Solyc09g010540.2	1.1956	4.29282	2.24381e-08	0.000489688	5.47788e-11	1.19549e-06	0.0293524	0.0206878	1	1		Unknown Protein (AHRD V1)
Solyc10g052600.1	1.19373	3.50288	1.516e-08	0.000330852	9.50393e-09	0.000207414	0.0293524	0.0284973	1	1		Os10g0578600 protein (Fragment) (AHRD V1 ***- Q0IVC7_ORYSJ); contains Interpro domain(s) IPR013216 Methyltransferase type 11 GO:0008152
Solyc07g007220.2	1.19069	5.75842	1.00233e-08	0.000218748	1.63536e-21	3.569e-17	0.0293524	0.0101168	1	1		Serine/threonine phosphatase family protein (AHRD V1 **** C1E0J1_9CHLO); contains Interpro domain(s) IPR015655 Protein phosphatase 2C GO:0003
Solyc12g005590.1	1.18335	6.09007	9.9263e-09	0.000216631	1.34676e-17	2.93917e-13	0.0293524	0.0129895	1	1		Transmembrane protein 34 (AHRD V1 *-*- A5D9H3_BOVIN); contains Interpro domain(s) IPR005178 Protein of unknown function DUF300
Solyc07g062100.2	1.18151	2.41984	5.93673e-08	0.00129563	1.0222e-06	0.0223084	0.0293524	0.037131	1	1		Bromodomain and PHD finger containing 1 (AHRD V1 *--- B2RRD7_MOUSE); contains Interpro domain(s) IPR019787 Zinc finger, PHD-finger GO:0008270
Solyc11g007930.1	1.18044	3.43019	3.85393e-08	0.000841081	3.05643e-07	0.00667036	0.0293524	0.0342679	1	1		Histone H2B (AHRD V1 ***- D7KHV7_ARALY); contains Interpro domain(s) IPR000558 Histone H2B GO:0003677,GO:0005634 GO:0003677,GO:0005634
Solyc12g043040.1	1.17908	5.43162	1.31046e-08	0.000285994	8.61152e-12	1.87938e-07	0.0293524	0.0201329	1	1		Sulfate transporter (AHRD V1 ***- A1YKF8_BRASY); contains Interpro domain(s) IPR011547 Sulphate transporter GO:0016021 GO:0016
Solyc01g086820.2	1.17315	6.05665	1.26358e-08	0.000275763	6.98381e-08	0.00152415	0.0293524	0.0327376	1	1		Histone H3 (AHRD V1 ***- D8L9K7_WHEAT); contains Interpro domain(s) IPR000164 Histone H3 GO:0000786,GO:0003677 GO:0042802 GO:0000786,GO:0
Solyc07g063930.2	1.16371	4.51942	6.23751e-08	0.00136127	3.57503e-07	0.00780215	0.0293524	0.0335604	1	1		Solute carrier family 22 member 2 (AHRD V1 *-*- B5X477_SALSA); contains Interpro domain(s) IPR016196 Major facilitator superfamily, general substrate
Solyc02g089890.2	1.157	3.84903	5.84133e-08	0.00127481	7.45222e-12	1.62637e-07	0.0293524	0.0174945	1	1		NAD-dependent epimerase/dehydratase (AHRD V1 *-*- D3NY83_AZOS1); contains Interpro domain(s) IPR016040 NAD(P)-binding domain GO:0006508,GO:0
Solyc03g114860.2	1.15148	5.38004	2.72803e-08	0.000595366	2.40753e-07	0.0052542	0.0293524	0.0340964	1	1		Alpha-1 4-glucan-protein synthase (AHRD V1 **-* B9RLK7_RICCO); contains Interpro domain(s) IPR004901 Alpha-1,4-glucan-protein synthase, UDP-forming
Solyc04g078090.2	1.14766	6.42537	2.80156e-08	0.000611412	8.18909e-09	0.000178719	0.0293524	0.0272061	1	1		Acyl-CoA-binding domain-containing protein 6 (AHRD V1 *-*- B6SHQ7_MAIZE); contains Interpro domain(s) IPR000582 Acyl-CoA-binding protein, ACBP
Solyc04g079300.2	1.14669	5.07428	4.37582e-08	0.000954979	6.26924e-09	0.00013682	0.0293524	0.0259194	1	1		Calcineurin-like phosphoesterase family protein (AHRD V1 *-*- A9G786_SORC5); contains Interpro domain(s) IPR004843 Metallophosphoesterase GO:0016
Solyc09g061940.1	1.14607	2.45344	1.74646e-07	0.00381148	1.36374e-07	0.00297622	0.0293524	0.0287755	1	1		Receptor like kinase, RLK GO:0005515,GO:0006468 GO:0004675 GO:0004675,GO:0005515,GO:0006468
Solyc03g118000.1	1.13242	3.91833	1.00798e-07	0.00219981	5.28306e-08	0.00115298	0.0293524	0.028017	1	1		Inositol hexakisphosphate kinase 3 (AHRD V1 **** Q5TAQ4_HUMAN); contains Interpro domain(s) IPR005522 Inositol polyphosphate kinase GO:0008
Solyc12g035400.1	1.13172	4.74457	5.3435e-08	0.00116617	9.09009e-07	0.0198382	0.0293524	0.0362198	1	1		MtN21 nodulin protein-like (AHRD V1 ***- Q9FL41_ARATH); contains Interpro domain(s) IPR000620 Protein of unknown function DUF6, transmembrane
Solyc06g075850.1	1.12283	4.20111	8.56496e-08	0.00186922	2.57443e-07	0.00561843	0.0293524	0.031821	1	1		Histone H4 (AHRD V1 ***- B6T0P4_MAIZE); contains Interpro domain(s) IPR001951 Histone H4 GO:0003677,GO:0005634 GO:0043565 GO:0003677,GO:0
Solyc05g012700.2	1.11793	4.0715	1.94218e-07	0.00423862	7.00745e-12	1.52931e-07	0.0293524	0.01567	1	1		Conserved hypothetical membrane protein (AHRD V1 ***- B1XKY4_SYNP2); contains Interpro domain(s) IPR019275 Protein of unknown function DUF2301, trans
Solyc08g078960.2	1.11746	5.57273	7.30705e-08	0.00159469	2.45699e-10	5.36213e-06	0.0293524	0.0210075	1	1		Oxysterol-binding family protein (AHRD V1 **** D7ME32_ARALY); contains Interpro domain(s) IPR000648 Oxysterol-binding protein GO:0008
Solyc04g025880.2	1.11307	6.52803	6.20946e-08	0.00135515	3.51124e-10	7.66293e-06	0.0293524	0.0217749	1	1		Potassium transporter (AHRD V1 **** D2JYH2_GOSHI); contains Interpro domain(s) IPR018519 Potassium uptake protein, kup IPR003855 K+ potassium trans
Solyc02g089900.1	1.10475	5.39705	9.81852e-08	0.00214279	1.12058e-10	2.44555e-06	0.0293524	0.0198107	1	1		Receptor-like kinase (AHRD V1 *-*- A7VM35_MARPO); contains Interpro domain(s) IPR002290 Serine/threonine protein kinase GO:0006468,GO:0016998
Solyc05g055910.2	1.10177	3.51853	4.03912e-07	0.00881498	1.10616e-10	2.41409e-06	0.0293524	0.0166998	1	1		Genomic DNA chromosome 5 P1 clone MRH10 (AHRD V1 **-- Q9FND1_ARATH); contains Interpro domain(s) IPR009291 Protein of unknown function DUF946, plant
Solyc01g100030.2	1.09556	4.69217	1.40458e-07	0.00306537	4.07981e-07	0.00890377	0.0293524	0.031789	1	1		Deoxyuridine 5&apos-triphosphate nucleotidohydrolase (AHRD V1 ***- D0NVQ2_PHYIN); contains Interpro domain(s) IPR008181 DeoxyUTP pyrophosphatase subf
Solyc09g010380.2	1.08746	6.26388	1.51248e-07	0.00330084	2.61287e-10	5.70234e-06	0.0293524	0.0200423	1	1		Inorganic pyrophosphatase-like protein (AHRD V1 **** Q9LFF9_ARATH); contains Interpro domain(s) IPR008162 Inorganic pyrophosphatase GO:0005
Solyc04g071560.2	1.07875	2.82412	6.60652e-07	0.0144181	2.03525e-06	0.0444173	0.0293524	0.0326684	1	1		Thioredoxin y (AHRD V1 ***- B9GTH5_POPTR); contains Interpro domain(s) IPR005746 Thioredoxin GO:0045454 GO:0045454
Solyc05g047680.2	1.0708	6.20137	2.24201e-07	0.00489297	1.07449e-10	2.34497e-06	0.0293524	0.0186592	1	1		Cytochrome P450 GO:0020037,GO:0055114 GO:0019825 GO:0019825,GO:0020037,GO:0055114
Solyc08g061480.2	1.05143	3.88725	7.9289e-07	0.017304	3.41688e-09	7.45699e-05	0.0293524	0.019761	1	1		Chalcone isomerase (AHRD V1 *-*- B6TFR7_MAIZE); contains Interpro domain(s) IPR003466 Chalcone isomerase, subgroup GO:0042398 GO:0042
Solyc03g096870.2	1.04993	4.9458	3.83052e-07	0.00835972	1.07978e-06	0.0235651	0.0293524	0.0318719	1	1		WD repeat-containing protein 5 homolog (AHRD V1 *--- WDR5_DICDI); contains Interpro domain(s) IPR017986 WD40 repeat, region GO:0004
Solyc01g094570.2	1.03667	4.58326	7.24931e-07	0.0158209	5.10768e-12	1.1147e-07	0.0293524	0.0144528	1	1		Calmodulin-binding heat-shock-like protein (AHRD V1 **-* Q9SMU2_ARATH); contains Interpro domain(s) IPR002921 Lipase, class 3 GO:0006629,GO:0
Solyc11g066130.1	1.03165	6.05019	5.20518e-07	0.0113598	1.40501e-07	0.0030663	0.0293524	0.0266436	1	1		Thaumatin-like protein (AHRD V1 **-- D2KU75_CITJA); contains Interpro domain(s) IPR017949 Thaumatin, conserved site IPR001938 Thaumatin, pathogenes
Solyc06g076660.2	1.03082	4.96656	6.23647e-07	0.0136105	1.63449e-06	0.0356711	0.0293524	0.0317774	1	1		Proliferating cell nuclear antigen (AHRD V1 ***- Q8H0Q1_SOLLC); contains Interpro domain(s) IPR000730 Proliferating cell nuclear antigen, PCNA
Solyc12g005840.1	1.02803	2.95741	2.49142e-06	0.0543727	1.4278e-07	0.00311603	0.0293524	0.0227186	1	1		Ras-related protein Rab-5C (AHRD V1 *-*- B5X4R4_SALSA); contains Interpro domain(s) IPR003579 Ras small GTPase, Rab type GO:0005622,GO:0007264,G
Solyc10g006290.2	1.02336	5.64875	7.4224e-07	0.0161986	3.1843e-14	6.94942e-10	0.0293524	0.0120696	1	1		Endoribonuclease L-PSP family protein (AHRD V1 **-* D7LAZ0_ARALY); contains Interpro domain(s) IPR019897 YjgF-like protein, conserved site
Solyc08g080720.2	1.02244	3.81982	1.28847e-06	0.0281196	1.44345e-06	0.031502	0.0293524	0.0296472	1	1		Selenoprotein H (AHRD V1 *-*- A8JGP7_CHLRE); contains Interpro domain(s) IPR011893 SelT/selW/selH selenoprotein GO:0045454 GO:0045
Solyc04g077920.2	1.01195	6.27359	8.59563e-07	0.0187591	5.34578e-16	1.16666e-11	0.0293524	0.0105708	1	1		Interferon-related developmental regulator family protein (AHRD V1 ***- B4FQN7_MAIZE); contains Interpro domain(s) IPR007701 Interferon-related devel
Solyc01g087890.2	1.00367	4.42399	1.72628e-06	0.0376744	1.03911e-11	2.26775e-07	0.0293524	0.0137112	1	1		Choline transporter-like protein 5-A (Fragment) (AHRD V1 *--- CTL5A_DANRE); contains Interpro domain(s) IPR007603 Protein of unknown function DUF580
Solyc01g067380.2	1.00291	6.57558	1.06509e-06	0.0232446	2.7008e-11	5.89423e-07	0.0293524	0.0155681	1	1		Lipase (AHRD V1 ***- B6V3M3_9ROSI); contains Interpro domain(s) IPR002921 Lipase, class 3 GO:0006629 GO:0006629
Solyc12g009400.1	1.00279	3.56372	2.06507e-06	0.0450682	1.47286e-06	0.0321438	0.0293524	0.0284738	1	1		Pyruvate dehydrogenase E1 component alpha subunit (AHRD V1 ***- Q5N030_SYNP6); contains Interpro domain(s) IPR017597 Pyruvate dehydrogenase (acetyl-t
Solyc06g075800.1	1.00142	6.28249	1.06423e-06	0.0232258	3.49165e-08	0.000762017	0.0293524	0.0229168	1	1		Histone H2B (AHRD V1 ***- Q2XPW1_SOLTU); contains Interpro domain(s) IPR000558 Histone H2B GO:0003677,GO:0005634 GO:0003677,GO:0005515 GO:0003
Solyc02g091350.2	1.0009	3.74703	2.2968e-06	0.0501253	1.31844e-10	2.87736e-06	0.0293524	0.01488	1	1		Glucosyltransferase-2 (AHRD V1 ***- Q8S9A7_PHAAN); contains Interpro domain(s) IPR002213 UDP-glucuronosyl/UDP-glucosyltransferase GO:0008152
downregulated	logFC	logCPM	PValue.Common	bonferroni.Common	PValue.Tagwise	bonferroni.Tagwise	Common.Dispersion	Tagwise.Dispersion	UpDownRegulation.Common	UpDownRegulation.Tagwise	Annotation
Solyc08g062450.1	-5.89934	3.7795	1.06067e-92	2.31482e-88	1.57709e-08	0.000344183	0.0293524	0.479585	-1	-1		class II heat shock protein (AHRD V1 ***- B6T339_MAIZE); contains Interpro domain(s) IPR002068 Heat shock protein Hsp20 GO:0051082
Solyc03g007890.2	-4.58124	6.41534	5.6157e-82	1.22557e-77	3.51017e-14	7.66059e-10	0.0293524	0.191579	-1	-1		Heat shock protein 90 (Fragment) (AHRD V1 **-- Q2L3T8_WHEAT); contains Interpro domain(s) IPR003594 ATP-binding region, ATPase-like IPR001404 Heat
Solyc08g078700.2	-3.70321	5.98676	9.75267e-59	2.12842e-54	7.16802e-12	1.56435e-07	0.0293524	0.166314	-1	-1		Heat shock protein 22 (AHRD V1 ***- Q27JQ0_METAN); contains Interpro domain(s) IPR002068 Heat shock protein Hsp20
Solyc04g011440.2	-3.38227	6.57448	9.40252e-52	2.05201e-47	1.35592e-12	2.95917e-08	0.0293524	0.134332	-1	-1		heat shock protein (AHRD V1 ***- B2D2G5_CAPSN); contains Interpro domain(s) IPR013126 Heat shock protein 70 GO:0005524 GO:0051082
Solyc10g084890.1	-3.18365	-0.158537	1.29769e-23	2.83207e-19	1.95073e-07	0.00425728	0.0293524	0.191454	-1	-1		UDP-glucosyltransferase (AHRD V1 ***- C0LNQ9_MAIZE); contains Interpro domain(s) IPR002213 UDP-glucuronosyl/UDP-glucosyltransferase GO:0008
Solyc03g093280.1	-3.01386	2.74494	2.0843e-36	4.54877e-32	2.48078e-13	5.41405e-09	0.0293524	0.0977869	-1	-1		Reductase 1 (AHRD V1 ***- Q6TY49_HYDMC); contains Interpro domain(s) IPR020471 Aldo/keto reductase subgroup GO:0055114 GO:0045290
Solyc06g036290.2	-3.00745	6.57496	1.02778e-42	2.24302e-38	6.934e-10	1.51328e-05	0.0293524	0.145054	-1	-1		Heat shock protein 90 (Fragment) (AHRD V1 **-- Q00NU9_WHEAT); contains Interpro domain(s) IPR003594 ATP-binding region, ATPase-like IPR001404 Heat
Solyc09g065660.2	-2.95066	5.54765	5.66215e-41	1.23571e-36	4.01073e-14	8.75302e-10	0.0293524	0.0931979	-1	-1		Heat stress transcription factor A3 (AHRD V1 ***- D1M7W9_SOLLC); contains Interpro domain(s) IPR000232 Heat shock factor (HSF)-type, DNA-binding
Solyc08g065540.2	-2.88904	-0.300961	9.52597e-19	2.07895e-14	1.36434e-07	0.00297753	0.0293524	0.145861	-1	-1		Protein phosphatase-2C (AHRD V1 ***- O82470_MESCR); contains Interpro domain(s) IPR015655 Protein phosphatase 2C GO:0003824 GO:0003
Solyc04g077740.1	-2.84499	0.544013	5.52784e-17	1.2064e-12	6.94891e-08	0.00151653	0.0293524	0.125268	-1	-1		Unknown Protein (AHRD V1)
Solyc01g009650.1	-2.7646	-0.0325383	1.03282e-11	2.25403e-07	3.48029e-09	7.59539e-05	0.0293524	0.0614188	-1	-1		MYB transcription factor (AHRD V1 **-- Q9LTJ5_ARATH); contains Interpro domain(s) IPR015495 Myb transcription factor GO:0003677,GO:0045449
Solyc08g062340.2	-2.74416	2.87565	3.73639e-27	8.15429e-23	1.13086e-06	0.0246799	0.0293524	0.185122	-1	-1		Class II small heat shock protein Le-HSP17.6 (AHRD V1 ***- Q96489_SOLLC); contains Interpro domain(s) IPR002068 Heat shock protein Hsp20
Solyc01g006050.2	-2.6947	2.95921	2.22237e-27	4.85011e-23	1.05986e-10	2.31303e-06	0.0293524	0.0992742	-1	-1		Plant viral-response family protein (AHRD V1 **-- B6SQA7_MAIZE); contains Interpro domain(s) IPR006904 Protein of unknown function DUF716
Solyc11g066100.1	-2.64509	4.00627	1.53505e-30	3.35008e-26	1.66334e-06	0.0363008	0.0293524	0.187701	-1	-1		heat shock protein (AHRD V1 ***- B2D2G5_CAPSN); contains Interpro domain(s) IPR013126 Heat shock protein 70 GO:0005524 GO:0005
Solyc07g005210.2	-2.46821	7.65817	8.26566e-31	1.8039e-26	1.51185e-10	3.29946e-06	0.0293524	0.0951729	-1	-1		Outer membrane lipoprotein blc (AHRD V1 **-- D0RZG9_ACICA); contains Interpro domain(s) IPR002345 Lipocalin GO:0005488,GO:0006810 GO:0005
Solyc01g104740.2	-2.407	5.05881	6.46448e-28	1.41081e-23	5.64089e-09	0.000123107	0.0293524	0.107867	-1	-1		Multiprotein bridging factor 1 (AHRD V1 ***- C8C4P8_WHEAT); contains Interpro domain(s) IPR013729 Multiprotein bridging factor 1, N-terminal
Solyc06g024340.1	-2.37213	6.09817	1.8478e-28	4.03264e-24	1.43062e-07	0.00312219	0.0293524	0.130413	-1	-1		Unknown Protein (AHRD V1)
Solyc10g054720.1	-2.3086	-1.16213	9.07203e-10	1.97988e-05	1.8165e-06	0.0396434	0.0293524	0.0873773	-1	-1		Auxin-induced SAUR-like protein (AHRD V1 ***- Q8S349_CAPAN); contains Interpro domain(s) IPR003676 Auxin responsive SAUR protein
Solyc06g072430.1	-2.29912	3.69335	5.86263e-24	1.27946e-19	3.56961e-08	0.000779032	0.0293524	0.108381	-1	-1		Bcl-2-associated athanogene-like protein (AHRD V1 *-*- D1MIX4_VITVI); contains Interpro domain(s) IPR003103 Apoptosis regulator Bcl-2 protein, BAG
Solyc01g105400.2	-2.29092	0.918722	3.12227e-16	6.81404e-12	1.49346e-08	0.000325932	0.0293524	0.083257	-1	-1		ABC transporter G family member 11 (AHRD V1 ***- AB11G_ARATH)
Solyc10g084170.1	-2.24984	2.75783	1.81928e-20	3.97041e-16	1.18686e-06	0.0259021	0.0293524	0.130819	-1	-1		Bcl-2-associated athanogene-like protein (AHRD V1 ***- D1MIX4_VITVI); contains Interpro domain(s) IPR000048 IQ calmodulin-binding region GO:0006
Solyc03g031630.2	-2.19255	6.08099	8.59788e-25	1.8764e-20	1.789e-06	0.0390432	0.0293524	0.13691	-1	-1		Calcium-binding EF-hand family protein-like (AHRD V1 ***- Q6ZFI7_ORYSJ); contains Interpro domain(s) IPR011992 EF-Hand type GO:0005509
Solyc03g115230.2	-2.12448	5.42621	2.70554e-23	5.90457e-19	2.7968e-08	0.000610374	0.0293524	0.0954282	-1	-1		ClpB chaperone (AHRD V1 ***- D6QXI5_TRYCR); contains Interpro domain(s) IPR013093 ATPase associated with various cellular activities, AAA-2
Solyc02g083730.2	-2.01416	7.91201	9.60329e-22	2.09582e-17	7.51239e-07	0.016395	0.0293524	0.109711	-1	-1		Thiosulfate sulfurtransferase rhodanese domain protein (AHRD V1 **** A5ID08_LEGPC); contains Interpro domain(s) IPR001763 Rhodanese-like
Solyc11g007890.1	-1.97	4.12649	2.85989e-20	6.24143e-16	4.9946e-12	1.09002e-07	0.0293524	0.0531545	-1	-1		1-aminocyclopropane-1-carboxylate oxidase 4 (AHRD V1 **-- ACCO4_SOLLC); contains Interpro domain(s) IPR005123 Oxoglutarate and iron-dependent oxygena
Solyc00g010550.1	-1.95592	7.4909	1.28616e-20	2.80692e-16	4.9667e-07	0.0108393	0.0293524	0.100564	-1	-1		Unknown Protein (AHRD V1)
Solyc01g105430.2	-1.93776	5.02267	6.61387e-20	1.44341e-15	7.19498e-11	1.57023e-06	0.0293524	0.0582861	-1	-1		Unknown Protein (AHRD V1)
Solyc10g084400.1	-1.93416	7.55722	3.39233e-20	7.40343e-16	4.86864e-09	0.000106253	0.0293524	0.0727694	-1	-1		Glutathione S-transferase (AHRD V1 ***- Q76KW1_PEA); contains Interpro domain(s) IPR017933 Glutathione S-transferase/chloride channel, C-terminal
Solyc03g093270.2	-1.91711	4.46618	2.68949e-19	5.86954e-15	9.12688e-10	1.99185e-05	0.0293524	0.0643471	-1	-1		Reductase 2 (AHRD V1 ***- Q6TY50_HYDMC); contains Interpro domain(s) IPR020471 Aldo/keto reductase subgroup GO:0055114 GO:0055
Solyc00g009760.2	-1.90672	6.98316	1.1366e-19	2.48052e-15	1.57813e-06	0.0344411	0.0293524	0.105015	-1	-1		Cytochrome P450 monooxygenase (Fragment) (AHRD V1 *-*- Q6T4Q1_PYRCO)
Solyc10g084910.1	-1.87939	3.34664	8.76772e-18	1.91347e-13	7.03847e-12	1.53608e-07	0.0293524	0.0475803	-1	-1		SUPERMAN-like zinc finger protein (AHRD V1 *--- Q3YK12_GOSHI); contains Interpro domain(s) IPR007087 Zinc finger, C2H2-type GO:0005622
Solyc11g040220.1	-1.85907	0.17689	2.4398e-11	5.32463e-07	9.76575e-10	2.13128e-05	0.0293524	0.0390932	-1	-1		Ribosomal protein L37 (AHRD V1 ***- B9DG94_ARATH); contains Interpro domain(s) IPR001569 Ribosomal protein L37e GO:0005840 GO:0003735
Solyc04g025530.2	-1.84217	7.99304	1.25257e-18	2.73362e-14	1.89273e-06	0.041307	0.0293524	0.100135	-1	-1		Glutamate decarboxylase (AHRD V1 **** Q1I1D8_CITSI); contains Interpro domain(s) IPR010107 Glutamate decarboxylase GO:0006536,GO:0019752,GO:003017
Solyc11g071830.1	-1.8148	3.88676	1.49459e-16	3.26178e-12	1.16149e-06	0.0253483	0.0293524	0.0902529	-1	-1		Chaperone protein dnaj (AHRD V1 ***- Q17AX7_AEDAE); contains Interpro domain(s) IPR003095 Heat shock protein DnaJ GO:0006457,GO:0031072
Solyc00g006690.2	-1.80388	6.74551	7.28744e-18	1.59041e-13	2.22105e-07	0.00484722	0.0293524	0.0813356	-1	-1		Unknown Protein (AHRD V1)
Solyc03g098320.2	-1.7827	3.18176	4.3512e-16	9.49606e-12	2.33022e-08	0.000508546	0.0293524	0.0655691	-1	-1		MYB transcription factor (Fragment) (AHRD V1 *--* A1DR85_CATRO); contains Interpro domain(s) IPR006447 Myb-like DNA-binding region, SHAQKYF class
Solyc02g083840.1	-1.75945	0.426311	1.30172e-11	2.84088e-07	3.10794e-07	0.00678277	0.0293524	0.0635766	-1	-1		Unknown Protein (AHRD V1)
Solyc06g068270.2	-1.757	2.69712	3.03368e-13	6.6207e-09	7.52741e-07	0.0164278	0.0293524	0.0746042	-1	-1		1-aminocyclopropane-1-carboxylate oxidase 1 (AHRD V1 **-* ACCO1_MALDO); contains Interpro domain(s) IPR005123 Oxoglutarate and iron-dependent oxygena
Solyc11g051200.1	-1.75451	5.17477	9.39181e-17	2.04967e-12	9.07378e-07	0.0198026	0.0293524	0.0853113	-1	-1		Cytochrome P450 like_TBP (AHRD V1 ***- O04892_TOBAC)
Solyc08g080540.2	-1.73703	3.0326	4.65393e-14	1.01567e-09	1.75324e-07	0.00382627	0.0293524	0.067592	-1	-1		Heat stress transcription factor (AHRD V1 *-** D4QAU8_CARPA); contains Interpro domain(s) IPR000232 Heat shock factor (HSF)-type, DNA-binding
Solyc03g006750.1	-1.73444	0.573477	3.99401e-10	8.71653e-06	3.24385e-08	0.000707938	0.0293524	0.0433397	-1	-1		Nbs, resistance protein fragment GO:0006915,GO:0006952 GO:0006915,GO:0006952
Solyc00g012430.1	-1.73395	2.98455	2.29065e-15	4.99911e-11	1.40972e-06	0.0307658	0.0293524	0.0840073	-1	-1		Unknown Protein (AHRD V1)
Solyc08g076730.2	-1.73381	8.32056	8.28299e-17	1.80768e-12	3.77711e-07	0.00824316	0.0293524	0.0787224	-1	-1		TPR domain protein (AHRD V1 *-*- B6U810_MAIZE); contains Interpro domain(s) IPR011990 Tetratricopeptide-like helical GO:0005488
Solyc02g092290.2	-1.70553	7.63602	2.47636e-16	5.4044e-12	2.42873e-08	0.000530047	0.0293524	0.0633272	-1	-1		F-box/LRR-repeat protein At5g02910 (AHRD V1 ***- FBL79_ARATH); contains Interpro domain(s) IPR001810 Cyclin-like F-box GO:0004842
Solyc03g118450.1	-1.69846	3.84545	4.21644e-15	9.20196e-11	1.39895e-07	0.00305307	0.0293524	0.0679899	-1	-1		Unknown Protein (AHRD V1)
Solyc05g012370.2	-1.69287	4.53712	1.21468e-15	2.65093e-11	4.12164e-07	0.00899507	0.0293524	0.0746484	-1	-1		Hydrolase alpha/beta fold family protein (AHRD V1 ***- D7MJQ7_ARALY); contains Interpro domain(s) IPR000639 Epoxide hydrolase-like GO:0003824
Solyc00g068970.2	-1.69208	5.30984	9.17812e-16	2.00303e-11	1.00733e-06	0.021984	0.0293524	0.0803639	-1	-1		Cytochrome P450 like_TBP (AHRD V1 ***- O04892_TOBAC)
Solyc11g065350.1	-1.69003	3.63485	7.02157e-15	1.53239e-10	1.75668e-06	0.0383378	0.0293524	0.0819239	-1	-1		ABC transporter G family member 15 (AHRD V1 ***- AB15G_ARATH); contains Interpro domain(s) IPR003439 ABC transporter-like GO:0016020,GO:0016887,G
Solyc04g040090.2	-1.66455	5.489	1.7162e-15	3.74542e-11	7.78854e-09	0.000169977	0.0293524	0.0561023	-1	-1		Strictosidine synthase-like protein (AHRD V1 ***- A7WPL3_TOBAC); contains Interpro domain(s) IPR004141 Strictosidine synthase GO:0009058
Solyc05g007900.2	-1.64703	5.01186	5.16496e-15	1.1272e-10	5.22483e-09	0.000114027	0.0293524	0.0532802	-1	-1		RING finger protein 126 (AHRD V1 *-*- RN126_HUMAN)
Solyc06g036130.2	-1.62398	4.43517	1.49045e-14	3.25276e-10	3.22124e-18	7.03004e-14	0.0293524	0.0226704	-1	-1		Multidrug resistance protein mdtK (AHRD V1 **-- MDTK_YERP3); contains Interpro domain(s) IPR002528 Multi antimicrobial extrusion protein MatE
Solyc09g011160.2	-1.59567	4.29215	5.11126e-14	1.11548e-09	1.19436e-09	2.60657e-05	0.0293524	0.0456825	-1	-1		Regulator of chromosome condensation RCC1 (AHRD V1 *--- B8FLG8_DESAA); contains Interpro domain(s) IPR009091 Regulator of chromosome condensation/bet
Solyc03g080070.2	-1.59295	1.46782	1.92209e-11	4.19476e-07	1.2815e-06	0.0279675	0.0293524	0.0642951	-1	-1		Nodulin-like protein (AHRD V1 ***- Q8H8G2_ORYSJ); contains Interpro domain(s) IPR000620 Protein of unknown function DUF6, transmembrane GO:0016
Solyc03g114360.2	-1.58741	7.58748	2.00049e-14	4.36587e-10	9.66568e-07	0.0210944	0.0293524	0.0715681	-1	-1		Poly polymerase catalytic domain containing protein expressed (AHRD V1 **-- Q84T80_ORYSJ); contains Interpro domain(s) IPR012317 Poly(ADP-ribose) pol
Solyc11g007130.1	-1.58305	5.49105	3.61933e-14	7.89883e-10	2.53798e-07	0.00553889	0.0293524	0.0638555	-1	-1		Major facilitator superfamily MFS_1 (AHRD V1 **-- C6ASI0_RHILS); contains Interpro domain(s) IPR016196 Major facilitator superfamily, general substra
Solyc10g008400.1	-1.57929	6.97579	2.91192e-14	6.35498e-10	4.16287e-09	9.08504e-05	0.0293524	0.0491816	-1	-1		RING finger protein 5 (AHRD V1 *--- B6TI40_MAIZE); contains Interpro domain(s) IPR018957 Zinc finger, C3HC4 RING-type GO:0008270 GO:0004
Solyc06g074170.2	-1.56101	6.0339	6.86257e-14	1.49769e-09	1.1014e-06	0.024037	0.0293524	0.0697208	-1	-1		NAC domain protein IPR003441 (AHRD V1 ***- B9HQ28_POPTR); contains Interpro domain(s) IPR003441 No apical meristem (NAM) protein GO:0045449
Solyc07g006800.1	-1.54431	5.54618	1.49327e-13	3.25891e-09	6.41914e-11	1.40091e-06	0.0293524	0.0376842	-1	-1		UDP-glucosyltransferase HvUGT5876 (AHRD V1 **** D3WYW1_HORVD); contains Interpro domain(s) IPR002213 UDP-glucuronosyl/UDP-glucosyltransferase
Solyc12g098850.1	-1.54063	7.5206	1.07025e-13	2.33572e-09	1.81825e-08	0.000396814	0.0293524	0.0512083	-1	-1		Soluble diacylglycerol acyltransferase (AHRD V1 *-*- B9S020_RICCO); contains Interpro domain(s) IPR012336 Thioredoxin-like fold
Solyc03g113120.2	-1.53235	4.76686	3.35101e-13	7.31325e-09	1.72054e-10	3.7549e-06	0.0293524	0.0384547	-1	-1		WRKY transcription factor 73 (AHRD V1 *-*- Q6IEK8_ORYSI); contains Interpro domain(s) IPR003657 DNA-binding WRKY GO:0045449 GO:0045
Solyc04g011490.2	-1.52505	2.83933	2.52994e-12	5.52133e-08	2.09864e-06	0.0458008	0.0293524	0.0675714	-1	-1		UPF0497 membrane protein 17 (AHRD V1 ***- U497H_RICCO)
Solyc01g058400.1	-1.50725	3.36573	2.35915e-12	5.1486e-08	1.45738e-12	3.18059e-08	0.0293524	0.0287535	-1	-1		Unknown Protein (AHRD V1)
Solyc03g113660.2	-1.50487	6.52317	4.1767e-13	9.11523e-09	2.21024e-07	0.00482363	0.0293524	0.0576314	-1	-1		Unknown Protein (AHRD V1)
Solyc08g008020.1	-1.49517	6.86441	5.25737e-13	1.14737e-08	1.93366e-07	0.00422002	0.0293524	0.0564964	-1	-1		Phosphoribosylanthranilate transferase (Fragment) (AHRD V1 *--- Q43085_PEA); contains Interpro domain(s) IPR013583 Phosphoribosyltransferase C-termin
Solyc02g071950.1	-1.49275	6.78965	5.58442e-13	1.21874e-08	1.06801e-06	0.0233084	0.0293524	0.0641404	-1	-1		Unknown Protein (AHRD V1)
Solyc07g022830.2	-1.47316	5.61248	1.39285e-12	3.03976e-08	6.78625e-09	0.000148103	0.0293524	0.0440286	-1	-1		Xenotropic and polytropic retrovirus receptor (AHRD V1 **-- B2GU54_XENTR); contains Interpro domain(s) IPR004342 EXS, C-terminal GO:0016021
Solyc05g054620.2	-1.47186	9.06576	1.00837e-12	2.20067e-08	1.24914e-06	0.0272612	0.0293524	0.0633617	-1	-1		Amino acid binding protein (AHRD V1 **-- B6TDN9_MAIZE); contains Interpro domain(s) IPR002912 Amino acid-binding ACT GO:0008152
Solyc09g008560.2	-1.46307	5.85949	1.78275e-12	3.89068e-08	2.238e-07	0.00488422	0.0293524	0.0546065	-1	-1		1-aminocyclopropane-1-carboxylate oxidase (AHRD V1 **-- ACCO_MUSAC); contains Interpro domain(s) IPR005123 Oxoglutarate and iron-dependent oxygenase
Solyc06g050700.2	-1.46106	8.86362	1.48393e-12	3.23853e-08	9.83471e-07	0.0214633	0.0293524	0.0612553	-1	-1		Early response to dehydration 15-like protein (Fragment) (AHRD V1 **-- Q5MEE1_PSEMZ) GO:0005515 GO:0005515
Solyc01g100100.2	-1.45847	3.66925	4.95024e-12	1.08034e-07	2.17387e-07	0.00474426	0.0293524	0.0531191	-1	-1		RING finger protein (AHRD V1 *-*- B8M8P5_TALSN); contains Interpro domain(s) IPR001841 Zinc finger, RING-type GO:0008270 GO:0008
Solyc11g011500.1	-1.4519	8.37239	2.02399e-12	4.41716e-08	2.02722e-07	0.0044242	0.0293524	0.0537108	-1	-1		Potassium channel (AHRD V1 ***- D0EM91_9ROSI); contains Interpro domain(s) IPR002110 Ankyrin GO:0016020 GO:0016020
Solyc06g024270.1	-1.44357	8.73536	2.6657e-12	5.81762e-08	2.01387e-06	0.0439507	0.0293524	0.0634965	-1	-1		Unknown Protein (AHRD V1)
Solyc02g089530.2	-1.43352	3.91043	1.48815e-11	3.24775e-07	1.07872e-06	0.0235421	0.0293524	0.0577212	-1	-1		Unknown Protein (AHRD V1)
Solyc12g013660.1	-1.43207	2.25345	2.49653e-10	5.44843e-06	9.90456e-07	0.0216157	0.0293524	0.0530432	-1	-1		Ethylene responsive transcription factor 2a (AHRD V1 *-*- C0J9I7_9ROSA); contains Interpro domain(s) IPR001471 Pathogenesis-related transcriptional f
Solyc11g068920.1	-1.42999	1.77907	5.52611e-10	1.20602e-05	1.09609e-08	0.00023921	0.0293524	0.0359509	-1	-1		U-box domain-containing protein (AHRD V1 ***- D7LU64_ARALY); contains Interpro domain(s) IPR003613 U box domain GO:0000151,GO:0005488
Solyc08g007480.1	-1.41862	3.05743	1.13336e-10	2.47345e-06	3.65996e-07	0.00798749	0.0293524	0.0493682	-1	-1		O-methyltransferase family 3 (AHRD V1 ***- B2A4V5_NATTJ); contains Interpro domain(s) IPR009902 Protein of unknown function DUF1442
Solyc06g072000.1	-1.41091	4.52771	1.81509e-11	3.96126e-07	4.60381e-07	0.0100473	0.0293524	0.0528731	-1	-1		Katanin p60 ATPase-containing subunit A-like 1 (AHRD V1 *--- KATL1_DANRE); contains Interpro domain(s) IPR003959 ATPase, AAA-type, core GO:0005
Solyc08g067690.1	-1.40382	3.91161	2.96254e-11	6.46544e-07	9.31266e-08	0.0020324	0.0293524	0.0462519	-1	-1		Unknown Protein (AHRD V1)
Solyc10g075170.1	-1.4019	6.21889	1.3622e-11	2.97287e-07	1.28737e-06	0.0280955	0.0293524	0.0574798	-1	-1		Aspartate aminotransferase (AHRD V1 ***- B9HDA1_POPTR); contains Interpro domain(s) IPR000796 Aspartate/other aminotransferase GO:0006520,GO:0
Solyc08g007540.2	-1.3975	5.73249	1.79633e-11	3.9203e-07	1.08513e-07	0.0023682	0.0293524	0.0472688	-1	-1		ACT domain containing protein expressed (AHRD V1 **-- Q10P43_ORYSJ); contains Interpro domain(s) IPR002912 Amino acid-binding ACT GO:0008152
Solyc03g063080.1	-1.39717	8.67775	1.22232e-11	2.66759e-07	5.39623e-07	0.0117767	0.0293524	0.0536374	-1	-1		Unknown Protein (AHRD V1)
Solyc02g087990.2	-1.39671	5.30307	1.81075e-11	3.95177e-07	1.45735e-07	0.00318052	0.0293524	0.0482301	-1	-1		cDNA clone J023065D24 full insert sequence (AHRD V1 *-*- B7EKP5_ORYSJ); contains Interpro domain(s) IPR012870 Protein of unknown function DUF1666
Solyc01g106320.2	-1.38977	8.40595	1.55956e-11	3.40359e-07	3.89617e-10	8.503e-06	0.0293524	0.0340688	-1	-1		Octicosapeptide/Phox/Bem1p domain-containing protein (AHRD V1 *--- D7MPG4_ARALY); contains Interpro domain(s) IPR000270 Octicosapeptide/Phox/Bem1p
Solyc01g090430.2	-1.38184	5.75475	2.7829e-11	6.07341e-07	1.11206e-13	2.42696e-09	0.0293524	0.0235043	-1	-1		Cc-nbs-lrr, resistance protein GO:0006915,GO:0006952 GO:0000166,GO:0005515 GO:0000166,GO:0005515,GO:0006915,GO:0006952
Solyc07g041750.2	-1.36908	6.23841	3.78336e-11	8.2568e-07	3.62573e-08	0.000791279	0.0293524	0.0424154	-1	-1		Os03g0169000 protein (Fragment) (AHRD V1 ***- Q0DUS7_ORYSJ); contains Interpro domain(s) IPR004348 Protein of unknown function DUF246, plant
Solyc03g026230.1	-1.36571	3.47238	1.94368e-10	4.2419e-06	1.29131e-07	0.00281817	0.0293524	0.043764	-1	-1		Multidrug resistance protein mdtK (AHRD V1 *-*- MDTK_ENT38); contains Interpro domain(s) IPR002528 Multi antimicrobial extrusion protein MatE
Solyc10g086320.1	-1.36062	4.71829	7.30333e-11	1.59388e-06	2.82892e-09	6.17383e-05	0.0293524	0.0354422	-1	-1		Phosphatidylinositol-4-phosphate 5-kinase 9 (AHRD V1 ***- B6SXI7_MAIZE); contains Interpro domain(s) IPR017163 Phosphatidylinositol-4-phosphate 5-kin
Solyc01g095100.2	-1.35379	5.31357	7.8982e-11	1.7237e-06	5.731e-10	1.25073e-05	0.0293524	0.032374	-1	-1		WRKY transcription factor 23 (AHRD V1 ***- C9DI12_9ROSI); contains Interpro domain(s) IPR003657 DNA-binding WRKY GO:0045449 GO:0045
Solyc10g083400.1	-1.34681	5.8238	8.0809e-11	1.76358e-06	1.01794e-06	0.0222156	0.0293524	0.0521312	-1	-1		Cytochrome P450 GO:0020037,GO:0055114 GO:0019825 GO:0019825,GO:0020037,GO:0055114
Solyc06g051550.2	-1.31603	7.23395	1.74293e-10	3.80378e-06	3.41256e-08	0.000744756	0.0293524	0.0392949	-1	-1		Transcription Factor (AHRD V1 *-** Q84LF9_ORYSA); contains Interpro domain(s) IPR001092 Basic helix-loop-helix dimerisation region bHLH GO:0005
Solyc07g054220.1	-1.31326	4.39834	3.38816e-10	7.39433e-06	7.65334e-10	1.67026e-05	0.0293524	0.0306255	-1	-1		Ethylene responsive transcription factor 2a (AHRD V1 *-*- C0J9I7_9ROSA); contains Interpro domain(s) IPR001471 Pathogenesis-related transcriptional f
Solyc03g114910.2	-1.30949	2.45724	3.34474e-09	7.29956e-05	7.72292e-07	0.0168545	0.0293524	0.0439934	-1	-1		Ch-cobra (AHRD V1 ***- B7S746_CUNLA); contains Interpro domain(s) IPR017391 COBRA-like
Solyc03g117290.1	-1.29106	5.68639	5.02843e-10	1.0974e-05	2.04003e-06	0.0445217	0.0293524	0.0506762	-1	-1		Serine-rich protein (AHRD V1 ***- A1YMW6_BRACM)
Solyc10g080460.1	-1.28627	5.15409	5.90225e-10	1.28811e-05	1.98536e-13	4.33284e-09	0.0293524	0.020665	-1	-1		MYB transcription factor (AHRD V1 *--- Q5IWM2_WHEAT); contains Interpro domain(s) IPR006447 Myb-like DNA-binding region, SHAQKYF class GO:0045
Solyc10g085040.1	-1.25907	3.588	5.64394e-09	0.000123173	1.33638e-06	0.0291652	0.0293524	0.0440705	-1	-1		Soul heme-binding family protein (AHRD V1 ***- D7LKR5_ARALY); contains Interpro domain(s) IPR006917 SOUL haem-binding protein
Solyc09g005200.2	-1.22272	3.87014	6.49565e-09	0.000141761	1.95227e-06	0.0426063	0.0293524	0.0443703	-1	-1		Cysteine-rich peptide (AHRD V1 *-*- D7NXT9_WHEAT)
Solyc08g005150.2	-1.21724	6.85502	3.33278e-09	7.27345e-05	2.16137e-09	4.71696e-05	0.0293524	0.0286576	-1	-1		Ubiquitin ligase (AHRD V1 **-* B3G3Y7_ADIVA); contains Interpro domain(s) IPR006575 RWD GO:0008270 GO:0003713,GO:0004842 GO:0003713,GO:0
Solyc03g007370.2	-1.19993	4.10452	1.03558e-08	0.000226005	2.47965e-07	0.00541159	0.0293524	0.0364363	-1	-1		RNA polymerase sigma factor (AHRD V1 *-** C7QR23_CYAP0); contains Interpro domain(s) IPR013325 RNA polymerase sigma factor, region 2 GO:0006
Solyc06g076670.2	-1.19454	6.31953	6.98825e-09	0.000152512	5.01397e-09	0.000109425	0.0293524	0.0287917	-1	-1		Nuclear SR-like RNA binding protein (AHRD V1 *--- A8JAT7_CHLRE); contains Interpro domain(s) IPR012677 Nucleotide-binding, alpha-beta plait
Solyc01g105090.2	-1.19224	4.45783	1.19754e-08	0.00026135	1.18308e-08	0.000258196	0.0293524	0.0293303	-1	-1		Chloroplastic group IIA intron splicing facilitator CRS1, chloroplastic (AHRD V1 *--- CRS1_MAIZE); contains Interpro domain(s) IPR001890 RNA-binding,
Solyc08g077070.2	-1.18977	3.3456	3.25685e-08	0.000710776	5.46967e-07	0.011937	0.0293524	0.0364131	-1	-1		Unknown Protein (AHRD V1)
Solyc03g115650.2	-1.17936	8.98961	8.74054e-09	0.000190753	1.90465e-07	0.00415672	0.0293524	0.0358094	-1	-1		Eukaryotic translation initiation factor 5A (AHRD V1 **** D6N3G5_GOSHI); contains Interpro domain(s) IPR001884 Translation elongation factor, IF5A
Solyc04g009620.2	-1.17279	7.14174	1.1545e-08	0.000251957	5.54467e-07	0.0121007	0.0293524	0.0381686	-1	-1		Chorismate synthase (AHRD V1 **** A5APN1_VITVI); contains Interpro domain(s) IPR000453 Chorismate synthase GO:0009073 GO:0004107,GO:0042602
Solyc08g005500.2	-1.16898	5.06558	1.74355e-08	0.000380513	1.5505e-06	0.0338382	0.0293524	0.040623	-1	-1		Cc-nbs-lrr, resistance protein GO:0006915,GO:0006952 GO:0000166,GO:0005515 GO:0000166,GO:0005515,GO:0006915,GO:0006952
Solyc07g032380.2	-1.16571	1.06181	1.35041e-06	0.0294713	7.07709e-07	0.015445	0.0293524	0.027317	-1	-1		Pentatricopeptide repeat-containing protein (AHRD V1 ***- D7M4J8_ARALY); contains Interpro domain(s) IPR002885 Pentatricopeptide repeat
Solyc08g081610.2	-1.16426	4.76227	1.99486e-08	0.000435357	6.75868e-07	0.0147501	0.0293524	0.0376484	-1	-1		WRKY transcription factor 23 (AHRD V1 ***- C9DI12_9ROSI); contains Interpro domain(s) IPR003657 DNA-binding WRKY GO:0045449 GO:0045
Solyc02g036370.2	-1.14356	3.4337	1.16096e-07	0.00253369	1.6651e-06	0.0363391	0.0293524	0.0366239	-1	-1		MYB transcription factor (Fragment) (AHRD V1 **-* A1DR85_CATRO); contains Interpro domain(s) IPR006447 Myb-like DNA-binding region, SHAQKYF class
Solyc05g015390.2	-1.14304	8.26964	2.45637e-08	0.000536077	1.99949e-06	0.0436368	0.0293524	0.0403924	-1	-1		REF-like stress related protein 1 (AHRD V1 *--- Q6XNP4_HEVBR); contains Interpro domain(s) IPR008802 Rubber elongation factor
Solyc12g005980.1	-1.14294	6.93415	2.75688e-08	0.000601661	4.34009e-07	0.0094718	0.0293524	0.0355286	-1	-1		Zinc ion binding protein (AHRD V1 *--- C6HA87_AJECH); contains Interpro domain(s) IPR013536 WLM
Solyc01g111580.2	-1.13263	5.76252	3.96316e-08	0.00086492	3.39026e-09	7.3989e-05	0.0293524	0.0252856	-1	-1		BZIP family transcription factor (Fragment) (AHRD V1 *-*- D7LU06_ARALY); contains Interpro domain(s) IPR011700 Basic leucine zipper GO:0005
Solyc02g089120.2	-1.12535	5.4155	5.09651e-08	0.00111226	1.22442e-06	0.0267218	0.0293524	0.0371324	-1	-1		Ch-cobra (AHRD V1 ***- B7S746_CUNLA); contains Interpro domain(s) IPR017391 COBRA-like
Solyc06g036440.1	-1.11621	4.30103	1.08945e-07	0.00237762	6.99123e-07	0.0152576	0.0293524	0.0338517	-1	-1		C4-dicarboxylate transporter/malic acid transport family protein (AHRD V1 **** D7M2F7_ARALY); contains Interpro domain(s) IPR004695 C4-dicarboxylate
Solyc09g074730.1	-1.10768	2.92354	3.71789e-07	0.00811393	3.57477e-07	0.00780157	0.0293524	0.0292556	-1	-1		Zinc finger CCCH domain-containing protein 6 (AHRD V1 **-- C3H6_ARATH)
Solyc09g075210.2	-1.10517	8.3554	6.78649e-08	0.00148108	9.55951e-09	0.000208627	0.0293524	0.0259588	-1	-1		Late embryogenesis abundant protein 5 (AHRD V1 ***- Q1HGG0_9ROSI); contains Interpro domain(s) IPR004926 Late embryogenesis abundant protein 3
Solyc02g065150.1	-1.10249	2.50068	6.10797e-07	0.01333	2.79888e-09	6.10828e-05	0.0293524	0.0194577	-1	-1		LOB domain family protein (AHRD V1 ***- D7LG10_ARALY); contains Interpro domain(s) IPR004883 Lateral organ boundaries, LOB
Solyc09g083390.1	-1.10077	5.14587	1.08275e-07	0.00236299	9.80894e-07	0.021407	0.0293524	0.0346878	-1	-1		Genomic DNA chromosome 5 TAC clone K9D7 (AHRD V1 *-*- Q9FIX7_ARATH); contains Interpro domain(s) IPR018144 Plus-3 domain, subgroup GO:0005634,GO:0
Solyc08g013900.2	-1.09804	3.24488	3.66481e-07	0.00799809	1.48522e-07	0.00324135	0.0293524	0.0272913	-1	-1		Nodule inception protein (Fragment) (AHRD V1 *-*- A9DME9_MEDTR); contains Interpro domain(s) IPR003035 Plant regulator RWP-RK GO:0003
Solyc10g074900.1	-1.09716	8.11372	8.41918e-08	0.0018374	3.84111e-11	8.38284e-07	0.0293524	0.0192702	-1	-1		Receptor like kinase, RLK GO:0005515,GO:0006468 GO:0004675 GO:0004675,GO:0005515,GO:0006468
Solyc06g075160.2	-1.09527	7.12052	9.18874e-08	0.00200535	5.42692e-08	0.00118437	0.0293524	0.028336	-1	-1		Serine/threonine-protein phosphatase 6 regulatory subunit 3 (AHRD V1 *--- SAPS3_HUMAN); contains Interpro domain(s) IPR007587 SIT4 phosphatase-associ
Solyc12g096320.1	-1.08881	4.97684	1.47641e-07	0.00322211	8.60997e-08	0.00187904	0.0293524	0.0282582	-1	-1		ChaC cation transport regulator-like 1 (AHRD V1 ***- A8KBI8_DANRE); contains Interpro domain(s) IPR006840 ChaC-like protein GO:0005
Solyc02g091650.2	-1.08017	5.95494	1.56228e-07	0.00340952	4.86174e-10	1.06103e-05	0.0293524	0.0207358	-1	-1		Glycine-rich protein (Fragment) (AHRD V1 *--- Q677B7_HYAOR); contains Interpro domain(s) IPR009836 Protein of unknown function DUF1399
Solyc09g010360.2	-1.07981	6.75903	1.44353e-07	0.00315036	2.14909e-06	0.0469017	0.0293524	0.0361968	-1	-1		Nodulin-like protein (AHRD V1 ***- Q9ZUS1_ARATH); contains Interpro domain(s) IPR000620 Protein of unknown function DUF6, transmembrane GO:0016
Solyc06g050500.2	-1.0711	7.12593	1.78207e-07	0.00388919	1.6815e-07	0.0036697	0.0293524	0.0292313	-1	-1		Abscisic acid receptor PYL4 (AHRD V1 *--- PYL4_ARATH); contains Interpro domain(s) IPR019587 Polyketide cyclase/dehydrase GO:0005515
Solyc06g076280.1	-1.06983	5.31512	2.31527e-07	0.00505284	1.85274e-07	0.00404343	0.0293524	0.0288771	-1	-1		GRAS family transcription factor (AHRD V1 **-* B9HPF8_POPTR); contains Interpro domain(s) IPR005202 GRAS transcription factor GO:0005840
Solyc02g071250.2	-1.06902	7.04395	1.84633e-07	0.00402944	4.23132e-10	9.23444e-06	0.0293524	0.0204174	-1	-1		Protein phosphatase (AHRD V1 *-*- A8N6T5_COPC7); contains Interpro domain(s) IPR011948 Dullard-like phosphatase domain GO:0016791
Solyc10g085660.1	-1.06096	3.67245	5.99084e-07	0.0130744	1.79467e-08	0.000391668	0.0293524	0.0225375	-1	-1		F-box protein SKIP24 (AHRD V1 ***- SKI24_ARATH)
Solyc05g050500.1	-1.05271	3.52179	6.27957e-07	0.0137045	1.6262e-06	0.0354903	0.0293524	0.0318394	-1	-1		ATP synthase F1 delta subunit (AHRD V1 ***- B4B4T7_9CHRO); contains Interpro domain(s) IPR000711 ATPase, F1 complex, OSCP/delta subunit GO:0045
Solyc12g098520.1	-1.04679	6.79076	3.3565e-07	0.00732523	3.48078e-08	0.000759645	0.0293524	0.0250916	-1	-1		Heat stress transcription factor A3 (AHRD V1 *-*- D1M7W9_SOLLC); contains Interpro domain(s) IPR000232 Heat shock factor (HSF)-type, DNA-binding
Solyc03g113970.2	-1.04015	5.79214	4.29821e-07	0.00938042	3.46043e-09	7.55205e-05	0.0293524	0.0213872	-1	-1		Calmodulin binding protein (AHRD V1 **** B6TKI3_MAIZE); contains Interpro domain(s) IPR012416 Calmodulin binding protein-like GO:0005
Solyc12g009450.1	-1.0398	4.3844	6.35855e-07	0.0138769	4.74473e-08	0.00103549	0.0293524	0.0242128	-1	-1		Cc-nbs-lrr, resistance protein GO:0006915,GO:0006952 GO:0000166,GO:0005515 GO:0000166,GO:0005515,GO:0006915,GO:0006952
Solyc04g071140.2	-1.0323	8.79643	4.38363e-07	0.00956684	2.08755e-08	0.000455587	0.0293524	0.0238464	-1	-1		Decarboxylase family protein (AHRD V1 ***- B1ILJ6_CLOBK); contains Interpro domain(s) IPR002129 Pyridoxal phosphate-dependent decarboxylase
Solyc03g006770.2	-1.01074	5.83124	8.98534e-07	0.0196096	2.59913e-08	0.000567235	0.0293524	0.0227741	-1	-1		Serine/threonine kinase receptor (AHRD V1 **** Q7DMS5_BRANA); contains Interpro domain(s) IPR002290 Serine/threonine protein kinase GO:0005
Solyc04g053130.2	-1.00815	4.85306	1.26422e-06	0.0275903	2.93832e-09	6.4126e-05	0.0293524	0.019212	-1	-1		LHC-related protein (AHRD V1 **-- D8SUY7_SELML) GO:0016168 GO:0016168
Solyc08g059710.2	-1.00568	3.92926	2.22391e-06	0.0485346	1.43317e-08	0.000312774	0.0293524	0.0198204	-1	-1		Genomic DNA chromosome 5 P1 clone MUK11 (AHRD V1 *-*- Q9FMC4_ARATH)

## Sheet: S2
S2, GO enrichment of 3 days P starvation significantly induced genes in PlantRegMap (P value<=0.01).
GO ID	GO Term	Count	p-value	q-value(BH)	Aspect
GO:0003700	transcription factor activity, sequence-specific DNA binding	13	3.9e-05	0.0518	F
GO:0001071	nucleic acid binding transcription factor activity	13	4e-05	0.0518	F
GO:0043565	sequence-specific DNA binding	10	0.00032	0.2763	F
GO:0003677	DNA binding	19	0.00344	1	F
GO:0051082	unfolded protein binding	3	0.00713	1	F
GO:0051087	chaperone binding	2	0.00734	1	F
GO:0050896	response to stimulus	39	5.4e-06	0.0288	P
GO:0009408	response to heat	6	3.9e-05	0.104	P
GO:0009628	response to abiotic stimulus	17	9.4e-05	0.1307	P
GO:0042221	response to chemical	21	9.8e-05	0.1307	P
GO:0080090	regulation of primary metabolic process	23	0.00013	0.1387	P
GO:0051171	regulation of nitrogen compound metabolic process	21	0.00017	0.1493	P
GO:0031323	regulation of cellular metabolic process	23	0.0002	0.1493	P
GO:0060255	regulation of macromolecule metabolic process	23	0.00023	0.1493	P
GO:0010556	regulation of macromolecule biosynthetic process	20	0.00027	0.1493	P
GO:0010200	response to chitin	4	0.00028	0.1493	P
GO:0031326	regulation of cellular biosynthetic process	20	0.00037	0.1562	P
GO:0051252	regulation of RNA metabolic process	19	0.00038	0.1562	P
GO:0009889	regulation of biosynthetic process	20	0.00041	0.1562	P
GO:0006950	response to stress	23	0.00041	0.1562	P
GO:0019219	regulation of nucleobase-containing compound metabolic process	19	0.00057	0.1967	P
GO:2000112	regulation of cellular macromolecule biosynthetic process	19	0.00059	0.1967	P
GO:0010468	regulation of gene expression	20	0.00064	0.2008	P
GO:0010243	response to organonitrogen compound	4	0.00073	0.2163	P
GO:1903506	regulation of nucleic acid-templated transcription	18	0.00085	0.2267	P
GO:2001141	regulation of RNA biosynthetic process	18	0.00085	0.2267	P
GO:0071214	cellular response to abiotic stimulus	5	0.00099	0.2514	P
GO:1901698	response to nitrogen compound	5	0.00152	0.3685	P
GO:0006355	regulation of transcription, DNA-templated	17	0.00185	0.429	P
GO:0009644	response to high light intensity	3	0.00197	0.4378	P
GO:0019222	regulation of metabolic process	23	0.00225	0.48	P
GO:0097659	nucleic acid-templated transcription	18	0.00242	0.4879	P
GO:0032774	RNA biosynthetic process	18	0.00247	0.4879	P
GO:0006970	response to osmotic stress	7	0.0027	0.5143	P
GO:0034654	nucleobase-containing compound biosynthetic process	19	0.00378	0.6764	P
GO:0010215	cellulose microfibril organization	2	0.00407	0.6764	P
GO:0070726	cell wall assembly	2	0.00448	0.6764	P
GO:0071668	plant-type cell wall assembly	2	0.00448	0.6764	P
GO:0006351	transcription, DNA-templated	17	0.00482	0.6764	P
GO:1901700	response to oxygen-containing compound	11	0.00524	0.7026	P
GO:0010035	response to inorganic substance	8	0.00527	0.7026	P
GO:0009719	response to endogenous stimulus	12	0.00546	0.7102	P
GO:0019438	aromatic compound biosynthetic process	20	0.00617	0.7834	P
GO:0071482	cellular response to light stimulus	3	0.00714	0.8649	P
GO:0034250	positive regulation of cellular amide metabolic process	2	0.00736	0.8649	P
GO:0045727	positive regulation of translation	2	0.00736	0.8649	P
GO:0009266	response to temperature stimulus	6	0.00746	0.8649	P
GO:0018130	heterocycle biosynthetic process	19	0.00907	1	P
GO:0071478	cellular response to radiation	3	0.00921	1	P
GO:1901362	organic cyclic compound biosynthetic process	20	0.00946	1	P

## Sheet: S3
S3, GO enrichment of 3 days P starvation significantly repressed genes in PlantRegMap (P value<=0.01).
GO ID	p-value	GO Term	Count		q-value(BH)	Aspect
GO:0044421	0.00928	extracellular region part	3		0.8306	C
GO:0005615	0.00757	extracellular space	3		0.7687	C
GO:0000785	0.00672	chromatin	5		0.7687	C
GO:0000788	0.00583	nuclear nucleosome	2		0.7687	C
GO:0005576	0.00326	extracellular region	11		0.7294	C
GO:0032993	0.00276	protein-DNA complex	5		0.7294	C
GO:0044815	0.00089	DNA packaging complex	5		0.3983	C
GO:0000786	0.00077	nucleosome	5		0.3983	C
GO:0004713	0.0093	protein tyrosine kinase activity	2		0.6339	F
GO:0015116	0.00662	sulfate transmembrane transporter activity	2		0.5404	F
GO:0008324	0.00656	cation transmembrane transporter activity	9		0.5404	F
GO:0016787	0.00576	hydrolase activity	38		0.5328	F
GO:0016894	0.00507	endonuclease activity, active with either ribo- or deoxyribonucleic acids and producing 3'-phosphomonoesters	2		0.4863	F
GO:0008081	0.00416	phosphoric diester hydrolase activity	3		0.4144	F
GO:0022891	0.00411	substrate-specific transmembrane transporter activity	14		0.4144	F
GO:0016892	0.00372	endoribonuclease activity, producing 3'-phosphomonoesters	2		0.4015	F
GO:0016709	0.00285	oxidoreductase activity, acting on paired donors, with incorporation or reduction of molecular oxygen, NAD(P)H as one donor, and incorporation of one atom of oxygen	6		0.3209	F
GO:0033897	0.00206	ribonuclease T2 activity	2		0.2425	F
GO:0046982	0.00191	protein heterodimerization activity	6		0.2356	F
GO:0022890	0.00189	inorganic cation transmembrane transporter activity	9		0.2356	F
GO:0004611	0.00161	phosphoenolpyruvate carboxykinase activity	2		0.2195	F
GO:0008964	0.00087	phosphoenolpyruvate carboxylase activity	2		0.1252	F
GO:0005506	0.00021	iron ion binding	11		0.03199	F
GO:0004427	0.00019	inorganic diphosphatase activity	3		0.03076	F
GO:0016705	0.00015	oxidoreductase activity, acting on paired donors, with incorporation or reduction of molecular oxygen	11		0.0259	F
GO:0046906	0.00014	tetrapyrrole binding	13		0.0259	F
GO:0003824	8.8e-05	catalytic activity	98		0.01753	F
GO:0016788	7.9e-05	hydrolase activity, acting on ester bonds	19		0.01705	F
GO:0005215	5.4e-05	transporter activity	25		0.01271	F
GO:0020037	4.4e-05	heme binding	13		0.0114	F
GO:0004497	3.1e-05	monooxygenase activity	11		0.008921	F
GO:0046873	2.6e-05	metal ion transmembrane transporter activity	9		0.008417	F
GO:0003993	1.4e-05	acid phosphatase activity	5		0.00518	F
GO:0022857	1.4e-05	transmembrane transporter activity	23		0.00518	F
GO:0016791	2e-07	phosphatase activity	13		0.0001036	F
GO:0046915	3.6e-08	transition metal ion transmembrane transporter activity	8		2.331e-05	F
GO:0042578	6.3e-09	phosphoric ester hydrolase activity	16		5.439e-06	F
GO:0005381	1.5e-11	iron ion transmembrane transporter activity	7		1.943e-08	F
GO:0005384	4.7e-12	manganese ion transmembrane transporter activity	7		1.217e-08	F
GO:0018108	0.0097	peptidyl-tyrosine phosphorylation	2		0.5562	P
GO:0018212	0.0097	peptidyl-tyrosine modification	2		0.5562	P
GO:0044723	0.00878	single-organism carbohydrate metabolic process	12		0.5145	P
GO:0006817	0.00867	phosphate ion transport	2		0.5137	P
GO:0015977	0.00867	carbon fixation	2		0.5137	P
GO:0044699	0.00817	single-organism process	90		0.5008	P
GO:0044550	0.00789	secondary metabolite biosynthetic process	7		0.4893	P
GO:0051716	0.00693	cellular response to stimulus	26		0.4348	P
GO:0006812	0.00686	cation transport	11		0.4348	P
GO:0006796	0.00584	phosphate-containing compound metabolic process	29		0.3752	P
GO:0005996	0.00527	monosaccharide metabolic process	7		0.3427	P
GO:0033554	0.00526	cellular response to stress	13		0.3427	P
GO:0015698	0.00514	inorganic anion transport	4		0.3426	P
GO:0006643	0.00492	membrane lipid metabolic process	4		0.3321	P
GO:0019748	0.00449	secondary metabolic process	9		0.307	P
GO:0051262	0.00433	protein tetramerization	2		0.2999	P
GO:0006793	0.00363	phosphorus metabolic process	30		0.2547	P
GO:0009605	0.00332	response to external stimulus	14		0.2361	P
GO:0098660	0.00241	inorganic ion transmembrane transport	9		0.1737	P
GO:0009395	0.0024	phospholipid catabolic process	2		0.1737	P
GO:0098655	0.00236	cation transmembrane transport	9		0.1737	P
GO:0044711	0.00206	single-organism biosynthetic process	24		0.1547	P
GO:0019374	0.00188	galactolipid metabolic process	2		0.1432	P
GO:0046467	0.00168	membrane lipid biosynthetic process	4		0.1298	P
GO:0098662	0.00161	inorganic cation transmembrane transport	9		0.1263	P
GO:0065008	0.00151	regulation of biological quality	18		0.1202	P
GO:0019375	0.00141	galactolipid biosynthetic process	2		0.1139	P		2 extra
GO:0030002	0.00141	cellular anion homeostasis	2		0.1139	P
GO:0030320	0.00141	cellular monovalent inorganic anion homeostasis	2		0.1139	P
GO:1903509	0.00099	liposaccharide metabolic process	4		0.0838	P
GO:0006664	0.00092	glycolipid metabolic process	4		0.07913	P
GO:0010035	0.00083	response to inorganic substance	13		0.07256	P
GO:0010038	0.00082	response to metal ion	9		0.07256	P
GO:0032104	0.00068	regulation of response to extracellular stimulus	2		0.06147	P
GO:0032107	0.00068	regulation of response to nutrient levels	2		0.06147	P
GO:0072501	0.00068	cellular divalent inorganic anion homeostasis	2		0.06147	P
GO:0055085	0.00046	transmembrane transport	22		0.04381	P
GO:0009247	0.00041	glycolipid biosynthetic process	4		0.03976	P
GO:0030643	0.00041	cellular phosphate ion homeostasis	2		0.03976	P
GO:0032106	0.00041	positive regulation of response to extracellular stimulus	2		0.03976	P
GO:0032109	0.00041	positive regulation of response to nutrient levels	2		0.03976	P
GO:0072502	0.00041	cellular trivalent inorganic anion homeostasis	2		0.03976	P
GO:0006811	0.0004	ion transport	18		0.03976	P
GO:0055080	0.00025	cation homeostasis	8		0.02721	P
GO:0030001	0.00022	metal ion transport	10		0.02444	P
GO:0080040	0.00021	positive regulation of cellular response to phosphate starvation	2		0.02383	P
GO:0046434	0.00012	organophosphate catabolic process	4		0.01391	P
GO:0042592	5.6e-05	homeostatic process	16		0.006637	P
GO:0055081	5.1e-05	anion homeostasis	4		0.006181	P
GO:0055065	4.1e-05	metal ion homeostasis	8		0.005085	P
GO:0030003	2.7e-05	cellular cation homeostasis	8		0.003428	P
GO:0019725	1.4e-05	cellular homeostasis	13		0.001821	P
GO:1990267	1e-05	response to transition metal nanoparticle	7		0.001333	P
GO:0055083	7.8e-06	monovalent inorganic anion homeostasis	4		0.001067	P
GO:0055076	7.8e-06	transition metal ion homeostasis	8		0.001067	P
GO:0006875	6.9e-06	cellular metal ion homeostasis	8		0.0009945	P
GO:0016311	5.4e-06	dephosphorylation	12		0.0008	P
GO:0072505	4.4e-06	divalent inorganic anion homeostasis	4		0.0006704	P
GO:0046916	2.2e-06	cellular transition metal ion homeostasis	8		0.0003451	P
GO:0055062	2.2e-06	phosphate ion homeostasis	4		0.0003451	P
GO:0072506	2.2e-06	trivalent inorganic anion homeostasis	4		0.0003451	P
GO:0048878	2e-06	chemical homeostasis	14		0.0003441	P
GO:0055082	1.8e-06	cellular chemical homeostasis	11		0.00032	P
GO:0051235	1.3e-06	maintenance of location	7		0.0002391	P
GO:0006873	5.5e-07	cellular ion homeostasis	10		0.0001048	P
GO:0050801	3.5e-07	ion homeostasis	12		6.913e-05	P
GO:0009991	3.1e-07	response to extracellular stimulus	10		6.359e-05	P
GO:0000041	2e-07	transition metal ion transport	8		4.266e-05	P
GO:0098771	1.7e-07	inorganic ion homeostasis	12		3.778e-05	P
GO:0071241	1.6e-07	cellular response to inorganic substance	7		3.71e-05	P
GO:0031667	1e-07	response to nutrient levels	10		2.424e-05	P
GO:0071496	7.4e-08	cellular response to external stimulus	10		1.879e-05	P
GO:0071248	7.2e-08	cellular response to metal ion	7		1.879e-05	P
GO:0010039	6.1e-08	response to iron ion	7		1.712e-05	P
GO:0031668	5.4e-08	cellular response to extracellular stimulus	10		1.6e-05	P
GO:0042594	2.1e-08	response to starvation	10		6.588e-06	P
GO:0031669	1.4e-08	cellular response to nutrient levels	10		4.666e-06	P
GO:0071281	1.3e-08	cellular response to iron ion	7		4.622e-06	P
GO:0051651	8.6e-09	maintenance of location in cell	7		3.276e-06	P
GO:0055072	5.4e-09	iron ion homeostasis	7		2.215e-06	P
GO:0009267	5.3e-09	cellular response to starvation	10		2.215e-06	P
GO:0051238	1.4e-09	sequestering of metal ion	7		6.787e-07	P
GO:0006826	3.7e-10	iron ion transport	7		1.973e-07	P
GO:0006879	1.7e-10	cellular iron ion homeostasis	7		1.007e-07	P
GO:0006828	1.5e-11	manganese ion transport	7		9.999e-09	P
GO:0034755	1.5e-11	iron ion transmembrane transport	7		9.999e-09	P
GO:0030026	4e-12	cellular manganese ion homeostasis	7		3.555e-09	P
GO:0055071	4e-12	manganese ion homeostasis	7		3.555e-09	P
GO:0071421	4e-12	manganese ion transmembrane transport	7		3.555e-09	P
GO:0016036	1.4e-12	cellular response to phosphate starvation	10		2.489e-09	P
GO:0006880	7.8e-13	intracellular sequestering of iron ion	7		2.08e-09	P
GO:0097577	7.8e-13	sequestering of iron ion	7		2.08e-09	P
