# Supplementary material for: The role of strigolactones in P deficiency induced transcriptional changes in tomato roots
Source: BMC Plant Biol. 2021 Jul 23;21:349. doi: 10.1186/s12870-021-03124-0 (PMC8299696; doi:10.1186/s12870-021-03124-0)
Supplement: Supplementary file 1 — Additional file 1:Suppl. Fig. 1. Experimental design of the P starvation RNAseq experiment. Suppl. Fig. 2. KEGG pathway enrichment for induced (A) and repressed (B) DEGs in tomato roots upon P starvation and P replenishment. Suppl. Fig. 3. Heatmap showing fold change of SL related genes in RNAseq dataset and RT-qPCR validation of SL biosynthetic and P starvation marker genes. A, heatmap showing fold change of genes involved in the SL biosynthetic and signaling pathway under P starvation for different time periods and P replenishment in WT tomato and CCD8 RNAi line. A fold change in bold indicates significance (P<0.05). B-D, relative expression of D27 (B), CCD8 (C) and LePS2 (D) upon P starvation (and P replenishment) (n = 3). The gene expression level in 2-day control wild‐type plants (YP2) was set to 1. Error bars represent standard error of the mean. **, 0.01>P; *, 0.01 < P < 0.05; NG, not significant. E, comparison of RT-qPCR and RNA-seq data. A Pearson correlation coefficient of 0.9761 (P < 0.01) is observed between the RNA-seq and RT-qPCR data of three genes (D27, CCD8 and LePS2). Suppl. Fig. 4. PCA of tomato root transcript profiles using RPKM. YP4 and NP4 represent 4 days control P and P starvation treatment in WT, respectively. CCD8.YP4 and CCD8.NP4 represent control P and P starvation treatment in CCD8, respectively. Suppl. Fig. 5. Heatmap showing a selection of strongest induced and repressed DEGs in the roots of WT tomato and CCD8 RNAi line under different P starvation treatment times. The RPKM value of the top 10 strongest P starvation induced DEGS (at 2, 3, 4 and 5 days of P starvation) and their repression by P replenishment in WT, and DEGs at 4 days of P starvation in CCD8 RNAi line. Suppl. Fig. 6. Secondary metabolism visualization of PS induced DEGs, PS repressed and SL-dependent DEGs with iPath 3.0 [53, 54]. A, secondary metabolite biosynthesis visualization of P starvation repressed DEGs (4 days) in WT. B, secondary metabolite biosynthesis visuali [file 12870_2021_3124_MOESM1_ESM.zip › Supplementary Data set 3.xlsx]

## Sheet: S1
Suppl. Data set 3. The DEGs of 4 days P starvation in wild type.
S1, significant DEGs after 4 days P starvation in wild type.
upregulated genes	logFC	logCPM	PValue.Common	bonferroni.Common	PValue.Tagwise	bonferroni.Tagwise	Common.Dispersion	Tagwise.Dispersion	UpDownRegulation.Common	UpDownRegulation.Tagwise	Annotation
Solyc12g006130.1	9.25233	3.36328	4.7463e-81	1.03583e-76	3.65507e-50	7.97682e-46	0.0293524	0.0641061	1	1	F-box family protein (AHRD V1 ***- B9GTQ9_POPTR); contains Interpro domain(s) IPR006527 F-box associated
Solyc03g098010.2	8.80289	6.82554	3.1747e-157	6.9285e-153	5.07529e-65	1.10763e-60	0.0293524	0.0838975	1	1	Acid phosphatase (AHRD V1 **** B9XQU4_9BACT); contains Interpro domain(s) IPR004843 Metallophosphoesterase GO:0016787 GO:0004722 GO:0004
Solyc01g090890.2	8.23483	7.43517	5.8722e-159	1.2816e-154	6.71438e-89	1.46535e-84	0.0293524	0.0572201	1	1	Xenotropic and polytropic retrovirus receptor (AHRD V1 **-- B2GU54_XENTR); contains Interpro domain(s) IPR004331 SPX, N-terminal
Solyc07g042400.2	8.13789	5.66008	1.6503e-114	3.6016e-110	1.10216e-88	2.40535e-84	0.0293524	0.041837	1	1	Unknown Protein (AHRD V1)
Solyc06g072950.1	7.91325	2.34437	8.01615e-51	1.74944e-46	7.80684e-16	1.70377e-11	0.0293524	0.232968	1	1	ABC transporter-like protein (AHRD V1 ***- Q2V606_BRACM); contains Interpro domain(s) IPR017940 ABC transporter integral membrane type 1 GO:0016
Solyc08g008200.1	7.18897	1.53559	2.96906e-14	6.47967e-10	2.37956e-12	5.19314e-08	0.0293524	0.0642773	1	1	Cation/H(+) antiporter 18 (AHRD V1 **** CHX18_ARATH); contains Interpro domain(s) IPR006153 Cation/H+ exchanger GO:0016021 GO:0015385,GO:0
Solyc03g078500.2	7.18697	5.58651	5.9017e-105	1.288e-100	2.78082e-37	6.06886e-33	0.0293524	0.111229	1	1	UDP-glucuronosyltransferase (AHRD V1 **-* Q5UB81_ARATH); contains Interpro domain(s) IPR002213 UDP-glucuronosyl/UDP-glucosyltransferase GO:0008
Solyc02g092060.1	7.18344	3.55268	1.11318e-36	2.42941e-32	4.01873e-29	8.77048e-25	0.0293524	0.0534951	1	1	Short-chain dehydrogenase/reductase family protein (AHRD V1 **** D7M2S9_ARALY); contains Interpro domain(s) IPR002347 Glucose/ribitol dehydrogenase
Solyc08g007960.1	7.01731	0.914277	6.42584e-13	1.40237e-08	1.06932e-09	2.33367e-05	0.0293524	0.117285	1	1	Nuclear transcription factor Y subunit C-9 (AHRD V1 ***- B6SZS1_MAIZE); contains Interpro domain(s) IPR003958 Transcription factor CBF/NF-Y/archaeal
Solyc06g062560.1	6.43226	3.4282	7.30616e-24	1.5945e-19	6.79525e-21	1.48299e-16	0.0293524	0.0544149	1	1	Phosphatase (AHRD V1 ***- D2V497_NAEGR); contains Interpro domain(s) IPR016965 Pyridoxal phosphate phosphatase, PHOSPHO2 GO:0008152,GO:0016791
Solyc01g100020.2	6.25644	6.70252	7.523e-122	1.6418e-117	3.56263e-77	7.77507e-73	0.0293524	0.0483438	1	1	Phospholipase D (AHRD V1 **** A3KH17_ARATH); contains Interpro domain(s) IPR016555 Phospholipase D, eukaryota GO:0008152 GO:0004630
Solyc06g062540.2	6.08044	6.75822	3.9078e-99	8.52835e-95	3.41141e-44	7.44506e-40	0.0293524	0.077122	1	1	Phosphatase (AHRD V1 ***- D2V497_NAEGR); contains Interpro domain(s) IPR016965 Pyridoxal phosphate phosphatase, PHOSPHO2 GO:0008152,GO:0016791
Solyc06g062550.2	6.0392	5.01291	2.38818e-57	5.21196e-53	1.02558e-34	2.23823e-30	0.0293524	0.0667847	1	1	Phosphatase (AHRD V1 ***- D2V497_NAEGR); contains Interpro domain(s) IPR016965 Pyridoxal phosphate phosphatase, PHOSPHO2 GO:0008152,GO:0016791
Solyc09g066410.1	5.96605	4.56853	6.67611e-78	1.45699e-73	2.09664e-41	4.5757e-37	0.0293524	0.0712362	1	1	Inorganic phosphate transporter (AHRD V1 **** Q9LLS5_TOBAC); contains Interpro domain(s) IPR004738 Phosphate permease GO:0016021 GO:0005
Solyc12g056570.1	5.49177	1.38093	8.08984e-28	1.76553e-23	3.13738e-17	6.84703e-13	0.0293524	0.095417	1	1	Unknown Protein (AHRD V1); contains Interpro domain(s) IPR007749 Protein of unknown function DUF677
Solyc05g014550.1	4.9438	3.0566	2.39132e-42	5.21881e-38	2.03702e-16	4.4456e-12	0.0293524	0.141706	1	1	DNA-binding protein (Fragment) (AHRD V1 *-*- Q5IRD2_9ROSI); contains Interpro domain(s) IPR006634 TRAM, LAG1 and CLN8 homology GO:0016021
Solyc04g080920.1	4.85415	1.654	3.14451e-33	6.86258e-29	2.50318e-27	5.46294e-23	0.0293524	0.0452692	1	1	Purple acid phosphatase (AHRD V1 **** Q84KZ1_TOBAC); contains Interpro domain(s) IPR015914 Purple acid phosphatase, N-terminal GO:0016787,GO:0
Solyc04g063370.1	4.75505	4.50961	9.38324e-55	2.0478e-50	1.51021e-40	3.29588e-36	0.0293524	0.0464562	1	1	Receptor-like kinase (AHRD V1 *-*- A7VM65_9VIRI); contains Interpro domain(s) IPR002290 Serine/threonine protein kinase GO:0006468
Solyc07g053900.2	4.7268	6.06635	2.98136e-70	6.50652e-66	2.06111e-31	4.49816e-27	0.0293524	0.0776544	1	1	Plant-specific domain TIGR01615 family protein (AHRD V1 *-*- B6UDN7_MAIZE); contains Interpro domain(s) IPR006502 Protein of unknown function DUF506,
Solyc06g072960.1	4.67329	5.86864	9.33848e-75	2.03803e-70	8.58914e-43	1.87449e-38	0.0293524	0.0559731	1	1	Lipid A export ATP-binding/permease protein msbA (AHRD V1 *--- MSBA_SYNAS); contains Interpro domain(s) IPR003439 ABC transporter-like GO:0016
Solyc08g079300.2	4.61566	4.14078	2.83169e-29	6.17988e-25	5.30554e-19	1.15788e-14	0.0293524	0.0732944	1	1	Cytochrome P450 GO:0020037,GO:0055114 GO:0019825 GO:0019825,GO:0020037,GO:0055114
Solyc11g005610.1	4.54226	1.40782	4.7226e-12	1.03066e-07	3.45525e-08	0.000754074	0.0293524	0.131982	1	1	GRAS family transcription factor (Fragment) (AHRD V1 **-- B1Q3B1_BRACM); contains Interpro domain(s) IPR005202 GRAS transcription factor
Solyc00g231780.1	4.52673	1.94522	1.05967e-33	2.31262e-29	3.19852e-22	6.98046e-18	0.0293524	0.0667369	1	1	NAD(P)H-quinone oxidoreductase subunit I chloroplastic (AHRD V1 *-*- D3WFI2_TROAR); contains Interpro domain(s) IPR009051 Alpha-helical ferredoxin
Solyc12g009480.1	4.46314	8.30537	3.31333e-81	7.23102e-77	1.66593e-76	3.63572e-72	0.0293524	0.0312062	1	1	Xenotropic and polytropic retrovirus receptor (AHRD V1 **-- B2GU54_XENTR); contains Interpro domain(s) IPR004331 SPX, N-terminal
Solyc01g091760.2	4.35478	2.34988	1.01573e-25	2.21673e-21	2.87964e-17	6.28452e-13	0.0293524	0.0736203	1	1	Ethylene responsive transcription factor 2a (AHRD V1 *-*- C0J9I7_9ROSA); contains Interpro domain(s) IPR001471 Pathogenesis-related transcriptional f
Solyc07g005680.2	4.18188	3.49157	5.11105e-47	1.11544e-42	4.4951e-17	9.81011e-13	0.0293524	0.117071	1	1	Serine carboxypeptidase K10B2.2 (AHRD V1 **** B6TSK4_MAIZE); contains Interpro domain(s) IPR001563 Peptidase S10, serine carboxypeptidase GO:0006
Solyc05g051610.1	4.1799	3.79682	1.8825e-62	4.10838e-58	2.99236e-21	6.53052e-17	0.0293524	0.101828	1	1	Receptor-like protein kinase (AHRD V1 ***- Q9FZP2_ARATH); contains Interpro domain(s) IPR002290 Serine/threonine protein kinase GO:0000151,GO:0
Solyc05g055400.2	4.10065	2.82112	2.9432e-41	6.42325e-37	1.73825e-21	3.79355e-17	0.0293524	0.0776876	1	1	Cytochrome P450 GO:0020037,GO:0055114 GO:0019825 GO:0019825,GO:0020037,GO:0055114
Solyc05g013890.1	4.0593	2.3099	2.30213e-17	5.02417e-13	8.9994e-15	1.96403e-10	0.0293524	0.0492181	1	1	Lipid A export ATP-binding/permease protein msbA (AHRD V1 *--- MSBA_CHRVO); contains Interpro domain(s) IPR003439 ABC transporter-like GO:0016
Solyc01g091870.2	4.0559	1.45833	5.46904e-37	1.19356e-32	4.4016e-12	9.60604e-08	0.0293524	0.164392	1	1	Major facilitator superfamily domain-containing protein 8 (AHRD V1 *--- MFSD8_XENLA); contains Interpro domain(s) IPR004331 SPX, N-terminal
Solyc05g007950.2	4.03878	2.65479	8.28468e-32	1.80805e-27	5.76554e-20	1.25827e-15	0.0293524	0.0691631	1	1	Ribonuclease T2 (AHRD V1 ***- Q6A3R1_SOLLC); contains Interpro domain(s) IPR001568 Ribonuclease T2 GO:0033897 GO:0004521 GO:0004521,GO:0
Solyc03g121420.2	4.01681	6.38521	5.97182e-60	1.30329e-55	3.16346e-25	6.90394e-21	0.0293524	0.0795902	1	1	Phosphatase (AHRD V1 ***- D2V497_NAEGR); contains Interpro domain(s) IPR016965 Pyridoxal phosphate phosphatase, PHOSPHO2 GO:0008152,GO:0016791
Solyc04g008250.1	3.86641	2.66595	7.48024e-38	1.63249e-33	2.81216e-26	6.13726e-22	0.0293524	0.052671	1	1	Acid phosphatase (AHRD V1 **** B9XQU4_9BACT); contains Interpro domain(s) IPR004843 Metallophosphoesterase GO:0016787 GO:0004722 GO:0004
Solyc02g089450.1	3.86342	1.9196	2.30213e-17	5.02417e-13	2.94236e-17	6.4214e-13	0.0293524	0.0300292	1	1	Unknown Protein (AHRD V1)
Solyc04g080480.1	3.83283	4.23732	1.9915e-32	4.34626e-28	1.8349e-21	4.00448e-17	0.0293524	0.0594894	1	1	AMP-dependent synthetase and ligase (AHRD V1 **-- D6ZEF9_SEGRD); contains Interpro domain(s) IPR000873 AMP-dependent synthetase and ligase GO:0008
Solyc10g018150.1	3.77142	4.21639	2.92734e-31	6.38863e-27	2.46061e-14	5.37003e-10	0.0293524	0.105278	1	1	Cytochrome P450 GO:0005622,GO:0020037,GO:0055114 GO:0019825 GO:0005622,GO:0019825,GO:0020037,GO:0055114
Solyc04g015110.2	3.73006	0.442607	3.81568e-11	8.32734e-07	3.53088e-09	7.70578e-05	0.0293524	0.0683287	1	1	Myosin heavy chain-like protein (Fragment) (AHRD V1 *--- Q5K5B1_ORYSA); contains Interpro domain(s) IPR008545 Protein of unknown function DUF827, pla
Solyc01g005940.2	3.64367	4.27178	1.79558e-22	3.91867e-18	4.90468e-13	1.0704e-08	0.0293524	0.0902479	1	1	Phytoene synthase 3 GO:0005840,GO:0009058,GO:0016765 GO:0016767,GO:0046905 GO:0005840,GO:0009058,GO:0016765,GO:0016767,GO:0046905
Solyc12g042980.1	3.53581	4.84617	4.73849e-51	1.03413e-46	7.4571e-07	0.0162744	0.0293524	0.29397	1	1	2-oxoglutarate-dependent dioxygenase (Fragment) (AHRD V1 ***- Q944Z0_ARAHA); contains Interpro domain(s) IPR005123 Oxoglutarate and iron-dependent ox
Solyc08g060920.2	3.47335	8.67212	1.22176e-54	2.66637e-50	3.23889e-57	7.06855e-53	0.0293524	0.0279848	1	1	Xenotropic and polytropic retrovirus receptor (AHRD V1 **-- B2GU54_XENTR); contains Interpro domain(s) IPR004331 SPX, N-terminal
Solyc10g080270.1	3.43217	0.788449	5.66622e-16	1.2366e-11	9.38751e-10	2.04873e-05	0.0293524	0.101928	1	1	Unknown Protein (AHRD V1)
Solyc01g110060.2	3.40561	7.70874	8.21378e-53	1.79258e-48	6.04388e-40	1.31902e-35	0.0293524	0.0392731	1	1	Purple acid phosphatase (AHRD V1 **** Q84KZ2_TOBAC); contains Interpro domain(s) IPR015914 Purple acid phosphatase, N-terminal GO:0016787,GO:0
Solyc04g015120.2	3.38243	8.18814	3.06096e-52	6.68024e-48	5.12628e-38	1.11876e-33	0.0293524	0.0409034	1	1	U-box domain containing protein expressed (AHRD V1 *--- Q10T52_ORYSJ)
Solyc10g085850.1	3.32863	9.51582	5.26337e-51	1.14868e-46	3.33931e-45	7.28771e-41	0.0293524	0.0332775	1	1	TPSI1 (AHRD V1 ***- Q41336_SOLLC)
Solyc10g085100.1	3.28515	5.77614	2.15854e-47	4.7108e-43	3.45011e-57	7.52952e-53	0.0293524	0.0238749	1	1	Glycosyl transferase group 1 family protein (AHRD V1 **-- B6T479_MAIZE); contains Interpro domain(s) IPR001296 Glycosyl transferase, group 1
Solyc04g082350.1	3.22601	2.83152	6.54738e-09	0.00014289	5.03994e-07	0.0109992	0.0293524	0.0835004	1	1	Transferase family protein (AHRD V1 **-* D7LQY1_ARALY); contains Interpro domain(s) IPR003480 Transferase GO:0016747 GO:0016740 GO:0016
Solyc07g007620.2	3.22251	6.01398	6.61252e-46	1.44312e-41	4.30504e-45	9.39532e-41	0.0293524	0.0299332	1	1	Processive diacylglycerol glucosyltransferase (AHRD V1 **-- C5NXP9_9BACL); contains Interpro domain(s) IPR009695 Monogalactosyldiacylglycerol synthas
Solyc01g059900.2	3.13035	4.61425	5.18758e-37	1.13214e-32	1.0273e-13	2.24197e-09	0.0293524	0.0989201	1	1	Dirigent-like protein (AHRD V1 ***- A6YR04_PICSI); contains Interpro domain(s) IPR004265 Plant disease resistance response protein
Solyc06g036110.1	3.04399	6.85063	9.53546e-44	2.08102e-39	4.96585e-30	1.08375e-25	0.0293524	0.0436667	1	1	C2 domain-containing protein (AHRD V1 *--- Q5DVL6_HORVD); contains Interpro domain(s) IPR018029 C2 membrane targeting protein
Solyc03g093140.2	2.99872	9.08686	5.77626e-43	1.26061e-38	5.37331e-51	1.17267e-46	0.0293524	0.0245616	1	1	MFS family major facilitator transporter glycerol-3-phosphate cation symporter (AHRD V1 **** C9PNR4_9PAST); contains Interpro domain(s) IPR016196 Maj
Solyc06g083160.1	2.988	2.19912	1.74947e-30	3.81804e-26	1.70687e-26	3.72507e-22	0.0293524	0.0359733	1	1	Plant-specific domain TIGR01615 family protein (AHRD V1 ***- B4FP41_MAIZE); contains Interpro domain(s) IPR006502 Protein of unknown function DUF506,
Solyc09g091910.1	2.92129	7.41475	7.25407e-41	1.58313e-36	2.8857e-31	6.29775e-27	0.0293524	0.0389433	1	1	Purple acid phosphatase (AHRD V1 **** A5YBN1_TOBAC); contains Interpro domain(s) IPR015914 Purple acid phosphatase, N-terminal GO:0016787,GO:0
Solyc07g055550.1	2.85103	2.02116	4.1239e-14	8.99999e-10	1.76087e-10	3.84293e-06	0.0293524	0.0642903	1	1	Cytochrome P450 GO:0020037,GO:0055114 GO:0019825 GO:0019825,GO:0020037,GO:0055114
Solyc04g071620.2	2.84636	5.0861	1.22151e-32	2.66583e-28	2.14809e-07	0.00468799	0.0293524	0.180045	1	1	ASR4 (Fragment) (AHRD V1 *-*- Q2QJU1_SOLLC); contains Interpro domain(s) IPR003496 ABA/WDS induced protein GO:0006950 GO:0006950
Solyc04g079910.2	2.84287	1.96553	1.08698e-27	2.37222e-23	8.91383e-09	0.000194535	0.0293524	0.138618	1	1	Coiled-coil domain-containing protein 109A (AHRD V1 *--- C109A_MOUSE); contains Interpro domain(s) IPR006769 Protein of unknown function DUF607
Solyc08g066720.1	2.79189	3.59601	1.32107e-21	2.8831e-17	3.00151e-11	6.5505e-07	0.0293524	0.0818124	1	1	Carotenoid cleavage dioxygenase (AHRD V1 **** B6UEM5_MAIZE); contains Interpro domain(s) IPR004294 Carotenoid oxygenase GO:0045549
Solyc10g085500.1	2.70553	4.1708	7.7645e-27	1.69452e-22	5.77208e-21	1.2597e-16	0.0293524	0.0414305	1	1	Cytochrome P450 GO:0020037,GO:0055114 GO:0019825 GO:0019825,GO:0020037,GO:0055114
Solyc05g043190.2	2.65007	-0.00992298	1.43489e-12	3.13151e-08	5.30558e-11	1.15789e-06	0.0293524	0.0425184	1	1	Gibberellin receptor GID1L2 (AHRD V1 **-- B6TIA5_MAIZE)
Solyc07g045060.1	2.59694	2.47394	5.10499e-26	1.11411e-21	3.10125e-14	6.76817e-10	0.0293524	0.0650674	1	1	Auxin responsive protein (AHRD V1 ***- Q75GP8_ORYSJ); contains Interpro domain(s) IPR003676 Auxin responsive SAUR protein GO:0005516
Solyc09g008910.1	2.52468	2.32137	1.20332e-21	2.62612e-17	2.51185e-08	0.000548186	0.0293524	0.118294	1	1	Cytochrome P450 GO:0020037,GO:0055114 GO:0019825 GO:0019825,GO:0020037,GO:0055114
Solyc01g096400.2	2.50754	3.70608	6.416e-24	1.40023e-19	1.62738e-24	3.5516e-20	0.0293524	0.0283522	1	1	Unknown Protein (AHRD V1)
Solyc12g010940.1	2.48994	4.24939	1.53015e-27	3.33939e-23	4.24289e-19	9.25969e-15	0.0293524	0.0454778	1	1	Unknown Protein (AHRD V1)
Solyc10g084540.1	2.48989	4.60314	1.01583e-28	2.21695e-24	3.13285e-24	6.83714e-20	0.0293524	0.0357368	1	1	Pentatricopeptide repeat-containing protein (AHRD V1 *-*- D7KHY5_ARALY); contains Interpro domain(s) IPR013209 LNS2, Lipin/Ned1/Smp2
Solyc05g006740.2	2.48237	6.49508	1.28176e-30	2.79732e-26	2.97234e-12	6.48683e-08	0.0293524	0.0805788	1	1	Glutathione S-transferase (AHRD V1 **** A3FF38_9CARY); contains Interpro domain(s) IPR004046 Glutathione S-transferase, C-terminal GO:0004
Solyc01g090210.2	2.47638	5.55932	3.07448e-30	6.70975e-26	3.57967e-42	7.81228e-38	0.0293524	0.020439	1	1	Genomic DNA chromosome 5 P1 clone MCA23 (AHRD V1 ***- Q9FIK5_ARATH)
Solyc02g071750.2	2.46419	3.62848	5.37724e-24	1.17353e-19	6.4732e-23	1.41271e-18	0.0293524	0.0312539	1	1	Cyclic phosphodiesterase (AHRD V1 ***- D7M9D2_ARALY); contains Interpro domain(s) IPR012386 2 , 3 cyclic phosphodiesterase, plant GO:0004112,GO:0
Solyc10g054910.1	2.46007	5.41953	1.4025e-26	3.06083e-22	1.39065e-16	3.03496e-12	0.0293524	0.0523438	1	1	Peptidyl-prolyl cis-trans isomerase (AHRD V1 ***- Q9XF12_SOLTU); contains Interpro domain(s) IPR002130 Peptidyl-prolyl cis-trans isomerase, cyclophil
Solyc05g005470.2	2.43724	4.61295	5.565e-28	1.21451e-23	1.54068e-16	3.36238e-12	0.0293524	0.0538555	1	1	Nucleoredoxin 1 (AHRD V1 *--- A8I9L1_CHLRE); contains Interpro domain(s) IPR000866 Alkyl hydroperoxide reductase/ Thiol specific antioxidant/ Mal all
Solyc01g104820.2	2.42932	5.50027	1.98838e-29	4.33944e-25	9.81567e-09	0.000214217	0.0293524	0.115006	1	1	Integral membrane protein (AHRD V1 ***- B6U6B5_MAIZE); contains Interpro domain(s) IPR008217 Protein of unknown function DUF125, transmembrane
Solyc05g007940.2	2.41313	6.35763	5.4955e-29	1.19934e-24	1.78367e-22	3.89269e-18	0.0293524	0.0387853	1	1	Ribonuclease T2 (AHRD V1 ***- Q9ZQX1_CICAR); contains Interpro domain(s) IPR001568 Ribonuclease T2 GO:0033897 GO:0004521 GO:0004521,GO:0
Solyc07g049240.2	2.40645	2.96458	4.2006e-27	9.16739e-23	2.22025e-06	0.0484547	0.0293524	0.164545	1	1	Peroxidase (AHRD V1 **** Q07445_SOLLC); contains Interpro domain(s) IPR002016 Haem peroxidase, plant/fungal/bacterial GO:0055114 GO:0004
Solyc04g016490.2	2.40006	3.4021	2.48676e-22	5.4271e-18	6.66536e-17	1.45465e-12	0.0293524	0.0433648	1	1	Icc family phosphohydrolase (AHRD V1 **-- C6IM14_9BACE); contains Interpro domain(s) IPR011230 Phosphoesterase At2g46880 GO:0016787 GO:0003
Solyc02g036350.2	2.39363	3.49728	1.24414e-20	2.71522e-16	2.04522e-13	4.4635e-09	0.0293524	0.0552528	1	1	1-aminocyclopropane-1-carboxylate oxidase (AHRD V1 ***- A4ZYQ6_SOLLC); contains Interpro domain(s) IPR005123 Oxoglutarate and iron-dependent oxygenas
Solyc05g009960.2	2.34662	2.71278	1.82164e-11	3.97554e-07	1.08887e-06	0.0237635	0.0293524	0.100698	1	1	Taurine catabolism dioxygenase TauD/TfdA (AHRD V1 ***- B2J0Y8_NOSP7); contains Interpro domain(s) IPR003819 Taurine catabolism dioxygenase TauD/TfdA
Solyc11g071720.1	2.25603	3.59343	5.33533e-20	1.16438e-15	2.528e-16	5.5171e-12	0.0293524	0.0390878	1	1	Acetyl esterase (AHRD V1 *--- AES_ECOSM); contains Interpro domain(s) IPR013094 Alpha/beta hydrolase fold-3 GO:0008152 GO:0008
Solyc06g031710.2	2.24961	4.46192	1.27685e-24	2.7866e-20	7.40515e-15	1.6161e-10	0.0293524	0.0524319	1	1	Nodulin-like protein (AHRD V1 ***- Q9ZUS1_ARATH); contains Interpro domain(s) IPR000620 Protein of unknown function DUF6, transmembrane GO:0016
Solyc07g049560.2	2.22874	7.9409	7.6469e-26	1.66886e-21	8.00746e-19	1.74755e-14	0.0293524	0.0413457	1	1	Tyrosine phosphatase family protein (AHRD V1 **** B8N9Z8_ASPFN); contains Interpro domain(s) IPR020428 Protein-tyrosine phosphatase, dual specificity
Solyc10g047040.1	2.21443	3.7769	6.27144e-22	1.36868e-17	9.54347e-16	2.08277e-11	0.0293524	0.0439379	1	1	Zinc finger protein zfs1 (AHRD V1 *-*- ZFS1_SCHPO); contains Interpro domain(s) IPR000571 Zinc finger, CCCH-type GO:0008270 GO:0008
Solyc01g102360.1	2.20952	0.428952	2.94871e-13	6.43526e-09	6.97485e-09	0.000152219	0.0293524	0.064441	1	1	Peptide transporter-like protein (AHRD V1 **-* Q9LSE8_ARATH); contains Interpro domain(s) IPR000109 TGF-beta receptor, type I/II extracellular region
Solyc10g007290.2	2.19454	10.4788	2.68978e-25	5.87019e-21	1.94882e-20	4.2531e-16	0.0293524	0.0369129	1	1	Phosphoenolpyruvate carboxylase (AHRD V1 ***- A6YM32_RICCO); contains Interpro domain(s) IPR015813 Pyruvate/Phosphoenolpyruvate kinase, catalytic cor
Solyc05g053330.2	2.18689	2.2462	2.60444e-14	5.68393e-10	4.44269e-07	0.00969573	0.0293524	0.0951515	1	1	MYB transcription factor (AHRD V1 ***- Q39550_CRAPL); contains Interpro domain(s) IPR015495 Myb transcription factor GO:0003677,GO:0045449
Solyc08g067620.2	2.14216	6.32841	1.01699e-23	2.21947e-19	3.30095e-08	0.000720399	0.0293524	0.0983376	1	1	ATP-binding cassette transporter (AHRD V1 ***- D8RL77_SELML); contains Interpro domain(s) IPR013525 ABC-2 type transporter GO:0016020,GO:0016887,G
Solyc10g081780.1	2.13321	3.27558	5.32964e-21	1.16314e-16	4.89704e-11	1.06873e-06	0.0293524	0.0643728	1	1	RING finger protein 38 (AHRD V1 *-*- RNF38_HUMAN); contains Interpro domain(s) IPR018957 Zinc finger, C3HC4 RING-type GO:0008270
Solyc02g078150.2	2.11833	6.49112	1.48991e-23	3.25158e-19	2.93991e-19	6.41606e-15	0.0293524	0.0365414	1	1	Plant-specific domain TIGR01615 family protein (AHRD V1 *-*- B6UDN7_MAIZE); contains Interpro domain(s) IPR006502 Protein of unknown function DUF506,
Solyc11g010700.1	2.11293	5.34723	8.52664e-23	1.86085e-18	1.76788e-30	3.85822e-26	0.0293524	0.0212157	1	1	Receptor-like protein kinase (AHRD V1 *-*- Q9FZP2_ARATH); contains Interpro domain(s) IPR001245 Tyrosine protein kinase GO:0000151,GO:0006468
Solyc03g120260.2	2.0897	4.39859	1.49551e-22	3.2638e-18	3.68031e-09	8.0319e-05	0.0293524	0.0819158	1	1	Coatomer beta&apos subunit (AHRD V1 ***- C4YSS2_CANAW); contains Interpro domain(s) IPR020472 G-protein beta WD-40 repeat, region
Solyc02g094400.2	2.08653	9.4436	3.79756e-23	8.28779e-19	6.1242e-15	1.33655e-10	0.0293524	0.0473308	1	1	Glycerophosphodiester phosphodiesterase gde1 (AHRD V1 ***- B6JW52_SCHJY); contains Interpro domain(s) IPR004129 Glycerophosphoryl diester phosphodies
Solyc01g104810.2	2.08423	5.09046	1.33207e-22	2.90712e-18	4.69622e-10	1.0249e-05	0.0293524	0.0735019	1	1	Integral membrane protein (AHRD V1 ***- B6U6B5_MAIZE); contains Interpro domain(s) IPR008217 Protein of unknown function DUF125, transmembrane
Solyc11g066250.1	2.08158	4.55104	2.13789e-22	4.66573e-18	1.55002e-16	3.38277e-12	0.0293524	0.0412173	1	1	Serine carboxypeptidase (AHRD V1 **** Q9XH61_9ASTR); contains Interpro domain(s) IPR001563 Peptidase S10, serine carboxypeptidase GO:0006508
Solyc04g007730.2	2.02948	6.28844	2.40581e-21	5.25044e-17	8.17449e-30	1.784e-25	0.0293524	0.0202085	1	1	Unknown Protein (AHRD V1)
Solyc03g083010.2	2.00548	6.2912	3.05029e-21	6.65695e-17	3.06524e-29	6.68957e-25	0.0293524	0.0206839	1	1	Hydrolase alpha/beta fold family protein (AHRD V1 ***- D7MSC9_ARALY); contains Interpro domain(s) IPR000073 Alpha/beta hydrolase fold-1
Solyc04g009900.2	1.9802	5.96978	1.00226e-19	2.18732e-15	3.49396e-21	7.62523e-17	0.0293524	0.027005	1	1	Calcium-dependent protein kinase 2 (AHRD V1 ***- B4FZS4_MAIZE); contains Interpro domain(s) IPR002290 Serine/threonine protein kinase GO:0006
Solyc02g083700.2	1.97019	3.96798	4.83468e-18	1.05512e-13	4.9607e-16	1.08262e-11	0.0293524	0.0341062	1	1	Alpha-mannosidase (AHRD V1 **** Q9FKW9_ARATH); contains Interpro domain(s) IPR011682 Glycosyl hydrolases 38, C-terminal GO:0005975,GO:0006013,G
Solyc03g005160.2	1.96595	1.91396	2.60237e-16	5.67942e-12	1.14387e-09	2.49638e-05	0.0293524	0.0603874	1	1	Primary amine oxidase (AHRD V1 ***- B9RSR2_RICCO); contains Interpro domain(s) IPR000269 Copper amine oxidase GO:0055114 GO:0055
Solyc01g094130.2	1.96215	4.1736	6.51189e-17	1.42116e-12	4.21306e-15	9.19459e-11	0.0293524	0.0342133	1	1	Cytochrome P450 GO:0020037,GO:0055114 GO:0019825 GO:0019825,GO:0020037,GO:0055114
Solyc05g011970.2	1.95995	8.42958	9.38439e-21	2.04805e-16	2.73872e-11	5.97699e-07	0.0293524	0.0577567	1	1	Cytochrome P450 GO:0020037,GO:0055114 GO:0019825 GO:0019825,GO:0020037,GO:0055114
Solyc02g067020.1	1.9593	0.670342	2.48331e-09	5.41958e-05	4.18454e-08	0.000913235	0.0293524	0.0420828	1	1	Ethylene-responsive transcription factor 4 (AHRD V1 *-*- B6TYT8_MAIZE); contains Interpro domain(s) IPR001471 Pathogenesis-related transcriptional fa
Solyc01g091250.2	1.92376	2.60571	1.0909e-16	2.38078e-12	2.86985e-08	0.000626317	0.0293524	0.0736615	1	1	Unknown Protein (AHRD V1); contains Interpro domain(s) IPR009902 Protein of unknown function DUF1442
Solyc02g083980.2	1.89607	3.77998	1.45279e-15	3.17057e-11	7.8692e-11	1.71738e-06	0.0293524	0.048302	1	1	Endoglucanase 1 (AHRD V1 ***- B6U0J0_MAIZE); contains Interpro domain(s) IPR001701 Glycoside hydrolase, family 9 GO:0003824,GO:0005975 GO:0004
Solyc04g051180.1	1.89363	3.54847	2.20713e-17	4.81684e-13	5.79649e-13	1.26503e-08	0.0293524	0.0424512	1	1	Integral membrane protein (AHRD V1 ***- B6U6B5_MAIZE); contains Interpro domain(s) IPR008217 Protein of unknown function DUF125, transmembrane
Solyc06g010010.1	1.87864	3.03061	2.26844e-17	4.95065e-13	3.3374e-11	7.28353e-07	0.0293524	0.0505597	1	1	Mlo like protein (AHRD V1 ***- Q0WWA7_ARATH); contains Interpro domain(s) IPR004326 Mlo-related protein GO:0016021 GO:0016021
Solyc01g099950.1	1.87453	1.61319	2.66583e-13	5.8179e-09	1.24124e-07	0.00270889	0.0293524	0.068159	1	1	Pectinesterase (AHRD V1 ***- B9I9P7_POPTR); contains Interpro domain(s) IPR000070 Pectinesterase, catalytic GO:0005618,GO:0030599
Solyc07g045160.2	1.87122	6.60667	6.56004e-19	1.43166e-14	3.73283e-22	8.14654e-18	0.0293524	0.0246487	1	1	Phosphofructokinase family protein (AHRD V1 ***- D7MLU4_ARALY); contains Interpro domain(s) IPR012004 Pyrophosphate-dependent phosphofructokinase TP0
Solyc01g100270.2	1.85561	6.17766	1.89474e-18	4.13508e-14	1.47942e-14	3.22869e-10	0.0293524	0.0383382	1	1	3&apos-5&apos exonuclease family protein (AHRD V1 *-*- Q23B12_TETTH); contains Interpro domain(s) IPR002562 3'-5' exonuclease GO:0003676,GO:0
Solyc04g054740.2	1.84674	2.2419	3.79586e-14	8.28408e-10	6.33407e-09	0.000138235	0.0293524	0.0576746	1	1	Inositol-3-phosphate synthase (AHRD V1 ***- C4PW06_ARATH); contains Interpro domain(s) IPR002587 Myo-inositol-1-phosphate synthase GO:0008152,GO:0
Solyc10g009530.2	1.84595	1.76492	3.29417e-11	7.18919e-07	6.95878e-10	1.51868e-05	0.0293524	0.0374016	1	1	Dihydroflavonol 4-reductase C (AHRD V1 ***- A9YEV9_CONAR); contains Interpro domain(s) IPR016040 NAD(P)-binding domain GO:0008152,GO:0044237
Solyc10g084560.1	1.82955	0.952758	7.33522e-10	1.60084e-05	2.63305e-07	0.00574636	0.0293524	0.0548768	1	1	Subtilisin-like protease (AHRD V1 **-- O82777_SOLLC); contains Interpro domain(s) IPR015500 Peptidase S8, subtilisin-related GO:0006508,GO:0
Solyc12g043030.1	1.80175	3.95833	2.67158e-16	5.83045e-12	6.93066e-19	1.51255e-14	0.0293524	0.0244106	1	1	Sulfate transporter (AHRD V1 ***- A1YKF8_BRASY) GO:0016020 GO:0016020
Solyc06g007180.2	1.79735	7.13618	1.37912e-17	3.0098e-13	1.40065e-07	0.00305678	0.0293524	0.0779896	1	1	Asparagine synthase (Glutamine-hydrolyzing) (AHRD V1 **** A9EDI4_9FLAO); contains Interpro domain(s) IPR006426 Asparagine synthase, glutamine-hydroly
Solyc12g049110.1	1.79053	0.150579	5.01934e-10	1.09542e-05	7.50103e-07	0.0163703	0.0293524	0.0613688	1	1	Unknown Protein (AHRD V1)
Solyc08g078650.2	1.78798	0.823211	1.95951e-13	4.27644e-09	5.01584e-07	0.0109466	0.0293524	0.0747177	1	1	Glycosyl transferase family 8 glycogenin (AHRD V1 *--- D3TM56_GLOMM); contains Interpro domain(s) IPR002495 Glycosyl transferase, family 8 GO:0016
Solyc10g084680.1	1.78228	5.15913	2.08184e-17	4.54341e-13	1.38716e-09	3.02735e-05	0.0293524	0.058058	1	1	Sulfate transporter (AHRD V1 ***- D7LBF8_ARALY); contains Interpro domain(s) IPR011547 Sulphate transporter GO:0016021 GO:0016
Solyc02g083250.2	1.76813	8.53605	2.15936e-17	4.71258e-13	1.19885e-20	2.61637e-16	0.0293524	0.0243397	1	1	Cellular retinaldehyde-binding/triple function C-terminal (AHRD V1 **-- B6SN40_MAIZE); contains Interpro domain(s) IPR001251 Cellular retinaldehyde-b
Solyc05g009720.2	1.76285	6.35863	4.2385e-17	9.25009e-13	2.8993e-20	6.32743e-16	0.0293524	0.0243173	1	1	Myb family transcription factor-like (AHRD V1 **-* Q6Z869_ORYSJ); contains Interpro domain(s) IPR006447 Myb-like DNA-binding region, SHAQKYF class
Solyc02g091600.1	1.73923	1.15797	4.57982e-10	9.995e-06	3.1558e-10	6.88721e-06	0.0293524	0.0284178	1	1	Os08g0119500 protein (Fragment) (AHRD V1 *-*- Q0J8C9_ORYSJ)
Solyc01g104830.2	1.73451	4.45427	5.1284e-16	1.11922e-11	1.67728e-09	3.6605e-05	0.0293524	0.0546097	1	1	Nodulin-related integral membrane protein DUF125 (AHRD V1 *-*- C7JBI4_ACEP3); contains Interpro domain(s) IPR008217 Protein of unknown function DUF12
Solyc05g011940.2	1.71502	5.8592	3.14517e-16	6.86403e-12	1.12522e-06	0.0245567	0.0293524	0.0834939	1	1	Cytochrome P450 GO:0020037,GO:0055114 GO:0008395,GO:0019825 GO:0008395,GO:0019825,GO:0020037,GO:0055114
Solyc10g018320.1	1.70626	0.859956	1.29931e-11	2.83562e-07	2.9651e-08	0.000647104	0.0293524	0.0513893	1	1	Pectinesterase (AHRD V1 **** C0PST8_PICSI); contains Interpro domain(s) IPR006501 Pectinesterase inhibitor GO:0030599 GO:0046910 GO:0030
Solyc05g013710.2	1.70316	2.66342	6.29576e-12	1.37399e-07	2.08411e-09	4.54837e-05	0.0293524	0.0421429	1	1	Cysteine desulfuration protein SufE (AHRD V1 *-*- Q2RNM6_RHORT); contains Interpro domain(s) IPR003808 Fe-S metabolism associated SufE
Solyc04g008670.1	1.70242	1.41682	7.33117e-07	0.0159995	4.54361e-07	0.00991597	0.0293524	0.026525	1	1	Gibberellin 2-beta-dioxygenase 7 (AHRD V1 **** B6SZM8_MAIZE); contains Interpro domain(s) IPR005123 Oxoglutarate and iron-dependent oxygenase
Solyc10g017580.2	1.69397	6.47455	5.79739e-16	1.26522e-11	9.6559e-36	2.1073e-31	0.0293524	0.0120871	1	1	Digalactosyldiacylglycerol synthase 2, chloroplastic (AHRD V1 ***- DGDG2_LOTJA); contains Interpro domain(s) IPR001296 Glycosyl transferase, group 1
Solyc12g056760.1	1.69213	5.1608	1.48259e-15	3.2356e-11	3.35621e-29	7.32458e-25	0.0293524	0.0142517	1	1	Unknown Protein (AHRD V1)
Solyc08g080650.1	1.6877	8.69168	4.77949e-16	1.04308e-11	1.36062e-09	2.96942e-05	0.0293524	0.0526473	1	1	Osmotin-like protein (Fragment) (AHRD V1 **-- Q8S4L1_SOLNI); contains Interpro domain(s) IPR001938 Thaumatin, pathogenesis-related GO:0005
Solyc06g034290.2	1.68761	4.58565	4.46128e-15	9.7363e-11	2.50763e-11	5.47266e-07	0.0293524	0.0412904	1	1	Glycerol-3-phosphate transporter (AHRD V1 **** A0PYC4_CLONN); contains Interpro domain(s) IPR016196 Major facilitator superfamily, general substrate
Solyc02g084930.2	1.67679	6.80947	1.19442e-15	2.6067e-11	3.09825e-19	6.76161e-15	0.0293524	0.0233016	1	1	Cytochrome P450 GO:0020037,GO:0055114 GO:0019825 GO:0019825,GO:0020037,GO:0055114
Solyc06g036340.2	1.67467	2.63803	1.3225e-12	2.88622e-08	7.42753e-13	1.62099e-08	0.0293524	0.02852	1	1	Unknown Protein (AHRD V1)
Solyc05g051880.2	1.6739	2.51505	4.47984e-12	9.77681e-08	5.55692e-10	1.21274e-05	0.0293524	0.0389107	1	1	Trehalose-6-phosphate phosphatase-like protein (AHRD V1 **** Q9LX18_ARATH); contains Interpro domain(s) IPR003337 Trehalose-phosphatase GO:0005
Solyc02g076980.2	1.66746	2.12468	1.13956e-12	2.48698e-08	7.66178e-08	0.00167211	0.0293524	0.0573387	1	1	Cathepsin B-like cysteine proteinase (AHRD V1 **-* CYSP_SCHMA); contains Interpro domain(s) IPR013128 Peptidase C1A, papain IPR000169 Peptidase, cy
Solyc06g069470.2	1.66468	5.68787	2.25188e-15	4.91451e-11	2.27278e-32	4.96011e-28	0.0293524	0.0127588	1	1	Glycerophosphoryl diester phosphodiesterase family protein expressed (AHRD V1 ***- Q6AUZ6_ORYSJ); contains Interpro domain(s) IPR004129 Glycerophosph
Solyc02g089920.1	1.65946	2.8276	2.65418e-13	5.79249e-09	1.34963e-09	2.94544e-05	0.0293524	0.0457702	1	1	Receptor-like protein kinase At3g21340 (AHRD V1 *-*- RLK6_ARATH); contains Interpro domain(s) IPR002290 Serine/threonine protein kinase GO:0006
Solyc01g009430.2	1.6537	4.62279	9.84082e-15	2.14766e-10	1.40479e-13	3.06581e-09	0.0293524	0.0323334	1	1	Os02g0448600 protein (Fragment) (AHRD V1 *--- Q0E1G8_ORYSJ)
Solyc08g074680.2	1.6442	9.51239	2.28371e-15	4.98397e-11	3.3338e-09	7.27568e-05	0.0293524	0.0526493	1	1	Polyphenol oxidase (AHRD V1 *-*- Q41428_SOLTU); contains Interpro domain(s) IPR002227 Tyrosinase GO:0008152 GO:0008152
Solyc07g007790.2	1.63971	6.00996	5.95182e-15	1.29893e-10	2.13201e-13	4.6529e-09	0.0293524	0.0332845	1	1	Sucrose phosphate synthase (AHRD V1 **** Q2HYI0_CUCME); contains Interpro domain(s) IPR012819 Sucrose phosphate synthase, plant GO:0005985,GO:0
Solyc01g067330.2	1.63327	3.40643	6.19851e-14	1.35276e-09	5.59993e-09	0.000122213	0.0293524	0.0505859	1	1	UPF0497 membrane protein 4 (AHRD V1 ***- U4974_VITVI); contains Interpro domain(s) IPR006459 Uncharacterised protein family UPF0497, trans-membrane p
Solyc08g076640.1	1.62847	2.33321	3.65135e-13	7.96872e-09	2.55334e-09	5.57242e-05	0.0293524	0.0461407	1	1	Xylanase inhibitor (Fragment) (AHRD V1 **-- Q53IQ3_WHEAT); contains Interpro domain(s) IPR001461 Peptidase A1 GO:0006508 GO:0006
Solyc12g098770.1	1.62158	3.37448	1.46267e-13	3.19214e-09	3.07236e-09	6.70512e-05	0.0293524	0.0474676	1	1	Unknown Protein (AHRD V1)
Solyc07g007660.1	1.60727	6.53926	1.33282e-14	2.90875e-10	4.35128e-17	9.49623e-13	0.0293524	0.0246066	1	1	Unknown Protein (AHRD V1)
Solyc01g104800.2	1.60311	4.89708	2.27436e-14	4.96356e-10	2.25241e-08	0.000491566	0.0293524	0.0554604	1	1	Integral membrane protein (AHRD V1 ***- B6U6B5_MAIZE); contains Interpro domain(s) IPR008217 Protein of unknown function DUF125, transmembrane
Solyc10g082020.1	1.59253	0.822591	1.98831e-08	0.00043393	5.32491e-08	0.00116211	0.0293524	0.0328008	1	1	Cytokinin riboside 5&apos;-monophosphate phosphoribohydrolase LOG (AHRD V1 **-- LOG_ORYSJ); contains Interpro domain(s) IPR005269 Conserved hypotheti
Solyc06g060620.2	1.59168	4.07147	6.01808e-14	1.31339e-09	4.85885e-09	0.00010604	0.0293524	0.0492599	1	1	Nitrate transporter (AHRD V1 **** Q852P5_TOBAC); contains Interpro domain(s) IPR000109 TGF-beta receptor, type I/II extracellular region GO:0016
Solyc03g116630.2	1.57186	4.3527	3.71569e-13	8.10911e-09	7.8992e-18	1.72392e-13	0.0293524	0.0202361	1	1	Unknown Protein (AHRD V1)
Solyc11g013150.1	1.56831	4.37987	2.75892e-13	6.02106e-09	9.17981e-20	2.0034e-15	0.0293524	0.0181254	1	1	GRAS family transcription factor (AHRD V1 **-- B9H7C5_POPTR); contains Interpro domain(s) IPR005202 GRAS transcription factor
Solyc02g078910.2	1.56623	4.6322	1.8548e-13	4.04791e-09	7.20089e-17	1.57152e-12	0.0293524	0.0224729	1	1	Endonuclease (AHRD V1 **** Q6B782_SOLTU); contains Interpro domain(s) IPR003154 S1/P1 nuclease GO:0006308,GO:0016788 GO:0000014,GO:0043765
Solyc01g066700.2	1.54384	0.542072	9.17625e-09	0.000200263	7.00841e-07	0.0152952	0.0293524	0.0469694	1	1	Bifunctional polymyxin resistance protein ArnA (AHRD V1 **-- ARNA_SALPC); contains Interpro domain(s) IPR016040 NAD(P)-binding domain GO:0005
Solyc05g050730.1	1.53976	3.19557	1.40572e-12	3.06784e-08	5.20806e-07	0.0113661	0.0293524	0.0615527	1	1	Stig1 (Fragment) (AHRD V1 *-*- Q9SBR0_PETHY); contains Interpro domain(s) IPR006969 Stigma-specific protein Stig1 GO:0055114 GO:0055
Solyc09g091060.2	1.52797	2.17358	4.4003e-09	9.60322e-05	6.59503e-07	0.014393	0.0293524	0.0469521	1	1	Unknown Protein (AHRD V1)
Solyc02g036480.1	1.52747	5.0725	3.62375e-13	7.90846e-09	1.12952e-10	2.46506e-06	0.0293524	0.0375575	1	1	Harpin-induced protein-like (Fragment) (AHRD V1 **-- D2CFH8_COFAR); contains Interpro domain(s) IPR010847 Harpin-induced 1
Solyc09g089780.2	1.52404	3.30174	1.25204e-11	2.73246e-07	6.08205e-07	0.0132735	0.0293524	0.0589878	1	1	1-aminocyclopropane-1-carboxylate oxidase-like protein (AHRD V1 **-* Q9LTH7_ARATH); contains Interpro domain(s) IPR005123 Oxoglutarate and iron-depen
Solyc03g119930.1	1.52397	4.50524	4.56607e-13	9.96498e-09	4.73147e-15	1.0326e-10	0.0293524	0.0248861	1	1	Sulfate transporter like protein (AHRD V1 **** Q0WP36_ARATH); contains Interpro domain(s) IPR011547 Sulphate transporter GO:0016021 GO:0015
Solyc02g062390.2	1.52278	4.06203	1.17738e-12	2.56951e-08	4.19973e-08	0.000916548	0.0293524	0.0508843	1	1	Unknown Protein (AHRD V1); contains Interpro domain(s) IPR000167 Dehydrin GO:0009415 GO:0009415
Solyc02g089900.1	1.52181	5.39705	4.0252e-13	8.78461e-09	1.77653e-18	3.87711e-14	0.0293524	0.0198107	1	1	Receptor-like kinase (AHRD V1 *-*- A7VM35_MARPO); contains Interpro domain(s) IPR002290 Serine/threonine protein kinase GO:0006468,GO:0016998
Solyc09g014610.2	1.50543	2.16896	2.50008e-10	5.45617e-06	8.58476e-07	0.0187354	0.0293524	0.0545899	1	1	C4-dicarboxylate transporter/malic acid transport family protein (AHRD V1 **** D7M2F7_ARALY); contains Interpro domain(s) IPR004695 C4-dicarboxylate
Solyc10g055190.1	1.50484	4.35826	1.01189e-12	2.20835e-08	5.24714e-07	0.0114514	0.0293524	0.0604989	1	1	Dirigent-like protein (AHRD V1 ***- A6YQZ7_PICSI); contains Interpro domain(s) IPR004265 Plant disease resistance response protein
Solyc02g070280.2	1.50166	1.92013	3.10592e-10	6.77835e-06	2.05509e-07	0.00448503	0.0293524	0.0478688	1	1	Amino acid transporter (AHRD V1 **** D2B5D6_STRRD); contains Interpro domain(s) IPR015606 Cationic amino acid transporter GO:0016020 GO:0005
Solyc11g012410.1	1.49715	6.05642	6.88045e-13	1.50159e-08	3.15746e-30	6.89085e-26	0.0293524	0.0112695	1	1	Inositol monophosphatase 3 (AHRD V1 ***- B6TEX0_MAIZE); contains Interpro domain(s) IPR000760 Inositol monophosphatase GO:0004437
Solyc05g008370.1	1.49606	4.00347	4.28778e-12	9.35766e-08	1.31607e-09	2.8722e-05	0.0293524	0.0391265	1	1	Ribose-5-phosphate isomerase (AHRD V1 **** A8IRQ1_CHLRE); contains Interpro domain(s) IPR004788 Ribose 5-phosphate isomerase GO:0009052
Solyc11g056680.1	1.46385	1.87695	1.23448e-10	2.69414e-06	6.31819e-07	0.0137888	0.0293524	0.0532601	1	1	LRR receptor-like serine/threonine-protein kinase, RLP GO:0005515 GO:0004675 GO:0004675,GO:0005515
Solyc04g025880.2	1.45737	6.52803	2.18769e-12	4.77441e-08	4.06967e-16	8.88164e-12	0.0293524	0.0217749	1	1	Potassium transporter (AHRD V1 **** D2JYH2_GOSHI); contains Interpro domain(s) IPR018519 Potassium uptake protein, kup IPR003855 K+ potassium trans
Solyc06g007580.1	1.45566	5.88521	2.73092e-12	5.95996e-08	4.28702e-08	0.000935599	0.0293524	0.0480305	1	1	Plant-specific domain TIGR01615 family protein (AHRD V1 *-*- B6SS18_MAIZE); contains Interpro domain(s) IPR006502 Protein of unknown function DUF506,
Solyc01g079790.2	1.45167	1.50651	2.24831e-07	0.0049067	4.10637e-07	0.00896174	0.0293524	0.0317083	1	1	Glucose-1-phosphate adenylyltransferase (AHRD V1 **** P93230_SOLLC); contains Interpro domain(s) IPR011831 Glucose-1-phosphate adenylyltransferase
Solyc01g008640.2	1.451	3.90453	4.62457e-11	1.00927e-06	1.57976e-08	0.000344768	0.0293524	0.0412532	1	1	Cytochrome P450 GO:0020037,GO:0055114 GO:0019825 GO:0019825,GO:0020037,GO:0055114
Solyc02g070200.1	1.44762	3.01079	2.90632e-11	6.34275e-07	4.65081e-09	0.000101499	0.0293524	0.0389769	1	1	FAD-binding domain-containing protein (AHRD V1 **-- D7MFI0_ARALY); contains Interpro domain(s) IPR006094 FAD linked oxidase, N-terminal GO:0050
Solyc02g088500.1	1.44186	5.54846	6.07855e-12	1.32658e-07	2.52992e-12	5.5213e-08	0.0293524	0.0282901	1	1	C-glucosyltransferase (AHRD V1 **** C3W7B0_ORYSJ); contains Interpro domain(s) IPR002213 UDP-glucuronosyl/UDP-glucosyltransferase GO:0008152
Solyc06g051080.2	1.43813	5.47252	7.48996e-12	1.63461e-07	3.75153e-20	8.18734e-16	0.0293524	0.0157942	1	1	UDP-sugar pyrophosphorylase (AHRD V1 *--- USP_ORYSI)
Solyc10g054440.1	1.42476	7.36808	5.57168e-12	1.21596e-07	4.97248e-14	1.08519e-09	0.0293524	0.0245346	1	1	Arginine decarboxylase (AHRD V1 **** Q5F307_SOLLC); contains Interpro domain(s) IPR002985 Arginine decarboxylase GO:0003824,GO:0008295 GO:0008
Solyc10g037880.1	1.42357	4.55688	1.12118e-11	2.44687e-07	4.04673e-08	0.000883158	0.0293524	0.0454507	1	1	Blue copper protein (AHRD V1 *--- B6UB13_MAIZE); contains Interpro domain(s) IPR003245 Plastocyanin-like GO:0009055 GO:0030984,GO:0032403
Solyc07g063930.2	1.41942	4.51942	5.40254e-11	1.17905e-06	6.88578e-10	1.50275e-05	0.0293524	0.0335604	1	1	Solute carrier family 22 member 2 (AHRD V1 *-*- B5X477_SALSA); contains Interpro domain(s) IPR016196 Major facilitator superfamily, general substrate
Solyc09g014300.2	1.41288	6.4593	1.11397e-11	2.43114e-07	2.25743e-23	4.92661e-19	0.0293524	0.0133469	1	1	Glycosyl transferase group 1 family protein (AHRD V1 **-- B6T479_MAIZE); contains Interpro domain(s) IPR001296 Glycosyl transferase, group 1
Solyc04g054990.2	1.41186	6.6374	1.01306e-11	2.21091e-07	2.47891e-16	5.40998e-12	0.0293524	0.0201037	1	1	Lipoxygenase homology domain-containing protein 1 (AHRD V1 *--- LOXH1_HUMAN); contains Interpro domain(s) IPR001024 Lipoxygenase, LH2
Solyc04g079100.2	1.40785	5.68748	1.51866e-11	3.31432e-07	3.1824e-14	6.94526e-10	0.0293524	0.0230336	1	1	Lipin family protein (AHRD V1 *--- D7MQT4_ARALY); contains Interpro domain(s) IPR013209 LNS2, Lipin/Ned1/Smp2
Solyc07g007220.2	1.40564	5.75842	1.73115e-11	3.77805e-07	6.2362e-29	1.36099e-24	0.0293524	0.0101168	1	1	Serine/threonine phosphatase family protein (AHRD V1 **** C1E0J1_9CHLO); contains Interpro domain(s) IPR015655 Protein phosphatase 2C GO:0003
Solyc06g066830.2	1.40236	7.68738	1.11268e-11	2.42832e-07	1.47409e-06	0.0321705	0.0293524	0.0584412	1	1	2-oxoglutarate-dependent dioxygenase (AHRD V1 ***- B9GL08_POPTR); contains Interpro domain(s) IPR005123 Oxoglutarate and iron-dependent oxygenase
Solyc04g079300.2	1.40029	5.07428	3.39275e-11	7.40434e-07	2.05475e-12	4.48428e-08	0.0293524	0.0259194	1	1	Calcineurin-like phosphoesterase family protein (AHRD V1 *-*- A9G786_SORC5); contains Interpro domain(s) IPR004843 Metallophosphoesterase GO:0016
Solyc07g056570.1	1.39849	1.51368	1.66928e-08	0.000364303	5.06848e-08	0.00110615	0.0293524	0.0324125	1	1	9-cis-epoxycarotenoid dioxygenase GO:0045549 GO:0045549
Solyc01g100200.2	1.38671	5.93967	2.26574e-11	4.94475e-07	1.73129e-14	3.77837e-10	0.0293524	0.0222281	1	1	GRAS family transcription factor (AHRD V1 **-* B9GJL6_POPTR); contains Interpro domain(s) IPR005202 GRAS transcription factor GO:0003
Solyc08g075760.2	1.38305	3.17043	1.41601e-09	3.0903e-05	1.99422e-10	4.3522e-06	0.0293524	0.0259743	1	1	CYCLOPS (AHRD V1 ***- A7TUE1_MEDTR)
Solyc01g095980.2	1.38122	2.06502	1.88221e-08	0.000410773	1.62736e-08	0.000355154	0.0293524	0.0289794	1	1	Acid phosphatase/vanadium-dependent haloperoxidase related (AHRD V1 *--- A4XKK1_CALS8); contains Interpro domain(s) IPR003832 Acid phosphatase/vanadi
Solyc01g010350.2	1.35999	5.6276	7.23459e-11	1.57888e-06	1.49448e-08	0.000326156	0.0293524	0.039121	1	1	Glucose-6-phosphate/phosphate translocator (AHRD V1 **** Q7XY15_WHEAT); contains Interpro domain(s) IPR004696 Tpt phosphate/phosphoenolpyruvate trans
Solyc07g064420.2	1.3499	5.57387	1.10374e-10	2.40879e-06	1.50955e-20	3.29445e-16	0.0293524	0.013651	1	1	Genomic DNA chromosome 5 P1 clone MBG8 (AHRD V1 ***- Q9FFU3_ARATH)
Solyc07g055990.2	1.34503	5.91325	7.82477e-11	1.70768e-06	9.44937e-08	0.00206223	0.0293524	0.0437069	1	1	Xyloglucan endotransglucosylase/hydrolase 7 (AHRD V1 **** C0IRG6_ACTDE); contains Interpro domain(s) IPR016455 Xyloglucan endotransglucosylase/hydrol
Solyc04g078090.2	1.3357	6.42537	1.17213e-10	2.55806e-06	2.25389e-11	4.9189e-07	0.0293524	0.0272061	1	1	Acyl-CoA-binding domain-containing protein 6 (AHRD V1 *-*- B6SHQ7_MAIZE); contains Interpro domain(s) IPR000582 Acyl-CoA-binding protein, ACBP
Solyc02g071690.1	1.33513	2.55078	3.17375e-09	6.9264e-05	4.27036e-07	0.00931962	0.0293524	0.0424205	1	1	GDSL esterase/lipase At1g29670 (AHRD V1 ***- GDL15_ARATH); contains Interpro domain(s) IPR001087 Lipase, GDSL GO:0006629 GO:0004091
Solyc06g067870.2	1.33494	6.30723	1.09204e-10	2.38327e-06	9.45527e-08	0.00206352	0.0293524	0.043053	1	1	2-oxoglutarate-dependent dioxygenase (AHRD V1 ***- B9GL06_POPTR); contains Interpro domain(s) IPR005123 Oxoglutarate and iron-dependent oxygenase
Solyc06g063180.1	1.32804	2.33505	2.24732e-07	0.00490454	1.85273e-06	0.0404341	0.0293524	0.0372663	1	1	Glutamate-gated kainate-type ion channel receptor subunit GluR5 (AHRD V1 **** B9HB97_POPTR); contains Interpro domain(s) IPR017103 Ionotropic glutama
Solyc03g095510.2	1.31902	4.56587	6.33893e-10	1.38341e-05	2.22713e-12	4.86049e-08	0.0293524	0.0222719	1	1	Protein kinase 2 (AHRD V1 ***- D3BIR2_POLPA); contains Interpro domain(s) IPR002290 Serine/threonine protein kinase GO:0006468
Solyc03g118000.1	1.31839	3.91833	1.15271e-09	2.51568e-05	5.51144e-10	1.20282e-05	0.0293524	0.028017	1	1	Inositol hexakisphosphate kinase 3 (AHRD V1 **** Q5TAQ4_HUMAN); contains Interpro domain(s) IPR005522 Inositol polyphosphate kinase GO:0008
Solyc02g081600.2	1.31763	3.44999	2.25673e-09	4.92509e-05	1.00873e-10	2.20145e-06	0.0293524	0.0244385	1	1	Zinc transporter protein (AHRD V1 **** D5LMF9_9FABA); contains Interpro domain(s) IPR004698 Zinc/iron permease, fungal and plant GO:0016020,GO:0
Solyc07g006850.1	1.3152	2.71006	3.02507e-09	6.60191e-05	9.69303e-08	0.00211541	0.0293524	0.0374572	1	1	Xyloglucan endotransglucosylase/hydrolase 3 (AHRD V1 **** Q06BI4_CUCME); contains Interpro domain(s) IPR016455 Xyloglucan endotransglucosylase/hydrol
Solyc03g114860.2	1.30935	5.38004	3.52378e-10	7.6903e-06	5.41671e-09	0.000118214	0.0293524	0.0340964	1	1	Alpha-1 4-glucan-protein synthase (AHRD V1 **-* B9RLK7_RICCO); contains Interpro domain(s) IPR004901 Alpha-1,4-glucan-protein synthase, UDP-forming
Solyc01g080020.2	1.30632	6.47113	2.9246e-10	6.38265e-06	1.23833e-09	2.70253e-05	0.0293524	0.031623	1	1	Xylanase inhibitor (Fragment) (AHRD V1 **-- Q53IQ4_WHEAT); contains Interpro domain(s) IPR001461 Peptidase A1 GO:0006508 GO:0006
Solyc10g083880.1	1.30577	8.64386	2.23231e-10	4.87178e-06	1.79299e-07	0.00391302	0.0293524	0.0433662	1	1	Aquaporin (AHRD V1 ***- D6BRE1_9ROSI); contains Interpro domain(s) IPR012269 Aquaporin GO:0016020,GO:0016021 GO:0016020,GO:0016021
Solyc10g083970.1	1.30096	7.33077	2.65977e-10	5.80468e-06	1.35528e-06	0.0295777	0.0293524	0.0502241	1	1	S-adenosylmethionine synthase (AHRD V1 ***- B5LAW6_CAPAN); contains Interpro domain(s) IPR002133 S-adenosylmethionine synthetase GO:0006730
Solyc09g007190.2	1.29922	2.74843	9.93629e-08	0.00216849	1.38656e-06	0.0302602	0.0293524	0.0380504	1	1	C1orf93 homolog (AHRD V1 **-- B5X9L9_SALSA); contains Interpro domain(s) IPR012335 Thioredoxin fold
Solyc05g050120.2	1.29905	10.1473	2.57809e-10	5.62642e-06	4.77678e-14	1.04248e-09	0.0293524	0.0206545	1	1	Malic enzyme (AHRD V1 ***- O04936_SOLLC); contains Interpro domain(s) IPR012302 Malic enzyme, NAD-binding GO:0006108,GO:0008152,GO:0016616,GO:005
Solyc03g123630.2	1.29704	10.1416	2.7478e-10	5.99681e-06	1.04481e-15	2.28019e-11	0.0293524	0.0181815	1	1	Pectinesterase (AHRD V1 ***- Q564D7_SOLLC); contains Interpro domain(s) IPR000070 Pectinesterase, catalytic GO:0005618,GO:0030599
Solyc12g005670.1	1.29623	8.014	2.95971e-10	6.45926e-06	4.31153e-12	9.40949e-08	0.0293524	0.0242805	1	1	Potassium transporter (AHRD V1 **** Q1T6Z3_PHRAU); contains Interpro domain(s) IPR018519 Potassium uptake protein, kup IPR003855 K+ potassium trans
Solyc11g016970.1	1.28323	5.31298	6.97791e-10	1.52286e-05	5.63531e-17	1.22985e-12	0.0293524	0.0155563	1	1	Multidrug resistance protein mdtK (AHRD V1 *-*- MDTK_ENTS8); contains Interpro domain(s) IPR002528 Multi antimicrobial extrusion protein MatE
Solyc08g078960.2	1.28062	5.57273	7.81634e-10	1.70584e-05	4.88296e-13	1.06566e-08	0.0293524	0.0210075	1	1	Oxysterol-binding family protein (AHRD V1 **** D7ME32_ARALY); contains Interpro domain(s) IPR000648 Oxysterol-binding protein GO:0008
Solyc05g055730.2	1.26934	2.85303	6.24913e-09	0.000136381	2.18053e-07	0.00475878	0.0293524	0.0378768	1	1	Methylenetetrahydrofolate reductase (AHRD V1 **** A5ATB7_VITVI); contains Interpro domain(s) IPR004621 Eukaryotic-type methylenetetrahydrofolate redu
Solyc12g005590.1	1.26382	6.09007	1.02975e-09	2.24732e-05	1.01358e-19	2.21205e-15	0.0293524	0.0129895	1	1	Transmembrane protein 34 (AHRD V1 *-*- A5D9H3_BOVIN); contains Interpro domain(s) IPR005178 Protein of unknown function DUF300
Solyc07g055060.2	1.25986	7.24568	1.00468e-09	2.19261e-05	8.03414e-12	1.75337e-07	0.0293524	0.0233723	1	1	Phosphoenolpyruvate carboxylase 1 (AHRD V1 ***- O23946_GOSHI); contains Interpro domain(s) IPR015813 Pyruvate/Phosphoenolpyruvate kinase, catalytic c
Solyc01g109460.2	1.25319	5.30718	2.07992e-09	4.53922e-05	7.04828e-08	0.00153822	0.0293524	0.0365491	1	1	Solute carrier family 2, facilitated glucose transporter member 3 (AHRD V1 ***- GTR3_RAT); contains Interpro domain(s) IPR003663 Sugar/inositol trans
Solyc04g005040.1	1.25041	4.01493	3.26833e-09	7.13281e-05	2.95307e-11	6.44478e-07	0.0293524	0.0228735	1	1	Matrix metalloproteinase (AHRD V1 **-- B7TVN4_PINTA); contains Interpro domain(s) IPR001818 Peptidase M10A and M12B, matrixin and adamalysin
Solyc02g078900.2	1.24999	4.81475	2.68518e-09	5.86014e-05	1.03613e-06	0.0226125	0.0293524	0.0442157	1	1	NADH dehydrogenase (AHRD V1 **** Q38A31_9TRYP); contains Interpro domain(s) IPR013027 FAD-dependent pyridine nucleotide-disulphide oxidoreductase
Solyc01g096420.2	1.24957	6.75586	1.45017e-09	3.16485e-05	1.10786e-08	0.00024178	0.0293524	0.0329537	1	1	Predicted NADPH-dependent FMN reductase (AHRD V1 ***- Q0W0S0_UNCMA); contains Interpro domain(s) IPR005025 NADPH-dependent FMN reductase
Solyc07g049460.2	1.24297	6.04792	1.68131e-09	3.66929e-05	5.78142e-11	1.26174e-06	0.0293524	0.0248039	1	1	Laccase (AHRD V1 ***- B1PXG7_SOLLC); contains Interpro domain(s) IPR017761 Laccase GO:0048046,GO:0055114 GO:0004322,GO:0005515 GO:0004322,GO:0
Solyc09g010540.2	1.24272	4.29282	6.12958e-09	0.000133772	8.87047e-12	1.93589e-07	0.0293524	0.0206878	1	1	Unknown Protein (AHRD V1)
Solyc08g082440.2	1.2403	3.44106	1.39969e-08	0.000305467	9.0017e-08	0.00196453	0.0293524	0.0337381	1	1	UDP-glucose 4-epimerase (AHRD V1 **** Q6XZA0_SOLTU); contains Interpro domain(s) IPR005886 UDP-glucose 4-epimerase GO:0005975,GO:0006012,GO:000815
Solyc01g099370.2	1.23905	5.75653	2.41201e-09	5.26396e-05	2.87848e-11	6.282e-07	0.0293524	0.0234946	1	1	SRC2 homolog (Fragment) (AHRD V1 ***- B3IYJ9_9SOLA); contains Interpro domain(s) IPR018029 C2 membrane targeting protein GO:0005515
Solyc12g098780.1	1.23643	9.49163	1.69908e-09	3.70807e-05	2.3245e-07	0.00507299	0.0293524	0.0398159	1	1	Pistil extensin like protein (Fragment) (AHRD V1 *-*- Q40552_TOBAC); contains Interpro domain(s) IPR006041 Pollen Ole e 1 allergen and extensin
Solyc01g087890.2	1.22594	4.42399	7.58283e-09	0.000165488	3.12383e-16	6.81744e-12	0.0293524	0.0137112	1	1	Choline transporter-like protein 5-A (Fragment) (AHRD V1 *--- CTL5A_DANRE); contains Interpro domain(s) IPR007603 Protein of unknown function DUF580
Solyc02g088210.2	1.22231	5.8015	5.19781e-09	0.000113437	3.49422e-08	0.000762579	0.0293524	0.0330701	1	1	Xenotropic and polytropic retrovirus receptor (AHRD V1 **-- B2GU54_XENTR); contains Interpro domain(s) IPR004331 SPX, N-terminal
Solyc08g078550.1	1.22192	2.55622	3.16557e-08	0.000690853	2.67926e-07	0.00584722	0.0293524	0.0346685	1	1	Matrix metalloproteinase (AHRD V1 **-- D7LBU9_ARALY); contains Interpro domain(s) IPR001818 Peptidase M10A and M12B, matrixin and adamalysin
Solyc06g010030.2	1.21935	5.00495	4.7625e-09	0.000103937	3.9026e-10	8.51704e-06	0.0293524	0.0255855	1	1	MLO-like protein 3 (AHRD V1 ***- C6EWE6_VITVI); contains Interpro domain(s) IPR004326 Mlo-related protein GO:0016021 GO:0016021
Solyc12g038700.1	1.21605	6.17106	3.89653e-09	8.50378e-05	3.63126e-07	0.00792485	0.0293524	0.039444	1	1	Tyrosine-rich hydroxyproline-rich glycoprotein (Fragment) (AHRD V1 *-*- Q40793_PETCR); contains Interpro domain(s) IPR006706 Extensin-like region
Solyc12g005840.1	1.2119	2.95741	3.87693e-08	0.000846101	8.70623e-10	1.90005e-05	0.0293524	0.0227186	1	1	Ras-related protein Rab-5C (AHRD V1 *-*- B5X4R4_SALSA); contains Interpro domain(s) IPR003579 Ras small GTPase, Rab type GO:0005622,GO:0007264,G
Solyc01g095150.2	1.20716	6.74668	4.87711e-09	0.000106438	1.65063e-10	3.60232e-06	0.0293524	0.024551	1	1	Late embryogenesis abundant protein (Fragment) (AHRD V1 **-- B7TGE2_PINSY); contains Interpro domain(s) IPR013990 Water Stress and Hypersensitive res
Solyc12g010440.1	1.20448	2.25114	1.462e-07	0.00319068	1.26732e-07	0.00276579	0.0293524	0.0289924	1	1	Glycerol-3-phosphate transporter (AHRD V1 ***- C4YY87_9RICK); contains Interpro domain(s) IPR016196 Major facilitator superfamily, general substrate
Solyc01g100390.2	1.19911	4.40381	9.28269e-09	0.000202586	5.41576e-07	0.0118194	0.0293524	0.038857	1	1	Pyrophosphate-energized proton pump (AHRD V1 ***- B0SRX3_LEPBP); contains Interpro domain(s) IPR004131 Inorganic H+ pyrophosphatase GO:0016
Solyc12g010170.1	1.1978	3.21409	3.47632e-08	0.000758673	2.2494e-06	0.0490909	0.0293524	0.0412116	1	1	Transcription factor (AHRD V1 *-*- D6MKM4_9ASPA); contains Interpro domain(s) IPR011598 Helix-loop-helix DNA-binding GO:0005634,GO:0045449
Solyc08g078670.2	1.18457	5.45256	1.04283e-08	0.000227588	1.45371e-11	3.17259e-07	0.0293524	0.0209463	1	1	Aspartyl protease (AHRD V1 **-- B8YIB7_MIRJA); contains Interpro domain(s) IPR001461 Peptidase A1 GO:0006508 GO:0006508
Solyc01g058720.2	1.18281	4.06034	4.41339e-08	0.000963178	3.33306e-07	0.00727407	0.0293524	0.0341769	1	1	NaCl-inducible Ca2+-binding protein (AHRD V1 **-* O22368_ARATH); contains Interpro domain(s) IPR011992 EF-Hand type GO:0005509 GO:0005
Solyc08g078510.2	1.17644	6.25274	1.10367e-08	0.000240866	2.11745e-12	4.62113e-08	0.0293524	0.0193223	1	1	GRAM-containing/ABA-responsive protein (Fragment) (AHRD V1 *--- C6FBP1_PSEMZ); contains Interpro domain(s) IPR004182 GRAM
Solyc02g083360.1	1.17241	2.81597	7.04103e-08	0.00153663	2.70536e-07	0.00590418	0.0293524	0.0326111	1	1	Protein-methionine-s-oxide reductase (AHRD V1 **-- D7L9H5_ARALY)
Solyc02g014830.2	1.16959	3.42379	5.86595e-08	0.00128018	5.09828e-07	0.0111265	0.0293524	0.0346772	1	1	Serine carboxypeptidase (AHRD V1 **** A6XH04_ARATH); contains Interpro domain(s) IPR001563 Peptidase S10, serine carboxypeptidase GO:0006508
Solyc04g040120.1	1.16749	4.6528	6.42117e-08	0.00140136	1.45493e-06	0.0317524	0.0293524	0.037763	1	1	Omega-6 fatty acid desaturase (AHRD V1 **** Q461Q1_HEVBR); contains Interpro domain(s) IPR005804 Fatty acid desaturase, type 1 GO:0055114
Solyc02g093250.2	1.16617	4.84867	2.10421e-08	0.000459222	1.41942e-09	3.09775e-05	0.0293524	0.0250118	1	1	Caffeoyl-CoA O-methyltransferase (AHRD V1 **** A8IFQ7_SOLLC); contains Interpro domain(s) IPR002935 O-methyltransferase, family 3 GO:0008171
Solyc09g010380.2	1.1636	6.26388	2.13254e-08	0.000465406	1.61284e-11	3.51987e-07	0.0293524	0.0200423	1	1	Inorganic pyrophosphatase-like protein (AHRD V1 **** Q9LFF9_ARATH); contains Interpro domain(s) IPR008162 Inorganic pyrophosphatase GO:0005
Solyc03g026130.2	1.16233	4.68286	3.62762e-08	0.000791691	1.84158e-16	4.01906e-12	0.0293524	0.0121329	1	1	Cytochrome P450 GO:0020037,GO:0055114 GO:0019825 GO:0019825,GO:0020037,GO:0055114
Solyc05g055910.2	1.15344	3.51853	1.6967e-07	0.00370287	3.89703e-11	8.50488e-07	0.0293524	0.0166998	1	1	Genomic DNA chromosome 5 P1 clone MRH10 (AHRD V1 **-- Q9FND1_ARATH); contains Interpro domain(s) IPR009291 Protein of unknown function DUF946, plant
Solyc12g094460.1	1.15071	6.84907	2.15094e-08	0.000469421	2.98715e-07	0.00651915	0.0293524	0.0350816	1	1	Laccase-2 (AHRD V1 **-- LAC2_ORYSJ); contains Interpro domain(s) IPR001117 Multicopper oxidase, type 1 GO:0055114 GO:0055114
Solyc09g090010.2	1.15058	6.33313	2.28719e-08	0.000499156	1.01102e-06	0.0220646	0.0293524	0.0384296	1	1	Germin-like protein 12 (AHRD V1 ***- C6T5E1_SOYBN); contains Interpro domain(s) IPR014710 RmlC-like jelly roll fold GO:0045735,GO:0048046
Solyc08g075790.2	1.14961	1.83692	1.25183e-06	0.02732	3.53066e-07	0.00770532	0.0293524	0.0256909	1	1	Vacuolar sorting protein (AHRD V1 *--- C0S0X8_PARBP); contains Interpro domain(s) IPR009291 Protein of unknown function DUF946, plant
Solyc11g020230.1	1.14702	2.88258	1.89019e-07	0.00412514	1.49523e-08	0.000326319	0.0293524	0.0241417	1	1	Pto-like, Serine/threonine kinase protein, resistance protein GO:0006468 GO:0004672,GO:0042803 GO:0004672,GO:0006468,GO:0042803
Solyc05g056480.2	1.14468	3.93346	8.47449e-08	0.00184947	6.19708e-07	0.0135245	0.0293524	0.0342951	1	1	Pyruvate dehydrogenase E1 component alpha subunit (AHRD V1 **** D6YUM5_WADCW); contains Interpro domain(s) IPR001017 Dehydrogenase, E1 component
Solyc12g005940.1	1.14034	8.62201	2.62622e-08	0.000573147	1.26912e-09	2.76973e-05	0.0293524	0.0246544	1	1	1-aminocyclopropane-1-carboxylate oxidase (AHRD V1 ***- Q94F66_SOLTU); contains Interpro domain(s) IPR005123 Oxoglutarate and iron-dependent oxygenas
Solyc09g008060.2	1.13282	3.86701	7.68422e-08	0.001677	2.10852e-07	0.00460163	0.0293524	0.031614	1	1	UDP-glucosyltransferase family 1 protein (AHRD V1 **** C6KI44_CITSI); contains Interpro domain(s) IPR002213 UDP-glucuronosyl/UDP-glucosyltransferase
Solyc01g094570.2	1.12944	4.58326	7.86277e-08	0.00171597	8.12012e-14	1.77214e-09	0.0293524	0.0144528	1	1	Calmodulin-binding heat-shock-like protein (AHRD V1 **-* Q9SMU2_ARATH); contains Interpro domain(s) IPR002921 Lipase, class 3 GO:0006629,GO:0
Solyc11g010500.1	1.12817	5.2184	5.06858e-08	0.00110617	3.58217e-07	0.00781773	0.0293524	0.0337419	1	1	Mitochondrial carrier family (AHRD V1 ***- C1MMX1_MICPS); contains Interpro domain(s) IPR001993 Mitochondrial substrate carrier GO:0016020
Solyc10g084690.1	1.11993	2.98201	2.25517e-07	0.00492168	1.48979e-06	0.0325131	0.0293524	0.0345023	1	1	ADP-ribosylation factor GTPase activating protein 1 (AHRD V1 *--- Q0V8A7_BOVIN); contains Interpro domain(s) IPR001164 Arf GTPase activating protein
Solyc01g006950.2	1.10957	4.77698	1.26748e-07	0.00276616	1.102e-07	0.002405	0.0293524	0.0290557	1	1	Syntaxin (AHRD V1 ***- Q6X9V9_HORVD); contains Interpro domain(s) IPR010989 t-SNARE GO:0016020 GO:0043495 GO:0016020,GO:0043495
Solyc01g009500.2	1.10829	5.47322	9.45963e-08	0.00206447	1.36777e-20	2.98502e-16	0.0293524	0.00907147	1	1	Hydrolase alpha/beta fold family protein (AHRD V1 **** D7LRW3_ARALY); contains Interpro domain(s) IPR000073 Alpha/beta hydrolase fold-1
Solyc06g065970.1	1.10763	4.04824	1.15613e-07	0.00252314	1.29546e-06	0.028272	0.0293524	0.0354392	1	1	Cortical cell-delineating protein (AHRD V1 **-- B6UGA2_MAIZE); contains Interpro domain(s) IPR013770 Plant lipid transfer protein and hydrophobic pro
Solyc10g052600.1	1.1021	3.50288	2.05688e-07	0.00448893	1.3969e-07	0.0030486	0.0293524	0.0284973	1	1	Os10g0578600 protein (Fragment) (AHRD V1 ***- Q0IVC7_ORYSJ); contains Interpro domain(s) IPR013216 Methyltransferase type 11 GO:0008152
Solyc06g076550.2	1.09855	2.96565	7.46301e-07	0.0162873	1.13289e-06	0.0247241	0.0293524	0.0305128	1	1	UDP-glucosyltransferase (AHRD V1 **-* C0LNQ9_MAIZE); contains Interpro domain(s) IPR002213 UDP-glucuronosyl/UDP-glucosyltransferase GO:0008
Solyc06g063430.1	1.09572	2.6359	5.91039e-07	0.0128988	2.71384e-07	0.00592268	0.0293524	0.0272478	1	1	NAC domain protein IPR003441 (AHRD V1 ***- B9N1Q0_POPTR); contains Interpro domain(s) IPR003441 No apical meristem (NAM) protein GO:0045449
Solyc01g107980.2	1.09207	3.48379	3.05383e-07	0.00666468	4.57337e-09	9.98093e-05	0.0293524	0.0218571	1	1	U-box domain-containing protein (AHRD V1 ***- A8IXJ0_BRACM); contains Interpro domain(s) IPR011989 Armadillo-like helical GO:0000151,GO:0005488
Solyc09g011580.2	1.09183	6.70256	1.04696e-07	0.00228488	4.33919e-08	0.000946984	0.0293524	0.0276702	1	1	Glutathione S-transferase-like protein (AHRD V1 **** A8DUB0_SOLLC); contains Interpro domain(s) IPR004046 Glutathione S-transferase, C-terminal
Solyc04g077050.2	1.09074	5.3652	1.42966e-07	0.00312008	1.42383e-06	0.0310738	0.0293524	0.0351078	1	1	Amino acid permease 6 (AHRD V1 **** Q7Y076_BRANA); contains Interpro domain(s) IPR013057 Amino acid transporter, transmembrane GO:0015
Solyc10g044520.1	1.08939	2.89078	8.4593e-07	0.0184616	2.8721e-08	0.000626807	0.0293524	0.0222162	1	1	Ferredoxin I (AHRD V1 ***- Q93XJ9_SOLTU); contains Interpro domain(s) IPR010241 Ferredoxin [2Fe-2S], plant GO:0009055,GO:0022900,GO:0051536
Solyc06g084460.2	1.08455	4.01383	2.71552e-07	0.00592636	2.99401e-07	0.00653413	0.0293524	0.0295767	1	1	Shikimate dehydrogenase (AHRD V1 ***- B6TSW1_MAIZE); contains Interpro domain(s) IPR011342 Quinate/shikimate 5-dehydrogenase GO:0003855,GO:0
Solyc09g075260.2	1.08365	2.83544	1.66655e-06	0.0363708	1.96079e-06	0.0427922	0.0293524	0.0298517	1	1	POT family domain containing protein expressed (AHRD V1 ***- D8L9H8_WHEAT); contains Interpro domain(s) IPR007493 Protein of unknown function DUF538
Solyc03g113080.2	1.08024	6.38336	1.46127e-07	0.00318907	3.28459e-11	7.1683e-07	0.0293524	0.0183331	1	1	ATP-binding cassette transporter (AHRD V1 ***- D8RFW2_SELML); contains Interpro domain(s) IPR003439 ABC transporter-like GO:0016887
Solyc08g007080.2	1.07917	6.09378	1.64912e-07	0.00359905	7.45412e-08	0.00162679	0.0293524	0.0277686	1	1	Inositol 1 4 5-trisphosphate 5-phosphatase (AHRD V1 **** Q712G2_ARATH); contains Interpro domain(s) IPR000300 Inositol polyphosphate related phosphat
Solyc11g008630.1	1.07853	3.0425	8.858e-07	0.0193317	6.89727e-08	0.00150526	0.0293524	0.0236517	1	1	Hydroxycinnamoyl CoA shikimate/quinate hydroxycinnamoyltransferase-like protein (Fragment) (AHRD V1 **-- B9GF60_POPTR); contains Interpro domain(s) IP
Solyc05g012700.2	1.07779	4.0715	6.0829e-07	0.0132753	5.48349e-11	1.19672e-06	0.0293524	0.01567	1	1	Conserved hypothetical membrane protein (AHRD V1 ***- B1XKY4_SYNP2); contains Interpro domain(s) IPR019275 Protein of unknown function DUF2301, trans
Solyc03g120450.2	1.07653	5.42123	2.04484e-07	0.00446266	3.2616e-10	7.11811e-06	0.0293524	0.0197905	1	1	Aminotransferase (AHRD V1 ***- Q39Q29_GEOMG); contains Interpro domain(s) IPR004839 Aminotransferase, class I and II GO:0009058,GO:0030170
Solyc02g064680.2	1.07535	5.67516	1.85434e-07	0.00404691	2.66818e-09	5.82303e-05	0.0293524	0.0224072	1	1	Calcium-transporting ATPase 1 (AHRD V1 ***- Q7XBH9_CERRI); contains Interpro domain(s) IPR006408 ATPase, P-type, calcium-transporting, PMCA-type
Solyc06g062950.1	1.07195	6.89617	1.75166e-07	0.00382283	1.641e-07	0.00358133	0.0293524	0.0292163	1	1	Subtilisin-like protease (AHRD V1 **-- A9XG40_TOBAC); contains Interpro domain(s) IPR015500 Peptidase S8, subtilisin-related GO:0006508,GO:0
Solyc11g012950.1	1.06906	1.37305	9.56933e-06	0.208841	1.29576e-06	0.0282787	0.0293524	0.0228212	1	1	RING finger protein 13 (AHRD V1 *-*- RNF13_CHICK); contains Interpro domain(s) IPR018957 Zinc finger, C3HC4 RING-type GO:0008270
Solyc02g076750.1	1.06113	5.06771	3.19101e-07	0.00696405	1.33093e-06	0.0290463	0.0293524	0.0329158	1	1	Cathepsin B-like cysteine proteinase (AHRD V1 **-* CYSP_SCHMA); contains Interpro domain(s) IPR013128 Peptidase C1A, papain GO:0006508,GO:0
Solyc10g038080.1	1.05865	5.00638	3.73796e-07	0.00815773	4.34757e-08	0.000948815	0.0293524	0.025117	1	1	Shikimate dehydrogenase (AHRD V1 ***- B6TSW1_MAIZE); contains Interpro domain(s) IPR001381 Dehydroquinase class I GO:0003855,GO:0005737,GO:000815
Solyc05g055870.2	1.05509	3.62817	5.74182e-07	0.012531	4.47296e-12	9.76179e-08	0.0293524	0.0144059	1	1	F-box protein PP2-B1 (AHRD V1 ***- PP2B1_ARATH) GO:0030246 GO:0030246
Solyc02g078650.2	1.05096	8.82845	2.79331e-07	0.00609612	1.6001e-07	0.00349205	0.0293524	0.0282003	1	1	Polyphenol oxidase (AHRD V1 ***- B3WFP2_TAROF); contains Interpro domain(s) IPR016213 Polyphenol oxidase, plant GO:0008152,GO:0055114
Solyc12g088920.1	1.04758	5.37078	4.48523e-07	0.00978856	7.85051e-10	1.71329e-05	0.0293524	0.0194855	1	1	Calcineurin-like phosphoesterase family protein (AHRD V1 *-*- A9G786_SORC5); contains Interpro domain(s) IPR004843 Metallophosphoesterase GO:0016
Solyc10g085420.1	1.04545	5.39288	4.22225e-07	0.00921464	5.3848e-10	1.17518e-05	0.0293524	0.0192618	1	1	Os03g0816700 protein (Fragment) (AHRD V1 ***- Q0DMC9_ORYSJ); contains Interpro domain(s) IPR007612 Protein of unknown function DUF567
Solyc02g090360.2	1.04354	5.79724	3.81288e-07	0.00832123	2.19527e-06	0.0479097	0.0293524	0.033816	1	1	Laccase-22 (AHRD V1 **-- LAC22_ORYSJ); contains Interpro domain(s) IPR001117 Multicopper oxidase, type 1 GO:0055114 GO:0055114
Solyc12g043040.1	1.03818	5.43162	5.78932e-07	0.0126346	2.03537e-09	4.442e-05	0.0293524	0.0201329	1	1	Sulfate transporter (AHRD V1 ***- A1YKF8_BRASY); contains Interpro domain(s) IPR011547 Sulphate transporter GO:0016021 GO:0016
Solyc11g005150.1	1.03263	6.07959	5.04664e-07	0.0110138	8.9246e-07	0.0194771	0.0293524	0.0307022	1	1	Leucine-rich repeat family protein (AHRD V1 *--- D7M406_ARALY); contains Interpro domain(s) IPR006706 Extensin-like region GO:0005515,GO:0009664
Solyc07g043230.2	1.02866	2.71657	3.88414e-06	0.0847674	8.13297e-07	0.0177494	0.0293524	0.0250828	1	1	Low affinity zinc transporter (AHRD V1 **** A3LU47_PICST); contains Interpro domain(s) IPR004698 Zinc/iron permease, fungal and plant GO:0016
Solyc12g100230.1	1.02706	4.97254	9.5451e-07	0.0208312	1.0583e-07	0.00230964	0.0293524	0.0247167	1	1	Fatty acid desaturase (AHRD V1 ***- B3SP99_CAPAN); contains Interpro domain(s) IPR005804 Fatty acid desaturase, type 1 GO:0055114
Solyc07g007670.2	1.02637	7.25381	5.50232e-07	0.0120083	1.45329e-13	3.17166e-09	0.0293524	0.0133653	1	1	Purple acid phosphatase 3 (AHRD V1 **** Q6J5M8_SOLTU); contains Interpro domain(s) IPR015914 Purple acid phosphatase, N-terminal GO:0016787,GO:0
Solyc09g098160.2	1.02389	4.95377	8.54984e-07	0.0186592	5.05508e-07	0.0110322	0.0293524	0.0281305	1	1	Pirin-like protein (AHRD V1 ***- B6TZU6_MAIZE); contains Interpro domain(s) IPR012093 Pirin GO:0003712,GO:0005516 GO:0003712,GO:0
Solyc02g091470.2	1.01943	3.98783	1.22251e-06	0.0266801	8.53507e-08	0.00186269	0.0293524	0.023788	1	1	Serine/threonine protein kinase-like (AHRD V1 *-** Q9FGC3_ARATH); contains Interpro domain(s) IPR002290 Serine/threonine protein kinase GO:0006
Solyc12g055920.1	1.01906	4.72352	1.06492e-06	0.0232408	2.03228e-10	4.43525e-06	0.0293524	0.0167443	1	1	Calcineurin B-like protein 04 (AHRD V1 **-- A5C1G1_VITVI); contains Interpro domain(s) IPR015757 Calcineurin B protein GO:0005509
Solyc08g061480.2	1.01904	3.88725	2.05851e-06	0.044925	1.64643e-08	0.000359317	0.0293524	0.019761	1	1	Chalcone isomerase (AHRD V1 *-*- B6TFR7_MAIZE); contains Interpro domain(s) IPR003466 Chalcone isomerase, subgroup GO:0042398 GO:0042
Solyc06g050980.2	1.01658	6.28699	7.35848e-07	0.0160592	1.12449e-10	2.45409e-06	0.0293524	0.0171702	1	1	Ferritin (AHRD V1 ***- Q308A9_SOLTU); contains Interpro domain(s) IPR001519 Ferritin, N-terminal GO:0006879,GO:0055114 GO:0008198,GO:0042802
Solyc02g091590.2	1.0123	6.69336	8.33978e-07	0.0182007	6.62846e-10	1.4466e-05	0.0293524	0.0185807	1	1	Receptor kinase (AHRD V1 **** B2C5V6_CASGL); contains Interpro domain(s) IPR017442 Serine/threonine protein kinase-related GO:0006468 GO:0004
Solyc09g064930.2	1.0105	6.58046	8.8651e-07	0.0193472	6.05637e-15	1.32174e-10	0.0293524	0.0114071	1	1	R3H domain-containing protein C19orf22 homolog (AHRD V1 ***- CS022_BOVIN); contains Interpro domain(s) IPR001374 Single-stranded nucleic acid binding
Solyc02g092670.1	1.00958	4.87148	1.11217e-06	0.024272	1.45569e-06	0.0317689	0.0293524	0.0300272	1	1	Subtilisin-like protease (AHRD V1 ***- A9XG40_TOBAC); contains Interpro domain(s) IPR015500 Peptidase S8, subtilisin-related GO:0006508,GO:0
Solyc01g096560.1	1.00312	3.09725	2.98004e-06	0.0650365	1.20765e-07	0.00263556	0.0293524	0.0220861	1	1	Subtilisin-like protease (AHRD V1 ***- Q9ZSP5_ARATH); contains Interpro domain(s) IPR015500 Peptidase S8, subtilisin-related GO:0006508,GO:0
Solyc01g057770.2	1.00158	5.36509	1.13833e-06	0.0248428	2.6241e-08	0.000572683	0.0293524	0.0223304	1	1	AE family transporter anion exchange (AHRD V1 *--* A4RY02_OSTLU); contains Interpro domain(s) IPR003020 Bicarbonate transporter, eukaryotic
downregulated genes	logFC	logCPM	PValue.Common	bonferroni.Common	PValue.Tagwise	bonferroni.Tagwise	Common.Dispersion	Tagwise.Dispersion	UpDownRegulation.Common	UpDownRegulation.Tagwise	Annotation
Solyc12g006770.1	-5.60945	-0.601337	4.58176e-38	9.99922e-34	5.97449e-08	0.00130387	0.0293524	0.416174	-1	-1	Unknown Protein (AHRD V1)
Solyc08g062450.1	-5.23275	3.7795	1.28207e-82	2.79798e-78	1.83975e-07	0.00401508	0.0293524	0.479585	-1	-1	class II heat shock protein (AHRD V1 ***- B6T339_MAIZE); contains Interpro domain(s) IPR002068 Heat shock protein Hsp20 GO:0051082
Solyc12g006760.1	-5.21126	0.222056	7.6709e-49	1.6741e-44	1.09702e-07	0.00239414	0.0293524	0.424194	-1	-1	Unknown Protein (AHRD V1)
Solyc10g084890.1	-4.47955	-0.158537	4.49178e-31	9.80287e-27	9.91782e-11	2.16447e-06	0.0293524	0.191454	-1	-1	UDP-glucosyltransferase (AHRD V1 ***- C0LNQ9_MAIZE); contains Interpro domain(s) IPR002213 UDP-glucuronosyl/UDP-glucosyltransferase GO:0008
Solyc03g007890.2	-4.15327	6.41534	6.78359e-71	1.48045e-66	2.2685e-12	4.95077e-08	0.0293524	0.191579	-1	-1	Heat shock protein 90 (Fragment) (AHRD V1 **-- Q2L3T8_WHEAT); contains Interpro domain(s) IPR003594 ATP-binding region, ATPase-like IPR001404 Heat
Solyc02g069190.2	-3.91518	4.41476	7.10727e-60	1.55109e-55	3.8127e-15	8.32083e-11	0.0293524	0.13699	-1	-1	Zinc transporter protein (AHRD V1 **** D5LMF9_9FABA); contains Interpro domain(s) IPR004698 Zinc/iron permease, fungal and plant GO:0016020,GO:0
Solyc08g078700.2	-3.84182	5.98676	2.21334e-62	4.8304e-58	1.50818e-12	3.29144e-08	0.0293524	0.166314	-1	-1	Heat shock protein 22 (AHRD V1 ***- Q27JQ0_METAN); contains Interpro domain(s) IPR002068 Heat shock protein Hsp20
Solyc04g082540.1	-3.83986	-0.0409891	8.66379e-27	1.89078e-22	2.19049e-06	0.0478052	0.0293524	0.319213	-1	-1	Ser/Thr-rich protein T10 in DGCR region (AHRD V1 **-- B6TDB2_MAIZE); contains Interpro domain(s) IPR008551 Protein of unknown function DUF833
Solyc09g015000.2	-3.77135	3.32385	9.04354e-50	1.97366e-45	1.80031e-06	0.0392899	0.0293524	0.344314	-1	-1	class I heat shock protein (AHRD V1 ***- Q69BI7_CARPA); contains Interpro domain(s) IPR002068 Heat shock protein Hsp20
Solyc02g080060.1	-3.61919	0.920002	1.71165e-29	3.7355e-25	2.34264e-13	5.11258e-09	0.0293524	0.107304	-1	-1	Cysteine-rich receptor-like protein kinase 29 (AHRD V1 **** CRK29_ARATH); contains Interpro domain(s) IPR002902 Protein of unknown function DUF26
Solyc10g084900.1	-3.33255	0.154727	5.12534e-26	1.11855e-21	3.56282e-09	7.77549e-05	0.0293524	0.156821	-1	-1	ER glycerol-phosphate acyltransferase (AHRD V1 **** B9S2F2_RICCO); contains Interpro domain(s) IPR002123 Phospholipid/glycerol acyltransferase
Solyc01g095320.2	-3.19406	5.54064	7.33265e-47	1.60028e-42	1.43719e-06	0.0313652	0.0293524	0.261175	-1	-1	BCL-2-associated athanogene 6 (AHRD V1 *-*- D7LDX9_ARALY); contains Interpro domain(s) IPR003103 Apoptosis regulator Bcl-2 protein, BAG GO:0006
Solyc08g075600.1	-3.13438	1.69792	8.85178e-26	1.93181e-21	1.35446e-08	0.000295597	0.0293524	0.15602	-1	-1	Receptor like kinase, RLK GO:0005515,GO:0006468 GO:0005515,GO:0019199 GO:0005515,GO:0006468,GO:0019199
Solyc09g018010.2	-2.99457	3.64417	1.37396e-39	2.99854e-35	6.34467e-07	0.0138466	0.0293524	0.217642	-1	-1	Non-specific lipid-transfer protein (AHRD V1 **** Q8H6L4_SOLTU); contains Interpro domain(s) IPR013770 Plant lipid transfer protein and hydrophobic p
Solyc03g094020.2	-2.92634	-0.259157	8.88302e-16	1.93863e-11	7.63739e-07	0.0166678	0.0293524	0.159226	-1	-1	Alpha-glucosidase-like (AHRD V1 ***- Q5NBJ1_ORYSJ); contains Interpro domain(s) IPR000322 Glycoside hydrolase, family 31 GO:0005975
Solyc06g036290.2	-2.83537	6.57496	8.59448e-39	1.87566e-34	4.61414e-09	0.000100699	0.0293524	0.145054	-1	-1	Heat shock protein 90 (Fragment) (AHRD V1 **-- Q00NU9_WHEAT); contains Interpro domain(s) IPR003594 ATP-binding region, ATPase-like IPR001404 Heat
Solyc11g066100.1	-2.79946	4.00627	1.02668e-34	2.24062e-30	4.3712e-07	0.00953971	0.0293524	0.187701	-1	-1	heat shock protein (AHRD V1 ***- B2D2G5_CAPSN); contains Interpro domain(s) IPR013126 Heat shock protein 70 GO:0005524 GO:0005
Solyc10g050970.1	-2.723	-0.184376	6.54897e-18	1.42925e-13	1.115e-06	0.0243337	0.0293524	0.162603	-1	-1	Ethylene responsive transcription factor 2b (AHRD V1 *-*- C0J9I6_9ROSA); contains Interpro domain(s) IPR001471 Pathogenesis-related transcriptional f
Solyc04g077630.2	-2.70636	2.34262	2.77174e-30	6.04904e-26	2.45243e-08	0.000535219	0.0293524	0.141937	-1	-1	Serine carboxypeptidase 1 (AHRD V1 ***- B6TC80_MAIZE); contains Interpro domain(s) IPR001563 Peptidase S10, serine carboxypeptidase GO:0006
Solyc01g057000.2	-2.69561	1.95614	6.98804e-25	1.52507e-20	9.30753e-11	2.03127e-06	0.0293524	0.0954822	-1	-1	Universal stress protein family protein (AHRD V1 ***- D7LAT3_ARALY); contains Interpro domain(s) IPR006016 UspA GO:0006950 GO:0006
Solyc08g062340.2	-2.69224	2.87565	3.55847e-28	7.766e-24	1.3878e-06	0.0302873	0.0293524	0.185122	-1	-1	Class II small heat shock protein Le-HSP17.6 (AHRD V1 ***- Q96489_SOLLC); contains Interpro domain(s) IPR002068 Heat shock protein Hsp20
Solyc01g091180.2	-2.63412	3.34268	8.29863e-32	1.81109e-27	5.43045e-10	1.18514e-05	0.0293524	0.111532	-1	-1	Peptide transporter-like protein (AHRD V1 **-* Q9SVS9_ARATH); contains Interpro domain(s) IPR000109 TGF-beta receptor, type I/II extracellular region
Solyc05g041200.2	-2.62202	6.17413	8.65055e-34	1.8879e-29	1.97325e-07	0.00430643	0.0293524	0.159801	-1	-1	4-hydroxyphenylpyruvate dioxygenase (AHRD V1 **** B7X935_HEVBR); contains Interpro domain(s) IPR005956 4-hydroxyphenylpyruvate dioxygenase GO:0009
Solyc09g075940.2	-2.61805	3.86775	1.24599e-26	2.71926e-22	3.07996e-08	0.000672171	0.0293524	0.130273	-1	-1	Primary amine oxidase (AHRD V1 ***- B9RSR2_RICCO); contains Interpro domain(s) IPR000269 Copper amine oxidase GO:0055114 GO:0055
Solyc02g093660.1	-2.56582	2.19741	1.38321e-26	3.01872e-22	1.88439e-09	4.11249e-05	0.0293524	0.107918	-1	-1	Unknown Protein (AHRD V1)
Solyc01g007480.1	-2.5335	-0.168999	1.23535e-16	2.69603e-12	3.66156e-07	0.00799098	0.0293524	0.130241	-1	-1	Ribosomal protein S12 (Fragment) (AHRD V1 *-*- B0LN88_LYCCH)
Solyc01g104740.2	-2.53222	5.05881	6.41479e-31	1.39996e-26	9.49168e-10	2.07146e-05	0.0293524	0.107867	-1	-1	Multiprotein bridging factor 1 (AHRD V1 ***- C8C4P8_WHEAT); contains Interpro domain(s) IPR013729 Multiprotein bridging factor 1, N-terminal
Solyc05g014280.2	-2.50192	2.59046	8.88571e-26	1.93922e-21	1.93396e-06	0.0422068	0.0293524	0.169685	-1	-1	Heat shock protein (AHRD V1 ***- A9QVH3_9FABA); contains Interpro domain(s) IPR002068 Heat shock protein Hsp20
Solyc07g005210.2	-2.47023	7.65817	6.52595e-31	1.42422e-26	1.44063e-10	3.14404e-06	0.0293524	0.0951729	-1	-1	Outer membrane lipoprotein blc (AHRD V1 **-- D0RZG9_ACICA); contains Interpro domain(s) IPR002345 Lipocalin GO:0005488,GO:0006810 GO:0005
Solyc11g040220.1	-2.46303	0.17689	6.81664e-15	1.48766e-10	4.0488e-13	8.8361e-09	0.0293524	0.0390932	-1	-1	Ribosomal protein L37 (AHRD V1 ***- B9DG94_ARATH); contains Interpro domain(s) IPR001569 Ribosomal protein L37e GO:0005840 GO:0003735
Solyc07g009050.2	-2.45143	5.28583	4.93484e-30	1.07698e-25	1.67967e-10	3.66571e-06	0.0293524	0.0941266	-1	-1	Unknown Protein (AHRD V1) GO:0006952 GO:0006952
Solyc07g009020.1	-2.39294	4.90016	1.72767e-28	3.77046e-24	2.56212e-11	5.59157e-07	0.0293524	0.0821717	-1	-1	Unknown Protein (AHRD V1) GO:0006952 GO:0006952
Solyc02g083840.1	-2.37927	0.426311	6.08587e-16	1.32818e-11	2.58879e-10	5.64978e-06	0.0293524	0.0635766	-1	-1	Unknown Protein (AHRD V1)
Solyc04g077740.1	-2.36291	0.544013	3.03332e-18	6.61992e-14	4.048e-07	0.00883436	0.0293524	0.125268	-1	-1	Unknown Protein (AHRD V1)
Solyc03g093280.1	-2.36272	2.74494	2.23041e-24	4.86765e-20	3.50143e-09	7.64151e-05	0.0293524	0.0977869	-1	-1	Reductase 1 (AHRD V1 ***- Q6TY49_HYDMC); contains Interpro domain(s) IPR020471 Aldo/keto reductase subgroup GO:0055114 GO:0045290
Solyc02g083730.2	-2.32186	7.91201	8.1534e-28	1.7794e-23	1.67245e-08	0.000364996	0.0293524	0.109711	-1	-1	Thiosulfate sulfurtransferase rhodanese domain protein (AHRD V1 **** A5ID08_LEGPC); contains Interpro domain(s) IPR001763 Rhodanese-like
Solyc11g007890.1	-2.29215	4.12649	9.16276e-26	1.99968e-21	2.86194e-15	6.2459e-11	0.0293524	0.0531545	-1	-1	1-aminocyclopropane-1-carboxylate oxidase 4 (AHRD V1 **-- ACCO4_SOLLC); contains Interpro domain(s) IPR005123 Oxoglutarate and iron-dependent oxygena
Solyc06g024340.1	-2.2888	6.09817	7.37244e-27	1.60896e-22	3.45109e-07	0.00753165	0.0293524	0.130413	-1	-1	Unknown Protein (AHRD V1)
Solyc04g011440.2	-2.26491	6.57448	1.84873e-26	4.03467e-22	6.47617e-07	0.0141336	0.0293524	0.134332	-1	-1	heat shock protein (AHRD V1 ***- B2D2G5_CAPSN); contains Interpro domain(s) IPR013126 Heat shock protein 70 GO:0005524 GO:0051082
Solyc12g013700.1	-2.22202	6.57182	1.4116e-25	3.08069e-21	2.13739e-06	0.0466465	0.0293524	0.142944	-1	-1	Aluminum-induced protein-like protein (AHRD V1 ***- Q8S2R9_THEHA)
Solyc07g009090.2	-2.21318	5.96456	2.52504e-25	5.51064e-21	1.04628e-12	2.2834e-08	0.0293524	0.0628984	-1	-1	Unknown Protein (AHRD V1); contains Interpro domain(s) IPR008176 Gamma thionin GO:0006952 GO:0006952
Solyc07g009070.2	-2.1764	4.80456	3.26948e-24	7.13531e-20	1.26526e-19	2.76129e-15	0.0293524	0.0370424	-1	-1	Unknown Protein (AHRD V1); contains Interpro domain(s) IPR008176 Gamma thionin GO:0006952 GO:0006952
Solyc06g072840.2	-2.14938	4.83041	1.17369e-23	2.56146e-19	1.9824e-06	0.0432639	0.0293524	0.133274	-1	-1	Seed specific protein Bn15D1B (AHRD V1 ***- B6TIB8_MAIZE)
Solyc11g006730.1	-2.0583	2.18568	7.86191e-16	1.71578e-11	5.1488e-12	1.12367e-07	0.0293524	0.0449511	-1	-1	Germin-like protein 1 (AHRD V1 ***- Q84XR7_MEDTR); contains Interpro domain(s) IPR014710 RmlC-like jelly roll fold GO:0045735,GO:0048046
Solyc04g009690.1	-2.04167	2.12978	1.41932e-17	3.09753e-13	6.31086e-07	0.0137728	0.0293524	0.102153	-1	-1	Cc-nbs-lrr, resistance protein GO:0006915,GO:0006952 GO:0000166,GO:0005515 GO:0000166,GO:0005515,GO:0006915,GO:0006952
Solyc03g115230.2	-1.98166	5.42621	8.63468e-21	1.88443e-16	1.84212e-07	0.00402024	0.0293524	0.0954282	-1	-1	ClpB chaperone (AHRD V1 ***- D6QXI5_TRYCR); contains Interpro domain(s) IPR013093 ATPase associated with various cellular activities, AAA-2
Solyc01g006050.2	-1.96368	2.95921	1.33699e-17	2.91785e-13	7.24816e-07	0.0158184	0.0293524	0.0992742	-1	-1	Plant viral-response family protein (AHRD V1 **-- B6SQA7_MAIZE); contains Interpro domain(s) IPR006904 Protein of unknown function DUF716
Solyc11g071830.1	-1.9589	3.88676	3.6202e-19	7.90073e-15	1.50036e-07	0.00327438	0.0293524	0.0902529	-1	-1	Chaperone protein dnaj (AHRD V1 ***- Q17AX7_AEDAE); contains Interpro domain(s) IPR003095 Heat shock protein DnaJ GO:0006457,GO:0031072
Solyc03g121770.1	-1.94985	0.390401	4.56901e-13	9.97141e-09	1.93557e-07	0.00422419	0.0293524	0.0736674	-1	-1	Calmodulin-binding protein (AHRD V1 **** A2I5F3_BETVU) GO:0005516 GO:0005516
Solyc04g040090.2	-1.94505	5.489	3.66286e-20	7.99382e-16	2.40542e-11	5.24959e-07	0.0293524	0.0561023	-1	-1	Strictosidine synthase-like protein (AHRD V1 ***- A7WPL3_TOBAC); contains Interpro domain(s) IPR004141 Strictosidine synthase GO:0009058
Solyc07g062490.1	-1.9384	7.55604	2.42688e-20	5.29642e-16	1.89594e-06	0.041377	0.0293524	0.110182	-1	-1	S-locus-specific glycoprotein (AHRD V1 **-- SLSG0_BRAOA); contains Interpro domain(s) IPR001480 Curculin-like (mannose-binding) lectin GO:0005
Solyc04g011490.2	-1.91647	2.83933	2.05592e-17	4.48684e-13	6.44477e-09	0.000140651	0.0293524	0.0675714	-1	-1	UPF0497 membrane protein 17 (AHRD V1 ***- U497H_RICCO)
Solyc09g061700.2	-1.89274	2.70901	2.3445e-16	5.11664e-12	5.58962e-11	1.21988e-06	0.0293524	0.0492625	-1	-1	Male sterility 5 family protein (Fragment) (AHRD V1 *--- B1Q393_BRAOT); contains Interpro domain(s) IPR011990 Tetratricopeptide-like helical
Solyc06g068270.2	-1.88219	2.69712	7.27411e-17	1.5875e-12	4.47755e-08	0.000977181	0.0293524	0.0746042	-1	-1	1-aminocyclopropane-1-carboxylate oxidase 1 (AHRD V1 **-* ACCO1_MALDO); contains Interpro domain(s) IPR005123 Oxoglutarate and iron-dependent oxygena
Solyc11g007130.1	-1.87276	5.49105	7.002e-19	1.52812e-14	1.4822e-09	3.23475e-05	0.0293524	0.0638555	-1	-1	Major facilitator superfamily MFS_1 (AHRD V1 **-- C6ASI0_RHILS); contains Interpro domain(s) IPR016196 Major facilitator superfamily, general substra
Solyc04g079240.2	-1.86909	2.40755	6.59407e-16	1.43909e-11	6.2278e-10	1.35916e-05	0.0293524	0.0547103	-1	-1	Patatin-like protein 1 (AHRD V1 ***- Q9FZ09_TOBAC); contains Interpro domain(s) IPR002641 Patatin GO:0006629,GO:0008152 GO:0016298,GO:0045735
Solyc09g065660.2	-1.84665	5.54765	1.56082e-18	3.40633e-14	7.53731e-07	0.0164494	0.0293524	0.0931979	-1	-1	Heat stress transcription factor A3 (AHRD V1 ***- D1M7W9_SOLLC); contains Interpro domain(s) IPR000232 Heat shock factor (HSF)-type, DNA-binding
Solyc05g012370.2	-1.83376	4.53712	5.69306e-18	1.24245e-13	4.54554e-08	0.000992018	0.0293524	0.0746484	-1	-1	Hydrolase alpha/beta fold family protein (AHRD V1 ***- D7MJQ7_ARALY); contains Interpro domain(s) IPR000639 Epoxide hydrolase-like GO:0003824
Solyc04g025530.2	-1.82998	7.99304	1.90643e-18	4.1606e-14	2.16757e-06	0.0473051	0.0293524	0.100135	-1	-1	Glutamate decarboxylase (AHRD V1 **** Q1I1D8_CITSI); contains Interpro domain(s) IPR010107 Glutamate decarboxylase GO:0006536,GO:0019752,GO:003017
Solyc07g009080.2	-1.78827	8.31202	9.5254e-18	2.07882e-13	8.91621e-08	0.00194587	0.0293524	0.0753819	-1	-1	Unknown Protein (AHRD V1); contains Interpro domain(s) IPR008176 Gamma thionin GO:0006952 GO:0006952
Solyc06g007600.2	-1.76263	2.07413	1.94351e-14	4.24152e-10	6.54709e-07	0.0142884	0.0293524	0.0790672	-1	-1	Unknown Protein (AHRD V1)
Solyc06g050700.2	-1.73062	8.86362	8.82179e-17	1.92527e-12	8.6878e-09	0.000189603	0.0293524	0.0612553	-1	-1	Early response to dehydration 15-like protein (Fragment) (AHRD V1 **-- Q5MEE1_PSEMZ) GO:0005515 GO:0005515
Solyc03g098320.2	-1.73019	3.18176	1.43644e-15	3.1349e-11	4.73779e-08	0.00103397	0.0293524	0.0655691	-1	-1	MYB transcription factor (Fragment) (AHRD V1 *--* A1DR85_CATRO); contains Interpro domain(s) IPR006447 Myb-like DNA-binding region, SHAQKYF class
Solyc08g067690.1	-1.7292	3.91161	4.09584e-16	8.93876e-12	6.62984e-11	1.4469e-06	0.0293524	0.0462519	-1	-1	Unknown Protein (AHRD V1)
Solyc07g009060.2	-1.7238	7.26025	1.28186e-16	2.79754e-12	2.83616e-07	0.00618963	0.0293524	0.0762144	-1	-1	Anther-specific protein SF18 (Fragment) (AHRD V1 --*- SF18_HELAN) GO:0006952 GO:0016564 GO:0006952,GO:0016564
Solyc03g031880.2	-1.68729	0.390118	1.16123e-09	2.53426e-05	1.64839e-06	0.0359746	0.0293524	0.0620805	-1	-1	Amine oxidase family protein (AHRD V1 **** Q1EPI3_MUSAC); contains Interpro domain(s) IPR002937 Amine oxidase GO:0055114 GO:0008131,GO:0
Solyc02g092700.2	-1.68021	3.49613	5.99581e-15	1.30853e-10	1.87246e-07	0.00408645	0.0293524	0.0684526	-1	-1	Ycf36 protein (AHRD V1 *-*- D4ZSA0_SPIPL); contains Interpro domain(s) IPR009631 Protein of unknown function DUF1230
Solyc10g084400.1	-1.67981	7.55722	7.36282e-16	1.60686e-11	2.98436e-07	0.00651306	0.0293524	0.0727694	-1	-1	Glutathione S-transferase (AHRD V1 ***- Q76KW1_PEA); contains Interpro domain(s) IPR017933 Glutathione S-transferase/chloride channel, C-terminal
Solyc10g084910.1	-1.67907	3.34664	1.26023e-14	2.75032e-10	7.25132e-10	1.58253e-05	0.0293524	0.0475803	-1	-1	SUPERMAN-like zinc finger protein (AHRD V1 *--- Q3YK12_GOSHI); contains Interpro domain(s) IPR007087 Zinc finger, C2H2-type GO:0005622
Solyc03g111860.1	-1.67416	2.17828	1.80838e-13	3.9466e-09	1.1882e-06	0.0259313	0.0293524	0.075271	-1	-1	Glyoxal oxidase (AHRD V1 ***- B6SXT7_MAIZE); contains Interpro domain(s) IPR009880 Glyoxal oxidase, N-terminal
Solyc12g098850.1	-1.66351	7.5206	1.22935e-15	2.68293e-11	1.37335e-09	2.99719e-05	0.0293524	0.0512083	-1	-1	Soluble diacylglycerol acyltransferase (AHRD V1 *-*- B9S020_RICCO); contains Interpro domain(s) IPR012336 Thioredoxin-like fold
Solyc11g011500.1	-1.64544	8.37239	2.22113e-15	4.84739e-11	4.67193e-09	0.00010196	0.0293524	0.0537108	-1	-1	Potassium channel (AHRD V1 ***- D0EM91_9ROSI); contains Interpro domain(s) IPR002110 Ankyrin GO:0016020 GO:0016020
Solyc10g075160.1	-1.64317	2.11529	6.41077e-13	1.39909e-08	1.26082e-06	0.0275162	0.0293524	0.0721065	-1	-1	Ferredoxin I (AHRD V1 ***- Q93XJ9_SOLTU); contains Interpro domain(s) IPR010241 Ferredoxin [2Fe-2S], plant GO:0009055,GO:0022900,GO:0051536
Solyc05g054090.2	-1.61749	7.38691	6.56544e-15	1.43284e-10	2.96479e-08	0.000647037	0.0293524	0.0579886	-1	-1	Unknown Protein (AHRD V1)
Solyc02g089540.2	-1.59845	4.12441	5.20947e-14	1.13692e-09	1.05833e-06	0.0230969	0.0293524	0.0717849	-1	-1	Tomato CONSTANS-like 1 GO:0005515,GO:0005622 GO:0003700,GO:0042802 GO:0003700,GO:0005515,GO:0005622,GO:0042802
Solyc08g080310.1	-1.57403	3.67786	4.54312e-13	9.91491e-09	8.64583e-07	0.0188687	0.0293524	0.0665327	-1	-1	Multidrug resistance protein mdtK (AHRD V1 *-*- MDTK_PROMH); contains Interpro domain(s) IPR002528 Multi antimicrobial extrusion protein MatE
Solyc02g083600.2	-1.56467	3.18346	3.82771e-13	8.35359e-09	2.0398e-07	0.00445166	0.0293524	0.0596383	-1	-1	Replication factor C large subunit (AHRD V1 *--- D4GSN1_HALVD); contains Interpro domain(s) IPR004582 Checkpoint protein Rad24 GO:0005634,GO:0
Solyc06g084060.2	-1.55482	6.12074	7.36478e-14	1.60729e-09	4.02542e-07	0.00878508	0.0293524	0.0641735	-1	-1	Leucine Rich Repeat family protein expressed (AHRD V1 ***- Q10GD4_ORYSJ); contains Interpro domain(s) IPR001810 Cyclin-like F-box GO:0004
Solyc06g084330.2	-1.55365	0.266303	1.21926e-08	0.00026609	1.0875e-07	0.00237337	0.0293524	0.0368946	-1	-1	Hv711N16.16 (Fragment) (AHRD V1 *--- Q8LLC2_HORVU); contains Interpro domain(s) IPR003864 Protein of unknown function DUF221 GO:0016020
Solyc06g074170.2	-1.51981	6.0339	2.6113e-13	5.6989e-09	1.98695e-06	0.0433633	0.0293524	0.0697208	-1	-1	NAC domain protein IPR003441 (AHRD V1 ***- B9HQ28_POPTR); contains Interpro domain(s) IPR003441 No apical meristem (NAM) protein GO:0045449
Solyc07g049200.2	-1.51847	4.77021	5.25852e-13	1.14762e-08	1.94793e-06	0.0425116	0.0293524	0.068814	-1	-1	Unknown Protein (AHRD V1)
Solyc07g009100.2	-1.51834	7.14304	2.35893e-13	5.14814e-09	6.57819e-09	0.000143563	0.0293524	0.0468621	-1	-1	Unknown Protein (AHRD V1) GO:0006952 GO:0006952
Solyc01g049770.2	-1.49788	2.03851	1.30227e-10	2.84207e-06	4.99936e-07	0.0109106	0.0293524	0.0531746	-1	-1	Unknown Protein (AHRD V1)
Solyc03g031890.2	-1.48849	7.29432	6.29703e-13	1.37426e-08	7.46897e-08	0.00163003	0.0293524	0.0525164	-1	-1	Cold induced protein-like (AHRD V1 *--- Q94JH8_ORYSJ)
Solyc07g006090.1	-1.48815	2.44034	5.4838e-10	1.19678e-05	2.03464e-06	0.0444039	0.0293524	0.0568634	-1	-1	GMP synthase (AHRD V1 ***- B9SQW3_RICCO); contains Interpro domain(s) IPR000991 Glutamine amidotransferase class-I, C-terminal GO:0003824
Solyc09g090680.2	-1.48247	5.59424	1.10643e-12	2.41466e-08	8.79512e-07	0.0191945	0.0293524	0.0619473	-1	-1	Cysteine-rich repeat secretory protein 3 (AHRD V1 ***- CRR3_ARATH); contains Interpro domain(s) IPR002902 Protein of unknown function DUF26
Solyc08g007480.1	-1.4701	3.05743	1.52021e-11	3.3177e-07	1.08839e-07	0.00237529	0.0293524	0.0493682	-1	-1	O-methyltransferase family 3 (AHRD V1 ***- B2A4V5_NATTJ); contains Interpro domain(s) IPR009902 Protein of unknown function DUF1442
Solyc06g076270.2	-1.46891	3.14822	1.13578e-11	2.47872e-07	4.54579e-07	0.00992073	0.0293524	0.055431	-1	-1	Telomere repeat-binding protein 5 (AHRD V1 *-*- TRP5_ARATH); contains Interpro domain(s) IPR001005 SANT, DNA-binding GO:0003677,GO:0045449
Solyc05g054620.2	-1.45933	9.06576	1.52989e-12	3.33882e-08	1.52105e-06	0.0331954	0.0293524	0.0633617	-1	-1	Amino acid binding protein (AHRD V1 **-- B6TDN9_MAIZE); contains Interpro domain(s) IPR002912 Amino acid-binding ACT GO:0008152
Solyc02g071950.1	-1.45328	6.78965	2.12467e-12	4.63687e-08	1.98587e-06	0.0433397	0.0293524	0.0641404	-1	-1	Unknown Protein (AHRD V1)
Solyc01g065700.2	-1.44425	6.18375	3.16694e-12	6.91152e-08	3.99756e-09	8.72428e-05	0.0293524	0.0412711	-1	-1	Integrin-linked kinase-associated serine/threonine phosphatase 2C (AHRD V1 **** ILKAP_BOVIN); contains Interpro domain(s) IPR015655 Protein phosphata
Solyc01g058400.1	-1.43864	3.36573	2.26219e-11	4.93699e-07	1.45944e-11	3.18509e-07	0.0293524	0.0287535	-1	-1	Unknown Protein (AHRD V1)
Solyc02g077290.1	-1.43169	4.30662	3.28067e-11	7.15974e-07	1.46557e-06	0.0319846	0.0293524	0.0582488	-1	-1	Glutamate-gated kainate-type ion channel receptor subunit GluR5 (AHRD V1 **** B9H2M2_POPTR); contains Interpro domain(s) IPR015683 Glutamate receptor
Solyc07g022830.2	-1.42694	5.61248	6.47685e-12	1.41351e-07	1.90127e-08	0.000414933	0.0293524	0.0440286	-1	-1	Xenotropic and polytropic retrovirus receptor (AHRD V1 **-- B2GU54_XENTR); contains Interpro domain(s) IPR004342 EXS, C-terminal GO:0016021
Solyc01g110590.2	-1.3823	2.18267	4.70011e-10	1.02575e-05	2.2539e-06	0.049189	0.0293524	0.0543859	-1	-1	Auxin-induced SAUR-like protein (AHRD V1 ***- Q8S349_CAPAN); contains Interpro domain(s) IPR003676 Auxin responsive SAUR protein GO:0005
Solyc01g073860.2	-1.38217	4.30958	5.68322e-11	1.24031e-06	1.28859e-06	0.0281222	0.0293524	0.0549976	-1	-1	CHP-rich zinc finger protein (AHRD V1 **-- C8CBB1_WHEAT); contains Interpro domain(s) IPR011424 C1-like
Solyc08g078310.2	-1.36459	3.24311	3.47708e-10	7.58838e-06	9.36444e-07	0.0204369	0.0293524	0.0502109	-1	-1	Unknown Protein (AHRD V1); contains Interpro domain(s) IPR012438 Protein of unknown function DUF1639
Solyc01g099200.2	-1.35259	2.68256	5.83613e-10	1.27368e-05	3.26453e-07	0.00712451	0.0293524	0.0449806	-1	-1	Lipoxygenase (AHRD V1 **** Q43191_SOLTU); contains Interpro domain(s) IPR001246 Lipoxygenase, plant GO:0046872,GO:0055114 GO:0016165
Solyc02g087990.2	-1.35101	5.30307	7.22067e-11	1.57584e-06	3.48014e-07	0.00759505	0.0293524	0.0482301	-1	-1	cDNA clone J023065D24 full insert sequence (AHRD V1 *-*- B7EKP5_ORYSJ); contains Interpro domain(s) IPR012870 Protein of unknown function DUF1666
Solyc10g086320.1	-1.32969	4.71829	2.27672e-10	4.96871e-06	7.07936e-09	0.0001545	0.0293524	0.0354422	-1	-1	Phosphatidylinositol-4-phosphate 5-kinase 9 (AHRD V1 ***- B6SXI7_MAIZE); contains Interpro domain(s) IPR017163 Phosphatidylinositol-4-phosphate 5-kin
Solyc06g082060.2	-1.29967	2.5252	3.78723e-09	8.26525e-05	5.20102e-07	0.0113507	0.0293524	0.0419598	-1	-1	Unknown Protein (AHRD V1)
Solyc03g113120.2	-1.29901	4.76686	4.90411e-10	1.07027e-05	4.88616e-08	0.00106635	0.0293524	0.0384547	-1	-1	WRKY transcription factor 73 (AHRD V1 *-*- Q6IEK8_ORYSI); contains Interpro domain(s) IPR003657 DNA-binding WRKY GO:0045449 GO:0045
Solyc01g095100.2	-1.28257	5.31357	6.25506e-10	1.3651e-05	3.78591e-09	8.26236e-05	0.0293524	0.032374	-1	-1	WRKY transcription factor 23 (AHRD V1 ***- C9DI12_9ROSI); contains Interpro domain(s) IPR003657 DNA-binding WRKY GO:0045449 GO:0045
Solyc11g068920.1	-1.26431	1.77907	6.25693e-08	0.00136551	5.64089e-07	0.0123107	0.0293524	0.0359509	-1	-1	U-box domain-containing protein (AHRD V1 ***- D7LU64_ARALY); contains Interpro domain(s) IPR003613 U box domain GO:0000151,GO:0005488
Solyc04g014600.2	-1.26083	3.31592	4.18125e-09	9.12516e-05	1.45176e-06	0.0316832	0.0293524	0.0448301	-1	-1	Universal stress protein family protein (AHRD V1 ***- D7L0F0_ARALY); contains Interpro domain(s) IPR006016 UspA GO:0006950 GO:0006
Solyc04g054730.2	-1.24091	4.27622	7.24693e-09	0.000158157	3.06963e-09	6.69915e-05	0.0293524	0.027828	-1	-1	High affinity sulfate transporter 2 (AHRD V1 **** SUT2_STYHA); contains Interpro domain(s) IPR001902 Sulphate anion transporter GO:0016020,GO:0
Solyc10g084370.1	-1.23474	3.19062	7.85943e-09	0.000171524	1.06125e-06	0.0231607	0.0293524	0.0419355	-1	-1	MYB transcription factor (Fragment) (AHRD V1 **-- A1DR87_CATRO); contains Interpro domain(s) IPR006447 Myb-like DNA-binding region, SHAQKYF class
Solyc01g080410.2	-1.23365	3.93578	6.54961e-09	0.000142939	5.39134e-07	0.0117661	0.0293524	0.0399367	-1	-1	Peptide methionine sulfoxide reductase msrB (AHRD V1 ***- B6T2C6_MAIZE); contains Interpro domain(s) IPR002579 Methionine sulphoxide reductase B
Solyc03g123600.2	-1.23039	6.18155	2.43963e-09	5.32424e-05	4.91828e-11	1.07336e-06	0.0293524	0.024127	-1	-1	Alanine aminotransferase (AHRD V1 ***- Q6VEJ5_CAPAN); contains Interpro domain(s) IPR004839 Aminotransferase, class I and II GO:0009058,GO:0
Solyc12g096320.1	-1.22496	4.97684	3.78193e-09	8.25369e-05	1.92929e-09	4.21049e-05	0.0293524	0.0282582	-1	-1	ChaC cation transport regulator-like 1 (AHRD V1 ***- A8KBI8_DANRE); contains Interpro domain(s) IPR006840 ChaC-like protein GO:0005
Solyc02g082950.2	-1.19655	4.23029	1.36156e-08	0.000297146	1.62394e-10	3.54409e-06	0.0293524	0.0228035	-1	-1	Os03g0291800 protein (Fragment) (AHRD V1 ***- Q0DSS4_ORYSJ); contains Interpro domain(s) IPR004253 Protein of unknown function DUF231, plant
Solyc07g017610.2	-1.15427	7.2968	1.92865e-08	0.000420908	6.71601e-07	0.014657	0.0293524	0.0375551	-1	-1	Saccharopine dehydrogenase (NAD(+) L-glutamate-forming) (AHRD V1 *-** C7PUW7_CHIPD); contains Interpro domain(s) IPR005097 Saccharopine dehydrogenase
Solyc04g072160.2	-1.14452	5.28647	3.27472e-08	0.000714675	2.77714e-09	6.06084e-05	0.0293524	0.0252786	-1	-1	Prostaglandin E synthase 3 (AHRD V1 **-- B4FLE3_MAIZE); contains Interpro domain(s) IPR017447 CS
Solyc07g054140.2	-1.13675	4.50255	4.9216e-08	0.00107409	2.73844e-07	0.00597638	0.0293524	0.0331773	-1	-1	Syntaxin 32 (AHRD V1 ***- B6TET0_MAIZE); contains Interpro domain(s) IPR010989 t-SNARE GO:0006457,GO:0016020 GO:0005484 GO:0005484,GO:0
Solyc08g006150.2	-1.13594	6.41647	3.39567e-08	0.000741071	5.07079e-10	1.10665e-05	0.0293524	0.0230814	-1	-1	ChaC cation transport regulator-like 1 (AHRD V1 ***- A8KBI8_DANRE); contains Interpro domain(s) IPR006840 ChaC-like protein GO:0005
Solyc02g088070.2	-1.13483	3.99246	6.28592e-08	0.00137184	5.40182e-07	0.0117889	0.0293524	0.0344679	-1	-1	Dof zinc finger protein (AHRD V1 ***- C4B6D7_IPOBA); contains Interpro domain(s) IPR003851 Zinc finger, Dof-type GO:0045449 GO:0003700,GO:0
Solyc01g090430.2	-1.11978	5.75475	5.76446e-08	0.00125804	1.43458e-09	3.13083e-05	0.0293524	0.0235043	-1	-1	Cc-nbs-lrr, resistance protein GO:0006915,GO:0006952 GO:0000166,GO:0005515 GO:0000166,GO:0005515,GO:0006915,GO:0006952
Solyc04g072380.2	-1.11259	3.77678	1.33412e-07	0.00291159	1.21792e-06	0.0265799	0.0293524	0.0349946	-1	-1	Phosphatidylinositol 3,4,5-trisphosphate-dependent Rac exchanger 2 protein (AHRD V1 *--- PREX2_MOUSE); contains Interpro domain(s) IPR006869 Protein
Solyc09g010360.2	-1.10748	6.75903	6.85309e-08	0.00149562	1.17095e-06	0.0255548	0.0293524	0.0361968	-1	-1	Nodulin-like protein (AHRD V1 ***- Q9ZUS1_ARATH); contains Interpro domain(s) IPR000620 Protein of unknown function DUF6, transmembrane GO:0016
Solyc10g080460.1	-1.06813	5.15409	2.39432e-07	0.00522536	8.88954e-10	1.94005e-05	0.0293524	0.020665	-1	-1	MYB transcription factor (AHRD V1 *--- Q5IWM2_WHEAT); contains Interpro domain(s) IPR006447 Myb-like DNA-binding region, SHAQKYF class GO:0045
Solyc01g105090.2	-1.03546	4.45783	7.09711e-07	0.0154887	7.03203e-07	0.0153467	0.0293524	0.0293303	-1	-1	Chloroplastic group IIA intron splicing facilitator CRS1, chloroplastic (AHRD V1 *--- CRS1_MAIZE); contains Interpro domain(s) IPR001890 RNA-binding,
Solyc04g072890.2	-1.02201	6.05599	6.48415e-07	0.014151	1.89817e-06	0.0414256	0.0293524	0.0320532	-1	-1	WD-40 repeat family protein (AHRD V1 **-- D7KN06_ARALY); contains Interpro domain(s) IPR017986 WD40 repeat, region
Solyc08g005150.2	-1.01345	6.85502	7.58126e-07	0.0165453	5.58269e-07	0.0121837	0.0293524	0.0286576	-1	-1	Ubiquitin ligase (AHRD V1 **-* B3G3Y7_ADIVA); contains Interpro domain(s) IPR006575 RWD GO:0008270 GO:0003713,GO:0004842 GO:0003713,GO:0
Solyc04g014450.1	-1.00668	2.74068	4.74177e-06	0.103484	4.30662e-07	0.00939877	0.0293524	0.023424	-1	-1	Rhamnogalacturonate lyase (AHRD V1 **** A3XLZ2_LEEBM); contains Interpro domain(s) IPR010325 Rhamnogalacturonate lyase GO:0005975,GO:0030246

## Sheet: S2
S2, GO enrichment of 4 days P starvation significantly induced genes in PlantRegMap (P value<=0.01).
GO ID	p-value	GO Term	Count	q-value(BH)	Aspect
GO:0005618	1.2e-05	cell wall	20	0.00537	C
GO:0030312	1.2e-05	external encapsulating structure	20	0.00537	C
GO:0009505	3.6e-05	plant-type cell wall	11	0.01074	C
GO:0005576	0.00013	extracellular region	17	0.02909	C
GO:0048046	0.00021	apoplast	10	0.03759	C
GO:0005615	0.00028	extracellular space	5	0.04177	C
GO:0044421	0.00039	extracellular region part	5	0.04986	C
GO:0071944	0.00144	cell periphery	45	0.1611	C
GO:0005887	0.00694	integral component of plasma membrane	8	0.6901	C
GO:0042578	1.9e-08	phosphoric ester hydrolase activity	19	3.712e-05	F
GO:0003824	4.3e-08	catalytic activity	156	3.712e-05	F
GO:0022857	4.3e-08	transmembrane transporter activity	36	3.712e-05	F
GO:0005215	1.4e-07	transporter activity	40	9.065e-05	F
GO:0016791	1.8e-07	phosphatase activity	16	9.324e-05	F
GO:0005384	4.2e-07	manganese ion transmembrane transporter activity	5	0.0001813	F
GO:0005381	9.1e-07	iron ion transmembrane transporter activity	5	0.0003367	F
GO:0016491	3.3e-06	oxidoreductase activity	44	0.001068	F
GO:0003993	7.4e-06	acid phosphatase activity	6	0.00213	F
GO:0046915	1.2e-05	transition metal ion transmembrane transporter activity	7	0.003108	F
GO:0015075	2.8e-05	ion transmembrane transporter activity	21	0.006593	F
GO:0016788	3.6e-05	hydrolase activity, acting on ester bonds	26	0.00777	F
GO:0022891	4.1e-05	substrate-specific transmembrane transporter activity	24	0.007955	F
GO:0016705	4.3e-05	oxidoreductase activity, acting on paired donors, with incorporation or reduction of molecular oxygen	15	0.007955	F
GO:0004497	9.8e-05	monooxygenase activity	13	0.01692	F
GO:0046873	0.00015	metal ion transmembrane transporter activity	10	0.02428	F
GO:0016787	0.00019	hydrolase activity	61	0.02895	F
GO:0022892	0.00026	substrate-specific transporter activity	24	0.03741	F
GO:0003855	0.00042	3-dehydroquinate dehydratase activity	2	0.05725	F
GO:0004427	0.00069	inorganic diphosphatase activity	3	0.08935	F
GO:0005506	0.00078	iron ion binding	13	0.0962	F
GO:0004764	0.00084	shikimate 3-dehydrogenase (NADP+) activity	2	0.09889	F
GO:0022804	0.00089	active transmembrane transporter activity	15	0.1002	F
GO:0015098	0.00138	molybdate ion transmembrane transporter activity	2	0.1489	F
GO:0051213	0.00171	dioxygenase activity	9	0.1772	F
GO:0008964	0.00206	phosphoenolpyruvate carboxylase activity	2	0.1976	F
GO:0015172	0.00206	acidic amino acid transmembrane transporter activity	2	0.1976	F
GO:0008324	0.00218	cation transmembrane transporter activity	13	0.2016	F
GO:0020037	0.00281	heme binding	13	0.2469	F
GO:0004097	0.00286	catechol oxidase activity	2	0.2469	F
GO:0004611	0.00378	phosphoenolpyruvate carboxykinase activity	2	0.3155	F
GO:0022890	0.00394	inorganic cation transmembrane transporter activity	11	0.3155	F
GO:0008509	0.00402	anion transmembrane transporter activity	8	0.3155	F
GO:0005199	0.00483	structural constituent of cell wall	2	0.3475	F
GO:0033897	0.00483	ribonuclease T2 activity	2	0.3475	F
GO:0052745	0.00483	inositol phosphate phosphatase activity	2	0.3475	F
GO:0015103	0.00506	inorganic anion transmembrane transporter activity	4	0.3542	F
GO:0016709	0.00612	oxidoreductase activity, acting on paired donors, with incorporation or reduction of molecular oxygen, NAD(P)H as one donor, and incorporation of one atom of oxygen	7	0.4171	F
GO:0016722	0.00641	oxidoreductase activity, oxidizing metal ions	4	0.4257	F
GO:0046906	0.00722	tetrapyrrole binding	13	0.4675	F
GO:0016682	0.00827	oxidoreductase activity, acting on diphenols and related substances as donors, oxygen as acceptor	3	0.5065	F
GO:0016892	0.00864	endoribonuclease activity, producing 3'-phosphomonoesters	2	0.5065	F
GO:0016036	3.6e-09	cellular response to phosphate starvation	9	8.177e-06	P
GO:0055062	4.6e-09	phosphate ion homeostasis	6	8.177e-06	P
GO:0072506	4.6e-09	trivalent inorganic anion homeostasis	6	8.177e-06	P
GO:0072505	1.5e-08	divalent inorganic anion homeostasis	6	2e-05	P
GO:0055083	3.8e-08	monovalent inorganic anion homeostasis	6	4.053e-05	P
GO:0006880	1.8e-07	intracellular sequestering of iron ion	5	0.00012	P
GO:0097577	1.8e-07	sequestering of iron ion	5	0.00012	P
GO:0006879	1.8e-07	cellular iron ion homeostasis	6	0.00012	P
GO:0009267	4.6e-07	cellular response to starvation	10	0.0002133	P
GO:0030026	4.8e-07	cellular manganese ion homeostasis	5	0.0002133	P
GO:0055071	4.8e-07	manganese ion homeostasis	5	0.0002133	P
GO:0071421	4.8e-07	manganese ion transmembrane transport	5	0.0002133	P
GO:0055081	7.7e-07	anion homeostasis	6	0.0003159	P
GO:0098771	8.3e-07	inorganic ion homeostasis	14	0.0003162	P
GO:0006828	1.1e-06	manganese ion transport	5	0.0003666	P
GO:0034755	1.1e-06	iron ion transmembrane transport	5	0.0003666	P
GO:0031669	1.2e-06	cellular response to nutrient levels	10	0.0003764	P
GO:0042594	1.7e-06	response to starvation	10	0.0005037	P
GO:0050801	1.8e-06	ion homeostasis	14	0.0005052	P
GO:0055072	3e-06	iron ion homeostasis	6	0.0007999	P
GO:0031668	4.2e-06	cellular response to extracellular stimulus	10	0.001067	P
GO:0071496	5.6e-06	cellular response to external stimulus	10	0.001357	P
GO:0031667	7.5e-06	response to nutrient levels	10	0.001739	P
GO:0016311	8.1e-06	dephosphorylation	15	0.0018	P
GO:0006826	9e-06	iron ion transport	5	0.00192	P
GO:0006811	2e-05	ion transport	28	0.004	P
GO:0009991	2.1e-05	response to extracellular stimulus	10	0.004	P
GO:0051238	2.1e-05	sequestering of metal ion	5	0.004	P
GO:0055114	2.7e-05	oxidation-reduction process	48	0.004965	P
GO:0048878	3e-05	chemical homeostasis	16	0.005333	P
GO:0055085	3.3e-05	transmembrane transport	34	0.005677	P
GO:0000041	6.4e-05	transition metal ion transport	7	0.01067	P
GO:0051651	7.2e-05	maintenance of location in cell	5	0.01164	P
GO:0071281	9.6e-05	cellular response to iron ion	5	0.01506	P
GO:0006873	0.0002	cellular ion homeostasis	9	0.03047	P
GO:0010039	0.00026	response to iron ion	5	0.03852	P
GO:0071248	0.00029	cellular response to metal ion	5	0.0418	P
GO:0071241	0.00048	cellular response to inorganic substance	5	0.06736	P
GO:0080040	0.00053	positive regulation of cellular response to phosphate starvation	2	0.07247	P
GO:0055082	0.00063	cellular chemical homeostasis	10	0.08399	P
GO:0046434	0.00074	organophosphate catabolic process	4	0.09625	P
GO:0015698	0.00086	inorganic anion transport	6	0.1092	P
GO:0006820	0.00096	anion transport	12	0.1167	P
GO:0044765	0.00099	single-organism transport	43	0.1167	P
GO:0030643	0.00105	cellular phosphate ion homeostasis	2	0.1167	P
GO:0032106	0.00105	positive regulation of response to extracellular stimulus	2	0.1167	P
GO:0032109	0.00105	positive regulation of response to nutrient levels	2	0.1167	P
GO:0072502	0.00105	cellular trivalent inorganic anion homeostasis	2	0.1167	P
GO:0044699	0.00112	single-organism process	144	0.1219	P
GO:1902578	0.0014	single-organism localization	43	0.1493	P
GO:0034220	0.00155	ion transmembrane transport	17	0.1621	P
GO:0015689	0.00174	molybdate ion transport	2	0.1686	P
GO:0032104	0.00174	regulation of response to extracellular stimulus	2	0.1686	P
GO:0032107	0.00174	regulation of response to nutrient levels	2	0.1686	P
GO:0072501	0.00174	cellular divalent inorganic anion homeostasis	2	0.1686	P
GO:0051235	0.00189	maintenance of location	5	0.1686	P
GO:0009692	0.00196	ethylene metabolic process	3	0.1686	P
GO:0009693	0.00196	ethylene biosynthetic process	3	0.1686	P
GO:0043449	0.00196	cellular alkene metabolic process	3	0.1686	P
GO:0043450	0.00196	alkene biosynthetic process	3	0.1686	P
GO:1900673	0.00196	olefin metabolic process	3	0.1686	P
GO:1900674	0.00196	olefin biosynthetic process	3	0.1686	P
GO:0098655	0.00232	cation transmembrane transport	12	0.1944	P
GO:0009247	0.00235	glycolipid biosynthetic process	4	0.1944	P
GO:0098660	0.00237	inorganic ion transmembrane transport	12	0.1944	P
GO:0046916	0.00249	cellular transition metal ion homeostasis	6	0.2012	P
GO:0046173	0.00263	polyol biosynthetic process	3	0.2093	P
GO:0030003	0.00315	cellular cation homeostasis	7	0.247	P
GO:0006812	0.00334	cation transport	16	0.258	P
GO:0019751	0.00355	polyol metabolic process	4	0.258	P
GO:0015800	0.00358	acidic amino acid transport	2	0.258	P
GO:0019375	0.00358	galactolipid biosynthetic process	2	0.258	P
GO:0030002	0.00358	cellular anion homeostasis	2	0.258	P
GO:0030320	0.00358	cellular monovalent inorganic anion homeostasis	2	0.258	P
GO:0043647	0.00389	inositol phosphate metabolic process	3	0.2744	P
GO:0042592	0.00391	homeostatic process	17	0.2744	P
GO:0098662	0.00437	inorganic cation transmembrane transport	11	0.3027	P
GO:0009605	0.00466	response to external stimulus	19	0.3083	P
GO:0006021	0.00474	inositol biosynthetic process	2	0.3083	P
GO:0019374	0.00474	galactolipid metabolic process	2	0.3083	P
GO:0046855	0.00474	inositol phosphate dephosphorylation	2	0.3083	P
GO:0071545	0.00474	inositol phosphate catabolic process	2	0.3083	P
GO:0019748	0.00505	secondary metabolic process	12	0.3212	P
GO:0055080	0.00511	cation homeostasis	8	0.3212	P
GO:0006664	0.00512	glycolipid metabolic process	4	0.3212	P
GO:0006875	0.00532	cellular metal ion homeostasis	6	0.3299	P
GO:1903509	0.00548	liposaccharide metabolic process	4	0.3359	P
GO:0055076	0.00577	transition metal ion homeostasis	6	0.3497	P
GO:0009395	0.00604	phospholipid catabolic process	2	0.3579	P
GO:0046838	0.00604	phosphorylated carbohydrate dephosphorylation	2	0.3579	P
GO:0051234	0.00679	establishment of localization	47	0.3979	P
GO:1990267	0.00719	response to transition metal nanoparticle	5	0.4168	P
GO:0030001	0.00748	metal ion transport	10	0.4289	P
GO:0044262	0.00832	cellular carbohydrate metabolic process	11	0.472	P
GO:0006810	0.00879	transport	46	0.4934	P
GO:0046467	0.00899	membrane lipid biosynthetic process	4	0.4981	P
GO:0042762	0.00906	regulation of sulfur metabolic process	2	0.4981	P

## Sheet: S3
S3, GO enrichment of 4 days P starvation significantly repressed genes in PlantRegMap (P value<=0.01).
GO ID	p-value	GO Term	Count	q-value(BH)	Aspect
GO:0009408	3.9e-06	response to heat	7	0.0208	P
GO:0006950	3.7e-05	response to stress	26	0.09866	P
GO:0050896	0.00011	response to stimulus	37	0.1955	P
GO:0006952	0.0002	defense response	13	0.2666	P
GO:0046686	0.00043	response to cadmium ion	6	0.4586	P
GO:0010035	0.00182	response to inorganic substance	9	1	P
GO:0009266	0.00205	response to temperature stimulus	7	1	P
GO:0010038	0.00344	response to metal ion	6	1	P
GO:0010228	0.0038	vegetative to reproductive phase transition of meristem	4	1	P
GO:0009628	0.004	response to abiotic stimulus	14	1	P
GO:0051082	0.0043	unfolded protein binding	3	1	F
GO:0016645	0.0048	oxidoreductase activity, acting on the CH-NH group of donors	2	1	F
GO:0048573	0.00491	photoperiodism, flowering	3	1	P
GO:0009648	0.00666	photoperiodism	3	1	P
GO:0031407	0.00849	oxylipin metabolic process	2	1	P
GO:0031408	0.00849	oxylipin biosynthetic process	2	1	P
