# Supplementary material for: The role of strigolactones in P deficiency induced transcriptional changes in tomato roots
Source: BMC Plant Biol. 2021 Jul 23;21:349. doi: 10.1186/s12870-021-03124-0 (PMC8299696; doi:10.1186/s12870-021-03124-0)
Supplement: Supplementary file 1 — Additional file 1:Suppl. Fig. 1. Experimental design of the P starvation RNAseq experiment. Suppl. Fig. 2. KEGG pathway enrichment for induced (A) and repressed (B) DEGs in tomato roots upon P starvation and P replenishment. Suppl. Fig. 3. Heatmap showing fold change of SL related genes in RNAseq dataset and RT-qPCR validation of SL biosynthetic and P starvation marker genes. A, heatmap showing fold change of genes involved in the SL biosynthetic and signaling pathway under P starvation for different time periods and P replenishment in WT tomato and CCD8 RNAi line. A fold change in bold indicates significance (P<0.05). B-D, relative expression of D27 (B), CCD8 (C) and LePS2 (D) upon P starvation (and P replenishment) (n = 3). The gene expression level in 2-day control wild‐type plants (YP2) was set to 1. Error bars represent standard error of the mean. **, 0.01>P; *, 0.01 < P < 0.05; NG, not significant. E, comparison of RT-qPCR and RNA-seq data. A Pearson correlation coefficient of 0.9761 (P < 0.01) is observed between the RNA-seq and RT-qPCR data of three genes (D27, CCD8 and LePS2). Suppl. Fig. 4. PCA of tomato root transcript profiles using RPKM. YP4 and NP4 represent 4 days control P and P starvation treatment in WT, respectively. CCD8.YP4 and CCD8.NP4 represent control P and P starvation treatment in CCD8, respectively. Suppl. Fig. 5. Heatmap showing a selection of strongest induced and repressed DEGs in the roots of WT tomato and CCD8 RNAi line under different P starvation treatment times. The RPKM value of the top 10 strongest P starvation induced DEGS (at 2, 3, 4 and 5 days of P starvation) and their repression by P replenishment in WT, and DEGs at 4 days of P starvation in CCD8 RNAi line. Suppl. Fig. 6. Secondary metabolism visualization of PS induced DEGs, PS repressed and SL-dependent DEGs with iPath 3.0 [53, 54]. A, secondary metabolite biosynthesis visualization of P starvation repressed DEGs (4 days) in WT. B, secondary metabolite biosynthesis visuali [file 12870_2021_3124_MOESM1_ESM.zip › Supplementary Data set 4.xlsx]

## Sheet: S1
Suppl. Data set 4. The DEGs of 5 days P starvation in wild type.
S1, significant DEGs after 5 days P starvation in wild type.
upregulated DEGs	logFC	logCPM	PValue.Common	bonferroni.Common	PValue.Tagwise	bonferroni.Tagwise	Common.Dispersion	Tagwise.Dispersion	UpDownRegulation.Common	UpDownRegulation.Tagwise		Annotation
Solyc06g072950.1	10.1975	2.34437	2.98105e-61	6.50585e-57	2.06199e-18	4.5001e-14	0.0293524	0.232968	1	1		ABC transporter-like protein (AHRD V1 ***- Q2V606_BRACM); contains Interpro domain(s) IPR017940 ABC transporter integral membrane type 1 GO:0016
Solyc06g062550.2	9.13133	5.01291	1.38228e-78	3.0167e-74	3.35766e-48	7.32775e-44	0.0293524	0.0667847	1	1		Phosphatase (AHRD V1 ***- D2V497_NAEGR); contains Interpro domain(s) IPR016965 Pyridoxal phosphate phosphatase, PHOSPHO2 GO:0008152,GO:0016791
Solyc02g092060.1	9.11744	3.55268	3.81688e-39	8.32995e-35	3.35926e-31	7.33124e-27	0.0293524	0.0534951	1	1		Short-chain dehydrogenase/reductase family protein (AHRD V1 **** D7M2S9_ARALY); contains Interpro domain(s) IPR002347 Glucose/ribitol dehydrogenase
Solyc03g098010.2	8.73163	6.82554	5.4654e-163	1.1928e-158	4.83432e-66	1.05504e-61	0.0293524	0.0838975	1	1		Acid phosphatase (AHRD V1 **** B9XQU4_9BACT); contains Interpro domain(s) IPR004843 Metallophosphoesterase GO:0016787 GO:0004722 GO:0004
Solyc12g006130.1	8.70886	3.36328	1.67665e-86	3.65913e-82	6.8261e-53	1.48973e-48	0.0293524	0.0641061	1	1		F-box family protein (AHRD V1 ***- B9GTQ9_POPTR); contains Interpro domain(s) IPR006527 F-box associated
Solyc06g062560.1	8.63174	3.4282	5.57088e-31	1.21579e-26	2.19448e-25	4.78923e-21	0.0293524	0.0544149	1	1		Phosphatase (AHRD V1 ***- D2V497_NAEGR); contains Interpro domain(s) IPR016965 Pyridoxal phosphate phosphatase, PHOSPHO2 GO:0008152,GO:0016791
Solyc06g062540.2	7.57462	6.75822	1.0457e-131	2.2821e-127	8.45538e-59	1.8453e-54	0.0293524	0.077122	1	1		Phosphatase (AHRD V1 ***- D2V497_NAEGR); contains Interpro domain(s) IPR016965 Pyridoxal phosphate phosphatase, PHOSPHO2 GO:0008152,GO:0016791
Solyc03g078500.2	7.2782	5.58651	4.4159e-101	9.63724e-97	1.27446e-36	2.78138e-32	0.0293524	0.111229	1	1		UDP-glucuronosyltransferase (AHRD V1 **-* Q5UB81_ARATH); contains Interpro domain(s) IPR002213 UDP-glucuronosyl/UDP-glucosyltransferase GO:0008
Solyc01g090890.2	7.08712	7.43517	2.3983e-140	5.234e-136	5.70912e-77	1.24596e-72	0.0293524	0.0572201	1	1		Xenotropic and polytropic retrovirus receptor (AHRD V1 **-- B2GU54_XENTR); contains Interpro domain(s) IPR004331 SPX, N-terminal
Solyc05g013890.1	6.67486	2.3099	5.46751e-28	1.19323e-23	8.86686e-24	1.9351e-19	0.0293524	0.0492181	1	1		Lipid A export ATP-binding/permease protein msbA (AHRD V1 *--- MSBA_CHRVO); contains Interpro domain(s) IPR003439 ABC transporter-like GO:0016
Solyc07g042400.2	6.37423	5.66008	1.0238e-102	2.23436e-98	1.31442e-77	2.86858e-73	0.0293524	0.041837	1	1		Unknown Protein (AHRD V1)
Solyc12g014580.1	6.15892	-0.949052	1.22863e-07	0.00268136	2.063e-06	0.0450229	0.0293524	0.114028	1	1		Pollen allergen Ole e 6 (AHRD V1 *-*- ALL6_OLEEU); contains Interpro domain(s) IPR015333 Pollen allergen ole e 6
Solyc09g066410.1	5.88341	4.56853	2.01855e-81	4.40529e-77	1.24303e-41	2.71278e-37	0.0293524	0.0712362	1	1		Inorganic phosphate transporter (AHRD V1 **** Q9LLS5_TOBAC); contains Interpro domain(s) IPR004738 Phosphate permease GO:0016021 GO:0005
Solyc07g053900.2	5.54758	6.06635	1.73408e-81	3.78446e-77	1.42364e-37	3.10696e-33	0.0293524	0.0776544	1	1		Plant-specific domain TIGR01615 family protein (AHRD V1 *-*- B6UDN7_MAIZE); contains Interpro domain(s) IPR006502 Protein of unknown function DUF506,
Solyc01g100020.2	5.5114	6.70252	8.6737e-105	1.893e-100	6.6826e-66	1.45841e-61	0.0293524	0.0483438	1	1		Phospholipase D (AHRD V1 **** A3KH17_ARATH); contains Interpro domain(s) IPR016555 Phospholipase D, eukaryota GO:0008152 GO:0004630
Solyc04g080920.1	5.40352	1.654	2.20604e-35	4.81447e-31	1.13076e-28	2.46776e-24	0.0293524	0.0452692	1	1		Purple acid phosphatase (AHRD V1 **** Q84KZ1_TOBAC); contains Interpro domain(s) IPR015914 Purple acid phosphatase, N-terminal GO:0016787,GO:0
Solyc08g008200.1	5.11792	1.53559	5.90993e-17	1.28978e-12	7.61905e-14	1.66278e-09	0.0293524	0.0642773	1	1		Cation/H(+) antiporter 18 (AHRD V1 **** CHX18_ARATH); contains Interpro domain(s) IPR006153 Cation/H+ exchanger GO:0016021 GO:0015385,GO:0
Solyc06g072960.1	5.11542	5.86864	6.90153e-84	1.50619e-79	3.69111e-48	8.05547e-44	0.0293524	0.0559731	1	1		Lipid A export ATP-binding/permease protein msbA (AHRD V1 *--- MSBA_SYNAS); contains Interpro domain(s) IPR003439 ABC transporter-like GO:0016
Solyc11g005610.1	4.95153	1.40782	4.74953e-10	1.03654e-05	2.19428e-07	0.0047888	0.0293524	0.131982	1	1		GRAS family transcription factor (Fragment) (AHRD V1 **-- B1Q3B1_BRACM); contains Interpro domain(s) IPR005202 GRAS transcription factor
Solyc04g063370.1	4.7669	4.50961	1.65877e-58	3.62009e-54	1.59872e-42	3.48905e-38	0.0293524	0.0464562	1	1		Receptor-like kinase (AHRD V1 *-*- A7VM65_9VIRI); contains Interpro domain(s) IPR002290 Serine/threonine protein kinase GO:0006468
Solyc05g014550.1	4.7664	3.0566	2.21923e-36	4.84325e-32	1.69933e-14	3.70861e-10	0.0293524	0.141706	1	1		DNA-binding protein (Fragment) (AHRD V1 *-*- Q5IRD2_9ROSI); contains Interpro domain(s) IPR006634 TRAM, LAG1 and CLN8 homology GO:0016021
Solyc01g091760.2	4.73809	2.34988	8.45522e-30	1.84527e-25	6.052e-20	1.32079e-15	0.0293524	0.0736203	1	1		Ethylene responsive transcription factor 2a (AHRD V1 *-*- C0J9I7_9ROSA); contains Interpro domain(s) IPR001471 Pathogenesis-related transcriptional f
Solyc04g080480.1	4.59527	4.23732	9.8517e-38	2.15003e-33	2.08843e-25	4.55778e-21	0.0293524	0.0594894	1	1		AMP-dependent synthetase and ligase (AHRD V1 **-- D6ZEF9_SEGRD); contains Interpro domain(s) IPR000873 AMP-dependent synthetase and ligase GO:0008
Solyc00g231780.1	4.47717	1.94522	1.86617e-35	4.07272e-31	5.0066e-23	1.09264e-18	0.0293524	0.0667369	1	1		NAD(P)H-quinone oxidoreductase subunit I chloroplastic (AHRD V1 *-*- D3WFI2_TROAR); contains Interpro domain(s) IPR009051 Alpha-helical ferredoxin
Solyc07g005680.2	4.47125	3.49157	5.3373e-58	1.16481e-53	1.25485e-19	2.73858e-15	0.0293524	0.117071	1	1		Serine carboxypeptidase K10B2.2 (AHRD V1 **** B6TSK4_MAIZE); contains Interpro domain(s) IPR001563 Peptidase S10, serine carboxypeptidase GO:0006
Solyc07g043660.2	4.36153	-0.996193	8.83591e-07	0.0192835	1.33302e-06	0.0290919	0.0293524	0.0394049	1	1		Acyl-CoA synthetase/AMP-acid ligase II (AHRD V1 **** D0C359_9GAMM); contains Interpro domain(s) IPR000873 AMP-dependent synthetase and ligase
Solyc04g008250.1	4.35273	2.66595	1.70725e-47	3.72589e-43	2.51133e-32	5.48072e-28	0.0293524	0.052671	1	1		Acid phosphatase (AHRD V1 **** B9XQU4_9BACT); contains Interpro domain(s) IPR004843 Metallophosphoesterase GO:0016787 GO:0004722 GO:0004
Solyc04g082350.1	4.2842	2.83152	6.26547e-13	1.36738e-08	6.18938e-10	1.35077e-05	0.0293524	0.0835004	1	1		Transferase family protein (AHRD V1 **-* D7LQY1_ARALY); contains Interpro domain(s) IPR003480 Transferase GO:0016747 GO:0016740 GO:0016
Solyc12g009480.1	4.17363	8.30537	2.52551e-73	5.51167e-69	4.37694e-69	9.55223e-65	0.0293524	0.0312062	1	1		Xenotropic and polytropic retrovirus receptor (AHRD V1 **-- B2GU54_XENTR); contains Interpro domain(s) IPR004331 SPX, N-terminal
Solyc01g005940.2	4.04339	4.27178	1.80527e-23	3.93982e-19	3.76633e-14	8.21965e-10	0.0293524	0.0902479	1	1		Phytoene synthase 3 GO:0005840,GO:0009058,GO:0016765 GO:0016767,GO:0046905 GO:0005840,GO:0009058,GO:0016765,GO:0016767,GO:0046905
Solyc05g051610.1	3.99539	3.79682	1.9934e-55	4.35039e-51	1.22506e-19	2.67358e-15	0.0293524	0.101828	1	1		Receptor-like protein kinase (AHRD V1 ***- Q9FZP2_ARATH); contains Interpro domain(s) IPR002290 Serine/threonine protein kinase GO:0000151,GO:0
Solyc05g055400.2	3.90217	2.82112	8.59872e-44	1.87659e-39	1.13994e-21	2.48781e-17	0.0293524	0.0776876	1	1		Cytochrome P450 GO:0020037,GO:0055114 GO:0019825 GO:0019825,GO:0020037,GO:0055114
Solyc05g007950.2	3.87594	2.65479	6.90912e-31	1.50785e-26	2.86339e-19	6.24907e-15	0.0293524	0.0691631	1	1		Ribonuclease T2 (AHRD V1 ***- Q6A3R1_SOLLC); contains Interpro domain(s) IPR001568 Ribonuclease T2 GO:0033897 GO:0004521 GO:0004521,GO:0
Solyc08g066720.1	3.86301	3.59601	4.28337e-32	9.34802e-28	1.15682e-17	2.52464e-13	0.0293524	0.0818124	1	1		Carotenoid cleavage dioxygenase (AHRD V1 **** B6UEM5_MAIZE); contains Interpro domain(s) IPR004294 Carotenoid oxygenase GO:0045549
Solyc10g085850.1	3.82758	9.51582	5.29857e-64	1.15636e-59	1.13384e-56	2.47448e-52	0.0293524	0.0332775	1	1		TPSI1 (AHRD V1 ***- Q41336_SOLLC)
Solyc02g089450.1	3.81742	1.9196	4.51121e-19	9.84527e-15	6.12251e-19	1.33618e-14	0.0293524	0.0300292	1	1		Unknown Protein (AHRD V1)
Solyc10g080270.1	3.75592	0.788449	3.43423e-14	7.49486e-10	2.05582e-09	4.48662e-05	0.0293524	0.101928	1	1		Unknown Protein (AHRD V1)
Solyc10g018150.1	3.74843	4.21639	3.10123e-32	6.76813e-28	1.34444e-14	2.9341e-10	0.0293524	0.105278	1	1		Cytochrome P450 GO:0005622,GO:0020037,GO:0055114 GO:0019825 GO:0005622,GO:0019825,GO:0020037,GO:0055114
Solyc01g104780.2	3.6204	-0.196188	8.17496e-13	1.7841e-08	1.20916e-08	0.000263887	0.0293524	0.102989	1	1		Nodulin-related integral membrane protein DUF125 (AHRD V1 *-*- C7JBI4_ACEP3); contains Interpro domain(s) IPR008217 Protein of unknown function DUF12
Solyc08g079300.2	3.46448	4.14078	1.16918e-24	2.55163e-20	2.63353e-15	5.74741e-11	0.0293524	0.0732944	1	1		Cytochrome P450 GO:0020037,GO:0055114 GO:0019825 GO:0019825,GO:0020037,GO:0055114
Solyc08g060920.2	3.45134	8.67212	3.84298e-54	8.38693e-50	1.07307e-56	2.34187e-52	0.0293524	0.0279848	1	1		Xenotropic and polytropic retrovirus receptor (AHRD V1 **-- B2GU54_XENTR); contains Interpro domain(s) IPR004331 SPX, N-terminal
Solyc07g007620.2	3.43672	6.01398	2.37682e-51	5.18716e-47	1.96093e-50	4.27952e-46	0.0293524	0.0299332	1	1		Processive diacylglycerol glucosyltransferase (AHRD V1 **-- C5NXP9_9BACL); contains Interpro domain(s) IPR009695 Monogalactosyldiacylglycerol synthas
Solyc01g010250.2	3.41453	0.822615	4.78862e-11	1.04507e-06	1.41513e-09	3.08838e-05	0.0293524	0.0536483	1	1		6-phosphogluconolactonase (AHRD V1 ***- B6U0H2_MAIZE); contains Interpro domain(s) IPR005900 6-phosphogluconolactonase GO:0005975,GO:0006098
Solyc07g055550.1	3.41195	2.02116	1.54519e-18	3.37221e-14	4.3073e-13	9.40026e-09	0.0293524	0.0642903	1	1		Cytochrome P450 GO:0020037,GO:0055114 GO:0019825 GO:0019825,GO:0020037,GO:0055114
Solyc10g080650.1	3.40418	2.73477	4.24722e-16	9.26914e-12	2.06881e-09	4.51496e-05	0.0293524	0.109351	1	1		Ethylene-responsive transcription factor 1 (AHRD V1 *-*- ERF1_ORYSJ); contains Interpro domain(s) IPR001471 Pathogenesis-related transcriptional fact
Solyc04g015110.2	3.33613	0.442607	1.81784e-11	3.96726e-07	4.27909e-09	9.3387e-05	0.0293524	0.0683287	1	1		Myosin heavy chain-like protein (Fragment) (AHRD V1 *--- Q5K5B1_ORYSA); contains Interpro domain(s) IPR008545 Protein of unknown function DUF827, pla
Solyc01g094130.2	3.29044	4.1736	4.55455e-40	9.93985e-36	1.39179e-35	3.03745e-31	0.0293524	0.0342133	1	1		Cytochrome P450 GO:0020037,GO:0055114 GO:0019825 GO:0019825,GO:0020037,GO:0055114
Solyc04g015120.2	3.23766	8.18814	1.35043e-48	2.94718e-44	2.11651e-35	4.61908e-31	0.0293524	0.0409034	1	1		U-box domain containing protein expressed (AHRD V1 *--- Q10T52_ORYSJ)
Solyc12g056570.1	3.19926	1.38093	4.07521e-13	8.89374e-09	1.32318e-08	0.000288772	0.0293524	0.095417	1	1		Unknown Protein (AHRD V1); contains Interpro domain(s) IPR007749 Protein of unknown function DUF677
Solyc01g091870.2	3.17599	1.45833	8.5172e-26	1.85879e-21	2.01153e-08	0.000438996	0.0293524	0.164392	1	1		Major facilitator superfamily domain-containing protein 8 (AHRD V1 *--- MFSD8_XENLA); contains Interpro domain(s) IPR004331 SPX, N-terminal
Solyc01g059900.2	3.08374	4.61425	5.58034e-35	1.21785e-30	2.51043e-13	5.47877e-09	0.0293524	0.0989201	1	1		Dirigent-like protein (AHRD V1 ***- A6YR04_PICSI); contains Interpro domain(s) IPR004265 Plant disease resistance response protein
Solyc04g071620.2	3.02577	5.0861	7.33373e-43	1.60051e-38	2.68462e-08	0.000585892	0.0293524	0.180045	1	1		ASR4 (Fragment) (AHRD V1 *-*- Q2QJU1_SOLLC); contains Interpro domain(s) IPR003496 ABA/WDS induced protein GO:0006950 GO:0006950
Solyc10g085100.1	2.9742	5.77614	9.72586e-41	2.12257e-36	3.11103e-49	6.78952e-45	0.0293524	0.0238749	1	1		Glycosyl transferase group 1 family protein (AHRD V1 **-- B6T479_MAIZE); contains Interpro domain(s) IPR001296 Glycosyl transferase, group 1
Solyc01g096400.2	2.93898	3.70608	6.6263e-32	1.44612e-27	1.03661e-32	2.2623e-28	0.0293524	0.0283522	1	1		Unknown Protein (AHRD V1)
Solyc10g054910.1	2.91259	5.41953	1.67334e-35	3.6519e-31	8.43031e-22	1.83983e-17	0.0293524	0.0523438	1	1		Peptidyl-prolyl cis-trans isomerase (AHRD V1 ***- Q9XF12_SOLTU); contains Interpro domain(s) IPR002130 Peptidyl-prolyl cis-trans isomerase, cyclophil
Solyc04g016490.2	2.8615	3.4021	6.15505e-31	1.34328e-26	4.9503e-23	1.08035e-18	0.0293524	0.0433648	1	1		Icc family phosphohydrolase (AHRD V1 **-- C6IM14_9BACE); contains Interpro domain(s) IPR011230 Phosphoesterase At2g46880 GO:0016787 GO:0003
Solyc01g110060.2	2.82966	7.70874	8.34208e-39	1.82058e-34	1.84845e-29	4.03405e-25	0.0293524	0.0392731	1	1		Purple acid phosphatase (AHRD V1 **** Q84KZ2_TOBAC); contains Interpro domain(s) IPR015914 Purple acid phosphatase, N-terminal GO:0016787,GO:0
Solyc03g093140.2	2.81239	9.08686	1.35232e-38	2.95131e-34	8.79065e-46	1.91847e-41	0.0293524	0.0245616	1	1		MFS family major facilitator transporter glycerol-3-phosphate cation symporter (AHRD V1 **** C9PNR4_9PAST); contains Interpro domain(s) IPR016196 Maj
Solyc10g047040.1	2.71836	3.7769	2.614e-32	5.70479e-28	5.98665e-23	1.30653e-18	0.0293524	0.0439379	1	1		Zinc finger protein zfs1 (AHRD V1 *-*- ZFS1_SCHPO); contains Interpro domain(s) IPR000571 Zinc finger, CCCH-type GO:0008270 GO:0008
Solyc01g104820.2	2.67548	5.50027	9.49581e-35	2.07236e-30	4.28856e-10	9.35936e-06	0.0293524	0.115006	1	1		Integral membrane protein (AHRD V1 ***- B6U6B5_MAIZE); contains Interpro domain(s) IPR008217 Protein of unknown function DUF125, transmembrane
Solyc02g094400.2	2.59507	9.4436	1.16698e-33	2.54683e-29	1.72851e-21	3.7723e-17	0.0293524	0.0473308	1	1		Glycerophosphodiester phosphodiesterase gde1 (AHRD V1 ***- B6JW52_SCHJY); contains Interpro domain(s) IPR004129 Glycerophosphoryl diester phosphodies
Solyc12g010940.1	2.5215	4.24939	2.81041e-28	6.13344e-24	1.36118e-19	2.97064e-15	0.0293524	0.0454778	1	1		Unknown Protein (AHRD V1)
Solyc09g091910.1	2.51254	7.41475	1.18981e-31	2.59663e-27	2.68723e-24	5.86461e-20	0.0293524	0.0389433	1	1		Purple acid phosphatase (AHRD V1 **** A5YBN1_TOBAC); contains Interpro domain(s) IPR015914 Purple acid phosphatase, N-terminal GO:0016787,GO:0
Solyc03g121420.2	2.50735	6.38521	8.59456e-29	1.87568e-24	2.87041e-12	6.26439e-08	0.0293524	0.0795902	1	1		Phosphatase (AHRD V1 ***- D2V497_NAEGR); contains Interpro domain(s) IPR016965 Pyridoxal phosphate phosphatase, PHOSPHO2 GO:0008152,GO:0016791
Solyc11g071720.1	2.44215	3.59343	4.40527e-24	9.61407e-20	1.96787e-19	4.29469e-15	0.0293524	0.0390878	1	1		Acetyl esterase (AHRD V1 *--- AES_ECOSM); contains Interpro domain(s) IPR013094 Alpha/beta hydrolase fold-3 GO:0008152 GO:0008
Solyc04g009900.2	2.42911	5.96978	2.10524e-28	4.59447e-24	1.39537e-30	3.04525e-26	0.0293524	0.027005	1	1		Calcium-dependent protein kinase 2 (AHRD V1 ***- B4FZS4_MAIZE); contains Interpro domain(s) IPR002290 Serine/threonine protein kinase GO:0006
Solyc02g071750.2	2.39289	3.62848	1.36883e-24	2.98735e-20	2.03386e-23	4.43869e-19	0.0293524	0.0312539	1	1		Cyclic phosphodiesterase (AHRD V1 ***- D7M9D2_ARALY); contains Interpro domain(s) IPR012386 2 , 3 cyclic phosphodiesterase, plant GO:0004112,GO:0
Solyc05g006740.2	2.33966	6.49508	8.51022e-28	1.85727e-23	3.61538e-11	7.8902e-07	0.0293524	0.0805788	1	1		Glutathione S-transferase (AHRD V1 **** A3FF38_9CARY); contains Interpro domain(s) IPR004046 Glutathione S-transferase, C-terminal GO:0004
Solyc01g090210.2	2.32063	5.55932	3.58819e-27	7.83088e-23	6.75411e-38	1.47402e-33	0.0293524	0.020439	1	1		Genomic DNA chromosome 5 P1 clone MCA23 (AHRD V1 ***- Q9FIK5_ARATH)
Solyc10g084540.1	2.26637	4.60314	1.15918e-24	2.52979e-20	8.06282e-21	1.75963e-16	0.0293524	0.0357368	1	1		Pentatricopeptide repeat-containing protein (AHRD V1 *-*- D7KHY5_ARALY); contains Interpro domain(s) IPR013209 LNS2, Lipin/Ned1/Smp2
Solyc10g009530.2	2.22902	1.76492	1.99223e-15	4.34783e-11	1.64292e-13	3.58552e-09	0.0293524	0.0374016	1	1		Dihydroflavonol 4-reductase C (AHRD V1 ***- A9YEV9_CONAR); contains Interpro domain(s) IPR016040 NAD(P)-binding domain GO:0008152,GO:0044237
Solyc05g009620.2	2.19085	3.23102	2.25246e-22	4.91576e-18	6.19944e-11	1.35297e-06	0.0293524	0.0696017	1	1		Cell number regulator 3 (AHRD V1 **-- D9HP19_MAIZE); contains Interpro domain(s) IPR006461 Protein of unknown function Cys-rich
Solyc11g010700.1	2.181	5.34723	3.24105e-24	7.07326e-20	1.79241e-32	3.91176e-28	0.0293524	0.0212157	1	1		Receptor-like protein kinase (AHRD V1 *-*- Q9FZP2_ARATH); contains Interpro domain(s) IPR001245 Tyrosine protein kinase GO:0000151,GO:0006468
Solyc03g083010.2	2.17361	6.2912	1.60431e-24	3.50125e-20	6.60325e-34	1.44109e-29	0.0293524	0.0206839	1	1		Hydrolase alpha/beta fold family protein (AHRD V1 ***- D7MSC9_ARALY); contains Interpro domain(s) IPR000073 Alpha/beta hydrolase fold-1
Solyc04g007730.2	2.1423	6.28844	1.48707e-23	3.24539e-19	4.91556e-33	1.07277e-28	0.0293524	0.0202085	1	1		Unknown Protein (AHRD V1)
Solyc07g049560.2	2.13319	7.9409	5.4825e-24	1.1965e-19	1.69113e-17	3.69071e-13	0.0293524	0.0413457	1	1		Tyrosine phosphatase family protein (AHRD V1 **** B8N9Z8_ASPFN); contains Interpro domain(s) IPR020428 Protein-tyrosine phosphatase, dual specificity
Solyc02g067020.1	2.12597	0.670342	1.32917e-09	2.90078e-05	2.04168e-08	0.000445577	0.0293524	0.0420828	1	1		Ethylene-responsive transcription factor 4 (AHRD V1 *-*- B6TYT8_MAIZE); contains Interpro domain(s) IPR001471 Pathogenesis-related transcriptional fa
Solyc05g007940.2	2.0853	6.35763	1.75165e-22	3.82279e-18	1.65794e-17	3.6183e-13	0.0293524	0.0387853	1	1		Ribonuclease T2 (AHRD V1 ***- Q9ZQX1_CICAR); contains Interpro domain(s) IPR001568 Ribonuclease T2 GO:0033897 GO:0004521 GO:0004521,GO:0
Solyc07g045060.1	2.08314	2.47394	9.67535e-17	2.11155e-12	1.2391e-09	2.70421e-05	0.0293524	0.0650674	1	1		Auxin responsive protein (AHRD V1 ***- Q75GP8_ORYSJ); contains Interpro domain(s) IPR003676 Auxin responsive SAUR protein GO:0005516
Solyc02g078150.2	2.07102	6.49112	1.32885e-22	2.90009e-18	1.66702e-18	3.63811e-14	0.0293524	0.0365414	1	1		Plant-specific domain TIGR01615 family protein (AHRD V1 *-*- B6UDN7_MAIZE); contains Interpro domain(s) IPR006502 Protein of unknown function DUF506,
Solyc01g100270.2	2.06043	6.17766	3.19529e-22	6.97341e-18	1.86276e-17	4.06528e-13	0.0293524	0.0383382	1	1		3&apos-5&apos exonuclease family protein (AHRD V1 *-*- Q23B12_TETTH); contains Interpro domain(s) IPR002562 3'-5' exonuclease GO:0003676,GO:0
Solyc05g005470.2	2.04294	4.61295	4.05146e-20	8.8419e-16	3.61473e-12	7.88879e-08	0.0293524	0.0538555	1	1		Nucleoredoxin 1 (AHRD V1 *--- A8I9L1_CHLRE); contains Interpro domain(s) IPR000866 Alkyl hydroperoxide reductase/ Thiol specific antioxidant/ Mal all
Solyc01g104810.2	2.01813	5.09046	1.94482e-21	4.24436e-17	1.55587e-09	3.39554e-05	0.0293524	0.0735019	1	1		Integral membrane protein (AHRD V1 ***- B6U6B5_MAIZE); contains Interpro domain(s) IPR008217 Protein of unknown function DUF125, transmembrane
Solyc04g051180.1	2.01262	3.54847	1.91305e-19	4.17504e-15	2.27873e-14	4.9731e-10	0.0293524	0.0424512	1	1		Integral membrane protein (AHRD V1 ***- B6U6B5_MAIZE); contains Interpro domain(s) IPR008217 Protein of unknown function DUF125, transmembrane
Solyc06g036110.1	1.99614	6.85063	3.08379e-21	6.73007e-17	7.93841e-15	1.73248e-10	0.0293524	0.0436667	1	1		C2 domain-containing protein (AHRD V1 *--- Q5DVL6_HORVD); contains Interpro domain(s) IPR018029 C2 membrane targeting protein
Solyc09g007190.2	1.9912	2.74843	4.80246e-16	1.04809e-11	1.8671e-13	4.07477e-09	0.0293524	0.0380504	1	1		C1orf93 homolog (AHRD V1 **-- B5X9L9_SALSA); contains Interpro domain(s) IPR012335 Thioredoxin fold
Solyc04g079370.2	1.96482	1.24246	1.21762e-11	2.65734e-07	1.92278e-08	0.000419626	0.0293524	0.0541628	1	1		Serpin (Serine protease inhibitor) (AHRD V1 **-* Q53P13_ORYSJ); contains Interpro domain(s) IPR015554 Protease inhibitor I4, serpin, plant GO:0004
Solyc10g085500.1	1.94734	4.1708	3.15192e-16	6.87876e-12	1.12918e-12	2.46433e-08	0.0293524	0.0414305	1	1		Cytochrome P450 GO:0020037,GO:0055114 GO:0019825 GO:0019825,GO:0020037,GO:0055114
Solyc12g056760.1	1.93695	5.1608	1.01287e-19	2.2105e-15	1.52508e-37	3.32834e-33	0.0293524	0.0142517	1	1		Unknown Protein (AHRD V1)
Solyc06g083160.1	1.90661	2.19912	2.2642e-14	4.94139e-10	1.36278e-12	2.97413e-08	0.0293524	0.0359733	1	1		Plant-specific domain TIGR01615 family protein (AHRD V1 ***- B4FP41_MAIZE); contains Interpro domain(s) IPR006502 Protein of unknown function DUF506,
Solyc02g091600.1	1.90113	1.15797	2.17718e-12	4.75147e-08	1.32981e-12	2.90219e-08	0.0293524	0.0284178	1	1		Os08g0119500 protein (Fragment) (AHRD V1 *-*- Q0J8C9_ORYSJ)
Solyc03g116630.2	1.89498	4.3527	1.89852e-18	4.14333e-14	2.34164e-25	5.11041e-21	0.0293524	0.0202361	1	1		Unknown Protein (AHRD V1)
Solyc02g036350.2	1.88937	3.49728	5.75299e-15	1.25553e-10	1.31888e-09	2.87832e-05	0.0293524	0.0552528	1	1		1-aminocyclopropane-1-carboxylate oxidase (AHRD V1 ***- A4ZYQ6_SOLLC); contains Interpro domain(s) IPR005123 Oxoglutarate and iron-dependent oxygenas
Solyc01g104830.2	1.87667	4.45427	1.19752e-18	2.61348e-14	7.46822e-11	1.62986e-06	0.0293524	0.0546097	1	1		Nodulin-related integral membrane protein DUF125 (AHRD V1 *-*- C7JBI4_ACEP3); contains Interpro domain(s) IPR008217 Protein of unknown function DUF12
Solyc10g017580.2	1.85168	6.47455	1.2595e-18	2.74874e-14	4.36446e-42	9.525e-38	0.0293524	0.0120871	1	1		Digalactosyldiacylglycerol synthase 2, chloroplastic (AHRD V1 ***- DGDG2_LOTJA); contains Interpro domain(s) IPR001296 Glycosyl transferase, group 1
Solyc07g045160.2	1.84071	6.60667	2.31003e-18	5.0414e-14	1.68103e-21	3.66868e-17	0.0293524	0.0246487	1	1		Phosphofructokinase family protein (AHRD V1 ***- D7MLU4_ARALY); contains Interpro domain(s) IPR012004 Pyrophosphate-dependent phosphofructokinase TP0
Solyc04g054740.2	1.83179	2.2419	1.52688e-13	3.33227e-09	1.28291e-08	0.000279982	0.0293524	0.0576746	1	1		Inositol-3-phosphate synthase (AHRD V1 ***- C4PW06_ARATH); contains Interpro domain(s) IPR002587 Myo-inositol-1-phosphate synthase GO:0008152,GO:0
Solyc04g072700.2	1.82557	0.53917	3.15665e-11	6.88907e-07	1.42062e-06	0.0310037	0.0293524	0.0744563	1	1		Metal ion binding protein (AHRD V1 **-* B6U811_MAIZE); contains Interpro domain(s) IPR006121 Heavy metal transport/detoxification protein GO:0030
Solyc02g084930.2	1.76584	6.80947	4.18488e-17	9.13308e-13	4.70037e-21	1.02581e-16	0.0293524	0.0233016	1	1		Cytochrome P450 GO:0020037,GO:0055114 GO:0019825 GO:0019825,GO:0020037,GO:0055114
Solyc01g104800.2	1.75955	4.89708	7.63372e-17	1.66598e-12	1.06992e-09	2.33499e-05	0.0293524	0.0554604	1	1		Integral membrane protein (AHRD V1 ***- B6U6B5_MAIZE); contains Interpro domain(s) IPR008217 Protein of unknown function DUF125, transmembrane
Solyc05g051880.2	1.72768	2.51505	1.20508e-11	2.62996e-07	8.48007e-10	1.85069e-05	0.0293524	0.0389107	1	1		Trehalose-6-phosphate phosphatase-like protein (AHRD V1 **** Q9LX18_ARATH); contains Interpro domain(s) IPR003337 Trehalose-phosphatase GO:0005
Solyc05g011970.2	1.71803	8.42958	1.53566e-16	3.35142e-12	4.03051e-09	8.79618e-05	0.0293524	0.0577567	1	1		Cytochrome P450 GO:0020037,GO:0055114 GO:0019825 GO:0019825,GO:0020037,GO:0055114
Solyc07g007660.1	1.70853	6.53926	2.97028e-16	6.48233e-12	4.70029e-19	1.02579e-14	0.0293524	0.0246066	1	1		Unknown Protein (AHRD V1)
Solyc05g043190.2	1.6966	-0.00992298	1.4426e-07	0.00314833	1.44609e-06	0.0315595	0.0293524	0.0425184	1	1		Gibberellin receptor GID1L2 (AHRD V1 **-- B6TIA5_MAIZE)
Solyc05g009720.2	1.6667	6.35863	1.59256e-15	3.47561e-11	2.26267e-18	4.93805e-14	0.0293524	0.0243173	1	1		Myb family transcription factor-like (AHRD V1 **-* Q6Z869_ORYSJ); contains Interpro domain(s) IPR006447 Myb-like DNA-binding region, SHAQKYF class
Solyc07g063930.2	1.65419	4.51942	2.282e-14	4.98023e-10	7.20876e-13	1.57324e-08	0.0293524	0.0335604	1	1		Solute carrier family 22 member 2 (AHRD V1 *-*- B5X477_SALSA); contains Interpro domain(s) IPR016196 Major facilitator superfamily, general substrate
Solyc02g083250.2	1.61956	8.53605	5.82183e-15	1.27056e-10	1.00423e-17	2.19162e-13	0.0293524	0.0243397	1	1		Cellular retinaldehyde-binding/triple function C-terminal (AHRD V1 **-- B6SN40_MAIZE); contains Interpro domain(s) IPR001251 Cellular retinaldehyde-b
Solyc12g043030.1	1.61698	3.95833	1.90645e-13	4.16064e-09	1.49511e-15	3.26294e-11	0.0293524	0.0244106	1	1		Sulfate transporter (AHRD V1 ***- A1YKF8_BRASY) GO:0016020 GO:0016020
Solyc11g012390.1	1.60196	2.48939	3.43973e-12	7.50687e-08	6.84711e-08	0.00149431	0.0293524	0.052898	1	1		Unknown Protein (AHRD V1)
Solyc01g079790.2	1.60029	1.50651	5.6133e-09	0.000122505	1.2179e-08	0.000265795	0.0293524	0.0317083	1	1		Glucose-1-phosphate adenylyltransferase (AHRD V1 **** P93230_SOLLC); contains Interpro domain(s) IPR011831 Glucose-1-phosphate adenylyltransferase
Solyc06g031710.2	1.59598	4.46192	2.75068e-13	6.00308e-09	2.21499e-08	0.0004834	0.0293524	0.0524319	1	1		Nodulin-like protein (AHRD V1 ***- Q9ZUS1_ARATH); contains Interpro domain(s) IPR000620 Protein of unknown function DUF6, transmembrane GO:0016
Solyc06g010010.1	1.5885	3.03061	6.32028e-13	1.37934e-08	1.88346e-08	0.000411047	0.0293524	0.0505597	1	1		Mlo like protein (AHRD V1 ***- Q0WWA7_ARATH); contains Interpro domain(s) IPR004326 Mlo-related protein GO:0016021 GO:0016021
Solyc04g071610.2	1.58677	8.28293	1.93597e-14	4.22505e-10	1.40562e-06	0.0306763	0.0293524	0.0737918	1	1		Water-stress inducible protein 3 (Fragment) (AHRD V1 ---- Q5G112_PINTA); contains Interpro domain(s) IPR003496 ABA/WDS induced protein GO:0006
Solyc05g047680.2	1.57183	6.20137	5.84962e-14	1.27662e-09	7.6065e-21	1.66004e-16	0.0293524	0.0186592	1	1		Cytochrome P450 GO:0020037,GO:0055114 GO:0019825 GO:0019825,GO:0020037,GO:0055114
Solyc10g007290.2	1.53462	10.4788	1.14503e-13	2.4989e-09	3.64289e-11	7.95024e-07	0.0293524	0.0369129	1	1		Phosphoenolpyruvate carboxylase (AHRD V1 ***- A6YM32_RICCO); contains Interpro domain(s) IPR015813 Pyruvate/Phosphoenolpyruvate kinase, catalytic cor
Solyc06g051080.2	1.534	5.47252	2.94936e-13	6.43669e-09	9.98687e-23	2.17953e-18	0.0293524	0.0157942	1	1		UDP-sugar pyrophosphorylase (AHRD V1 *--- USP_ORYSI)
Solyc06g007580.1	1.52305	5.88521	2.79773e-13	6.10576e-09	1.03334e-08	0.000225516	0.0293524	0.0480305	1	1		Plant-specific domain TIGR01615 family protein (AHRD V1 *-*- B6SS18_MAIZE); contains Interpro domain(s) IPR006502 Protein of unknown function DUF506,
Solyc02g062390.2	1.51538	4.06203	8.56974e-13	1.87026e-08	4.17259e-08	0.000910626	0.0293524	0.0508843	1	1		Unknown Protein (AHRD V1); contains Interpro domain(s) IPR000167 Dehydrin GO:0009415 GO:0009415
Solyc08g075760.2	1.50421	3.17043	4.38442e-11	9.56856e-07	4.25265e-12	9.28099e-08	0.0293524	0.0259743	1	1		CYCLOPS (AHRD V1 ***- A7TUE1_MEDTR)
Solyc02g088210.2	1.48106	5.8015	1.87795e-12	4.09845e-08	2.96815e-11	6.47769e-07	0.0293524	0.0330701	1	1		Xenotropic and polytropic retrovirus receptor (AHRD V1 **-- B2GU54_XENTR); contains Interpro domain(s) IPR004331 SPX, N-terminal
Solyc02g081600.2	1.48025	3.44999	1.70102e-11	3.7123e-07	3.13461e-13	6.84098e-09	0.0293524	0.0244385	1	1		Zinc transporter protein (AHRD V1 **** D5LMF9_9FABA); contains Interpro domain(s) IPR004698 Zinc/iron permease, fungal and plant GO:0016020,GO:0
Solyc09g010540.2	1.47202	4.29282	4.12092e-12	8.9935e-08	3.13139e-16	6.83395e-12	0.0293524	0.0206878	1	1		Unknown Protein (AHRD V1)
Solyc06g034290.2	1.43862	4.58565	3.82312e-11	8.34358e-07	1.54624e-08	0.000337452	0.0293524	0.0412904	1	1		Glycerol-3-phosphate transporter (AHRD V1 **** A0PYC4_CLONN); contains Interpro domain(s) IPR016196 Major facilitator superfamily, general substrate
Solyc04g054990.2	1.4319	6.6374	4.88613e-12	1.06635e-07	8.14624e-17	1.77783e-12	0.0293524	0.0201037	1	1		Lipoxygenase homology domain-containing protein 1 (AHRD V1 *--- LOXH1_HUMAN); contains Interpro domain(s) IPR001024 Lipoxygenase, LH2
Solyc06g076550.2	1.42751	2.96565	2.0945e-10	4.57103e-06	4.09178e-10	8.9299e-06	0.0293524	0.0305128	1	1		UDP-glucosyltransferase (AHRD V1 **-* C0LNQ9_MAIZE); contains Interpro domain(s) IPR002213 UDP-glucuronosyl/UDP-glucosyltransferase GO:0008
Solyc10g083880.1	1.42497	8.64386	4.89375e-12	1.06801e-07	1.3272e-08	0.000289648	0.0293524	0.0433662	1	1		Aquaporin (AHRD V1 ***- D6BRE1_9ROSI); contains Interpro domain(s) IPR012269 Aquaporin GO:0016020,GO:0016021 GO:0016020,GO:0016021
Solyc07g064420.2	1.4163	5.57387	1.32141e-11	2.88385e-07	1.74222e-22	3.80223e-18	0.0293524	0.013651	1	1		Genomic DNA chromosome 5 P1 clone MBG8 (AHRD V1 ***- Q9FFU3_ARATH)
Solyc07g007220.2	1.41427	5.75842	1.28816e-11	2.81127e-07	2.38496e-29	5.20494e-25	0.0293524	0.0101168	1	1		Serine/threonine phosphatase family protein (AHRD V1 **** C1E0J1_9CHLO); contains Interpro domain(s) IPR015655 Protein phosphatase 2C GO:0003
Solyc09g089650.1	1.40759	2.17629	7.34973e-09	0.000160401	3.71026e-09	8.09726e-05	0.0293524	0.0277965	1	1		At1g04330 (Fragment) (AHRD V1 ***- B0FVZ1_ARATH)
Solyc02g089920.1	1.38768	2.8276	1.28008e-09	2.79364e-05	4.84116e-07	0.0105654	0.0293524	0.0457702	1	1		Receptor-like protein kinase At3g21340 (AHRD V1 *-*- RLK6_ARATH); contains Interpro domain(s) IPR002290 Serine/threonine protein kinase GO:0006
Solyc09g014300.2	1.38446	6.4593	2.74288e-11	5.98605e-07	1.54067e-22	3.36235e-18	0.0293524	0.0133469	1	1		Glycosyl transferase group 1 family protein (AHRD V1 **-- B6T479_MAIZE); contains Interpro domain(s) IPR001296 Glycosyl transferase, group 1
Solyc05g012700.2	1.38151	4.0715	1.4813e-10	3.2328e-06	2.87189e-17	6.26762e-13	0.0293524	0.01567	1	1		Conserved hypothetical membrane protein (AHRD V1 ***- B1XKY4_SYNP2); contains Interpro domain(s) IPR019275 Protein of unknown function DUF2301, trans
Solyc01g080020.2	1.3666	6.47113	4.65832e-11	1.01663e-06	2.23574e-10	4.87929e-06	0.0293524	0.031623	1	1		Xylanase inhibitor (Fragment) (AHRD V1 **-- Q53IQ4_WHEAT); contains Interpro domain(s) IPR001461 Peptidase A1 GO:0006508 GO:0006
Solyc02g088500.1	1.36218	5.54846	7.17293e-11	1.56542e-06	3.25603e-11	7.10595e-07	0.0293524	0.0282901	1	1		C-glucosyltransferase (AHRD V1 **** C3W7B0_ORYSJ); contains Interpro domain(s) IPR002213 UDP-glucuronosyl/UDP-glucosyltransferase GO:0008152
Solyc02g083700.2	1.34451	3.96798	1.14409e-09	2.49686e-05	1.1954e-08	0.000260883	0.0293524	0.0341062	1	1		Alpha-mannosidase (AHRD V1 **** Q9FKW9_ARATH); contains Interpro domain(s) IPR011682 Glycosyl hydrolases 38, C-terminal GO:0005975,GO:0006013,G
Solyc06g069470.2	1.33312	5.68787	1.44272e-10	3.14859e-06	8.65548e-22	1.88897e-17	0.0293524	0.0127588	1	1		Glycerophosphoryl diester phosphodiesterase family protein expressed (AHRD V1 ***- Q6AUZ6_ORYSJ); contains Interpro domain(s) IPR004129 Glycerophosph
Solyc01g094570.2	1.30505	4.58326	5.82275e-10	1.27076e-05	6.40682e-18	1.39822e-13	0.0293524	0.0144528	1	1		Calmodulin-binding heat-shock-like protein (AHRD V1 **-* Q9SMU2_ARATH); contains Interpro domain(s) IPR002921 Lipase, class 3 GO:0006629,GO:0
Solyc01g099370.2	1.30347	5.75653	4.48022e-10	9.77763e-06	3.83559e-12	8.37078e-08	0.0293524	0.0234946	1	1		SRC2 homolog (Fragment) (AHRD V1 ***- B3IYJ9_9SOLA); contains Interpro domain(s) IPR018029 C2 membrane targeting protein GO:0005515
Solyc11g030730.1	1.29903	2.96943	1.937e-08	0.00042273	2.53635e-08	0.000553533	0.0293524	0.0299748	1	1		Cytochrome P450 GO:0006810,GO:0020037,GO:0055114 GO:0019825 GO:0006810,GO:0019825,GO:0020037,GO:0055114
Solyc12g055920.1	1.29259	4.72352	7.91818e-10	1.72806e-05	1.19926e-15	2.61727e-11	0.0293524	0.0167443	1	1		Calcineurin B-like protein 04 (AHRD V1 **-- A5C1G1_VITVI); contains Interpro domain(s) IPR015757 Calcineurin B protein GO:0005509
Solyc09g075260.2	1.28177	2.83544	1.34387e-08	0.000293285	1.69337e-08	0.00036956	0.0293524	0.0298517	1	1		POT family domain containing protein expressed (AHRD V1 ***- D8L9H8_WHEAT); contains Interpro domain(s) IPR007493 Protein of unknown function DUF538
Solyc04g079100.2	1.27747	5.68748	7.72004e-10	1.68482e-05	4.41911e-12	9.64426e-08	0.0293524	0.0230336	1	1		Lipin family protein (AHRD V1 *--- D7MQT4_ARALY); contains Interpro domain(s) IPR013209 LNS2, Lipin/Ned1/Smp2
Solyc01g067380.2	1.2769	6.57558	6.5316e-10	1.42546e-05	3.28503e-17	7.16924e-13	0.0293524	0.0155681	1	1		Lipase (AHRD V1 ***- B6V3M3_9ROSI); contains Interpro domain(s) IPR002921 Lipase, class 3 GO:0006629 GO:0006629
Solyc09g082720.2	1.27528	5.68085	8.71928e-10	1.90289e-05	4.11125e-18	8.9724e-14	0.0293524	0.014291	1	1		Aldo/keto reductase family protein (AHRD V1 **** D7KWQ9_ARALY); contains Interpro domain(s) IPR001395 Aldo/keto reductase GO:0055114 GO:0004
Solyc03g095510.2	1.27292	4.56587	2.25034e-09	4.91115e-05	1.13597e-11	2.47914e-07	0.0293524	0.0222719	1	1		Protein kinase 2 (AHRD V1 ***- D3BIR2_POLPA); contains Interpro domain(s) IPR002290 Serine/threonine protein kinase GO:0006468
Solyc01g010350.2	1.24638	5.6276	2.55361e-09	5.573e-05	2.17206e-07	0.0047403	0.0293524	0.039121	1	1		Glucose-6-phosphate/phosphate translocator (AHRD V1 **** Q7XY15_WHEAT); contains Interpro domain(s) IPR004696 Tpt phosphate/phosphoenolpyruvate trans
Solyc11g012410.1	1.24328	6.05642	1.92155e-09	4.1936e-05	1.24096e-21	2.70827e-17	0.0293524	0.0112695	1	1		Inositol monophosphatase 3 (AHRD V1 ***- B6TEX0_MAIZE); contains Interpro domain(s) IPR000760 Inositol monophosphatase GO:0004437
Solyc04g025880.2	1.23715	6.52803	2.12027e-09	4.62729e-05	3.98762e-12	8.70258e-08	0.0293524	0.0217749	1	1		Potassium transporter (AHRD V1 **** D2JYH2_GOSHI); contains Interpro domain(s) IPR018519 Potassium uptake protein, kup IPR003855 K+ potassium trans
Solyc11g013150.1	1.23118	4.37987	5.9252e-09	0.000129312	3.51339e-13	7.66761e-09	0.0293524	0.0181254	1	1		GRAS family transcription factor (AHRD V1 **-- B9H7C5_POPTR); contains Interpro domain(s) IPR005202 GRAS transcription factor
Solyc12g005670.1	1.20453	8.014	4.51919e-09	9.86269e-05	1.15181e-10	2.51372e-06	0.0293524	0.0242805	1	1		Potassium transporter (AHRD V1 **** Q1T6Z3_PHRAU); contains Interpro domain(s) IPR018519 Potassium uptake protein, kup IPR003855 K+ potassium trans
Solyc12g036390.1	1.19912	5.19517	1.19662e-08	0.000261149	2.16998e-07	0.00473577	0.0293524	0.0357894	1	1		Calmodulin-binding protein-like (AHRD V1 ***- Q943R3_ORYSJ); contains Interpro domain(s) IPR012416 Calmodulin binding protein-like
Solyc02g091590.2	1.19814	6.69336	6.19452e-09	0.000135189	3.30586e-13	7.2147e-09	0.0293524	0.0185807	1	1		Receptor kinase (AHRD V1 **** B2C5V6_CASGL); contains Interpro domain(s) IPR017442 Serine/threonine protein kinase-related GO:0006468 GO:0004
Solyc12g005590.1	1.19537	6.09007	7.50398e-09	0.000163767	8.39744e-18	1.83266e-13	0.0293524	0.0129895	1	1		Transmembrane protein 34 (AHRD V1 *-*- A5D9H3_BOVIN); contains Interpro domain(s) IPR005178 Protein of unknown function DUF300
Solyc01g095980.2	1.18097	2.06502	1.47108e-06	0.0321048	1.31985e-06	0.0288044	0.0293524	0.0289794	1	1		Acid phosphatase/vanadium-dependent haloperoxidase related (AHRD V1 *--- A4XKK1_CALS8); contains Interpro domain(s) IPR003832 Acid phosphatase/vanadi
Solyc01g009430.2	1.16234	4.62279	2.90804e-08	0.00063465	1.18711e-07	0.00259075	0.0293524	0.0323334	1	1		Os02g0448600 protein (Fragment) (AHRD V1 *--- Q0E1G8_ORYSJ)
Solyc04g079300.2	1.16038	5.07428	3.39542e-08	0.000741016	4.76419e-09	0.000103974	0.0293524	0.0259194	1	1		Calcineurin-like phosphoesterase family protein (AHRD V1 *-*- A9G786_SORC5); contains Interpro domain(s) IPR004843 Metallophosphoesterase GO:0016
Solyc02g089900.1	1.1563	5.39705	2.86346e-08	0.000624922	2.05391e-11	4.48244e-07	0.0293524	0.0198107	1	1		Receptor-like kinase (AHRD V1 *-*- A7VM35_MARPO); contains Interpro domain(s) IPR002290 Serine/threonine protein kinase GO:0006468,GO:0016998
Solyc01g087890.2	1.15027	4.42399	5.48385e-08	0.0011968	1.55256e-14	3.3883e-10	0.0293524	0.0137112	1	1		Choline transporter-like protein 5-A (Fragment) (AHRD V1 *--- CTL5A_DANRE); contains Interpro domain(s) IPR007603 Protein of unknown function DUF580
Solyc06g036340.2	1.13307	2.63803	8.38575e-07	0.0183011	6.2591e-07	0.0136599	0.0293524	0.02852	1	1		Unknown Protein (AHRD V1)
Solyc02g078910.2	1.11431	4.6322	1.57987e-07	0.0034479	3.11723e-09	6.80305e-05	0.0293524	0.0224729	1	1		Endonuclease (AHRD V1 **** Q6B782_SOLTU); contains Interpro domain(s) IPR003154 S1/P1 nuclease GO:0006308,GO:0016788 GO:0000014,GO:0043765
Solyc11g016970.1	1.10828	5.31298	8.16976e-08	0.00178297	2.76708e-13	6.03887e-09	0.0293524	0.0155563	1	1		Multidrug resistance protein mdtK (AHRD V1 *-*- MDTK_ENTS8); contains Interpro domain(s) IPR002528 Multi antimicrobial extrusion protein MatE
Solyc09g083090.2	1.09546	5.14001	1.40625e-07	0.003069	9.7712e-12	2.13247e-07	0.0293524	0.0171406	1	1		CBL-interacting protein kinase 20 (AHRD V1 ***- C4P7W9_VITVI); contains Interpro domain(s) IPR002290 Serine/threonine protein kinase GO:0006
Solyc09g055940.2	1.09474	3.73256	3.65234e-07	0.00797086	8.3516e-09	0.000182265	0.0293524	0.0222127	1	1		Bile acid sodium symporter family protein (AHRD V1 **** D7L6U2_ARALY); contains Interpro domain(s) IPR002657 Bile acid:sodium symporter GO:0016
Solyc08g078960.2	1.09103	5.57273	1.40431e-07	0.00306476	5.92286e-10	1.29261e-05	0.0293524	0.0210075	1	1		Oxysterol-binding family protein (AHRD V1 **** D7ME32_ARALY); contains Interpro domain(s) IPR000648 Oxysterol-binding protein GO:0008
Solyc07g055060.2	1.09028	7.24568	1.09482e-07	0.00238933	2.75071e-09	6.00314e-05	0.0293524	0.0233723	1	1		Phosphoenolpyruvate carboxylase 1 (AHRD V1 ***- O23946_GOSHI); contains Interpro domain(s) IPR015813 Pyruvate/Phosphoenolpyruvate kinase, catalytic c
Solyc04g078090.2	1.08788	6.42537	1.26979e-07	0.00277118	4.13464e-08	0.000902344	0.0293524	0.0272061	1	1		Acyl-CoA-binding domain-containing protein 6 (AHRD V1 *-*- B6SHQ7_MAIZE); contains Interpro domain(s) IPR000582 Acyl-CoA-binding protein, ACBP
Solyc04g072450.2	1.08723	7.37851	1.15236e-07	0.00251492	2.33506e-12	5.09603e-08	0.0293524	0.0167039	1	1		Unknown Protein (AHRD V1)
Solyc10g083860.1	1.08604	6.70186	1.24635e-07	0.00272004	1.47018e-09	3.20852e-05	0.0293524	0.0223757	1	1		UDP-glucosyltransferase family 1 protein (AHRD V1 ***- C6KI43_CITSI); contains Interpro domain(s) IPR002213 UDP-glucuronosyl/UDP-glucosyltransferase
Solyc02g070560.2	1.0735	4.38367	3.6215e-07	0.00790356	2.34221e-12	5.11163e-08	0.0293524	0.0145755	1	1		Phospho-N-acetylmuramoyl-pentapeptide-transferase (AHRD V1 ***- A0ZB89_NODSP); contains Interpro domain(s) IPR003524 Phospho-N-acetylmuramoyl-pentape
Solyc01g009500.2	1.07213	5.47322	2.39055e-07	0.00521714	2.14754e-19	4.68679e-15	0.0293524	0.00907147	1	1		Hydrolase alpha/beta fold family protein (AHRD V1 **** D7LRW3_ARALY); contains Interpro domain(s) IPR000073 Alpha/beta hydrolase fold-1
Solyc02g064690.2	1.07109	3.56864	9.21852e-07	0.0201185	1.61333e-06	0.0352093	0.0293524	0.0309124	1	1		Acetyltransferase-like protein (AHRD V1 ***- Q7EYF5_ORYSJ); contains Interpro domain(s) IPR000182 GCN5-related N-acetyltransferase GO:0008152
Solyc07g007790.2	1.06517	6.00996	2.68879e-07	0.00586802	1.31504e-06	0.0286995	0.0293524	0.0332845	1	1		Sucrose phosphate synthase (AHRD V1 **** Q2HYI0_CUCME); contains Interpro domain(s) IPR012819 Sucrose phosphate synthase, plant GO:0005985,GO:0
Solyc05g055910.2	1.0643	3.51853	1.08213e-06	0.0236164	6.6127e-10	1.44316e-05	0.0293524	0.0166998	1	1		Genomic DNA chromosome 5 P1 clone MRH10 (AHRD V1 **-- Q9FND1_ARATH); contains Interpro domain(s) IPR009291 Protein of unknown function DUF946, plant
Solyc06g050980.2	1.055	6.28699	2.88219e-07	0.0062901	2.36193e-11	5.15468e-07	0.0293524	0.0171702	1	1		Ferritin (AHRD V1 ***- Q308A9_SOLTU); contains Interpro domain(s) IPR001519 Ferritin, N-terminal GO:0006879,GO:0055114 GO:0008198,GO:0042802
Solyc04g073960.2	1.04129	2.76572	2.86707e-06	0.062571	3.58509e-07	0.0078241	0.0293524	0.0240062	1	1		Major facilitator superfamily transporter (AHRD V1 *--- Q2NDT2_ERYLH); contains Interpro domain(s) IPR016196 Major facilitator superfamily, general s
Solyc08g078210.2	1.03292	4.63343	8.01496e-07	0.0174919	4.24713e-11	9.26894e-07	0.0293524	0.015826	1	1		Hydrolase NUDIX family protein (AHRD V1 ***- Q2A9R5_BRAOL); contains Interpro domain(s) IPR000086 NUDIX hydrolase domain GO:0016787 GO:0047
Solyc08g066650.2	1.00072	6.44449	1.43575e-06	0.0313339	5.03357e-07	0.0109853	0.0293524	0.0269276	1	1		Carotenoid cleavage dioxygenase 8 GO:0003834 GO:0003834
downregulated	logFC	logCPM	PValue.Common	bonferroni.Common	PValue.Tagwise	bonferroni.Tagwise	Common.Dispersion	Tagwise.Dispersion	UpDownRegulation.Common	UpDownRegulation.Tagwise		Annotation
Solyc03g093280.1	-2.4503	2.74494	1.23245e-25	2.68971e-21	1.07916e-09	2.35515e-05	0.0293524	0.0977869	-1	-1		Reductase 1 (AHRD V1 ***- Q6TY49_HYDMC); contains Interpro domain(s) IPR020471 Aldo/keto reductase subgroup GO:0055114 GO:0045290
Solyc02g080060.1	-2.10886	0.920002	5.32183e-15	1.16144e-10	1.48389e-06	0.0323844	0.0293524	0.107304	-1	-1		Cysteine-rich receptor-like protein kinase 29 (AHRD V1 **** CRK29_ARATH); contains Interpro domain(s) IPR002902 Protein of unknown function DUF26
Solyc03g095550.1	-2.102	-0.592998	6.15939e-08	0.00134423	1.55174e-06	0.0338651	0.0293524	0.0538672	-1	-1		Hydrolase alpha/beta fold family protein expressed (AHRD V1 **-- Q2QYJ1_ORYSJ); contains Interpro domain(s) IPR000073 Alpha/beta hydrolase fold-1
Solyc02g093660.1	-2.03602	2.19741	3.5659e-18	7.78221e-14	1.11021e-06	0.0242291	0.0293524	0.107918	-1	-1		Unknown Protein (AHRD V1)
Solyc11g007890.1	-1.76896	4.12649	3.70119e-16	8.07747e-12	6.95639e-10	1.51816e-05	0.0293524	0.0531545	-1	-1		1-aminocyclopropane-1-carboxylate oxidase 4 (AHRD V1 **-- ACCO4_SOLLC); contains Interpro domain(s) IPR005123 Oxoglutarate and iron-dependent oxygena
Solyc09g061700.2	-1.63332	2.70901	7.72127e-13	1.68509e-08	1.03939e-08	0.000226837	0.0293524	0.0492625	-1	-1		Male sterility 5 family protein (Fragment) (AHRD V1 *--- B1Q393_BRAOT); contains Interpro domain(s) IPR011990 Tetratricopeptide-like helical
Solyc04g040090.2	-1.58753	5.489	3.32653e-14	7.25981e-10	3.59417e-08	0.000784393	0.0293524	0.0561023	-1	-1		Strictosidine synthase-like protein (AHRD V1 ***- A7WPL3_TOBAC); contains Interpro domain(s) IPR004141 Strictosidine synthase GO:0009058
Solyc03g093270.2	-1.5267	4.46618	5.06214e-13	1.10476e-08	8.183e-07	0.0178586	0.0293524	0.0643471	-1	-1		Reductase 2 (AHRD V1 ***- Q6TY50_HYDMC); contains Interpro domain(s) IPR020471 Aldo/keto reductase subgroup GO:0055114 GO:0055
Solyc08g007480.1	-1.31938	3.05743	2.04861e-09	4.47089e-05	2.12014e-06	0.0462699	0.0293524	0.0493682	-1	-1		O-methyltransferase family 3 (AHRD V1 ***- B2A4V5_NATTJ); contains Interpro domain(s) IPR009902 Protein of unknown function DUF1442
Solyc10g084910.1	-1.30863	3.34664	1.56011e-09	3.40478e-05	1.30461e-06	0.0284718	0.0293524	0.0475803	-1	-1		SUPERMAN-like zinc finger protein (AHRD V1 *--- Q3YK12_GOSHI); contains Interpro domain(s) IPR007087 Zinc finger, C2H2-type GO:0005622

## Sheet: S2
S2, GO enrichment of 5 days P starvation significantly induced genes in PlantRegMap (P value<=0.01).
GO ID	p-value	GO Term	Count	q-value(BH)	Aspect
GO:0005615	0.00037	extracellular space	4	0.2193	C
GO:0044421	0.00049	extracellular region part	4	0.2193	C
GO:0016021	0.00788	integral component of membrane	54	1	C
GO:0042578	9.1e-11	phosphoric ester hydrolase activity	17	2.357e-07	F
GO:0005384	2.4e-10	manganese ion transmembrane transporter activity	6	3.108e-07	F
GO:0005381	6.2e-10	iron ion transmembrane transporter activity	6	5.353e-07	F
GO:0016791	4.3e-09	phosphatase activity	14	2.784e-06	F
GO:0016788	1.7e-07	hydrolase activity, acting on ester bonds	22	8.806e-05	F
GO:0046915	2.7e-07	transition metal ion transmembrane transporter activity	7	0.0001166	F
GO:0022857	4.7e-06	transmembrane transporter activity	22	0.001739	F
GO:0003993	6.9e-06	acid phosphatase activity	5	0.002234	F
GO:0046873	8.5e-06	metal ion transmembrane transporter activity	9	0.002446	F
GO:0005215	1.4e-05	transporter activity	24	0.003626	F
GO:0004497	4.9e-05	monooxygenase activity	10	0.01154	F
GO:0005506	6.1e-05	iron ion binding	11	0.01317	F
GO:0003824	7.5e-05	catalytic activity	87	0.01494	F
GO:0022890	0.00016	inorganic cation transmembrane transporter activity	10	0.0296	F
GO:0016705	0.00021	oxidoreductase activity, acting on paired donors, with incorporation or reduction of molecular oxygen	10	0.03626	F
GO:0022891	0.00036	substrate-specific transmembrane transporter activity	15	0.05828	F
GO:0008964	0.00066	phosphoenolpyruvate carboxylase activity	2	0.1006	F
GO:0008324	0.0007	cation transmembrane transporter activity	10	0.1007	F
GO:0016787	0.00078	hydrolase activity	37	0.1063	F
GO:0020037	0.00087	heme binding	10	0.1127	F
GO:0004611	0.00122	phosphoenolpyruvate carboxykinase activity	2	0.1472	F
GO:0022892	0.00125	substrate-specific transporter activity	15	0.1472	F
GO:0016709	0.00142	oxidoreductase activity, acting on paired donors, with incorporation or reduction of molecular oxygen, NAD(P)H as one donor, and incorporation of one atom of oxygen	6	0.1599	F
GO:0033897	0.00157	ribonuclease T2 activity	2	0.1694	F
GO:0046906	0.00205	tetrapyrrole binding	10	0.2124	F
GO:0008081	0.00282	phosphoric diester hydrolase activity	3	0.2715	F
GO:0016892	0.00283	endoribonuclease activity, producing 3'-phosphomonoesters	2	0.2715	F
GO:0016894	0.00387	endonuclease activity, active with either ribo- or deoxyribonucleic acids and producing 3'-phosphomonoesters	2	0.351	F
GO:0015075	0.00393	ion transmembrane transporter activity	11	0.351	F
GO:0008194	0.00421	UDP-glycosyltransferase activity	7	0.3635	F
GO:0004713	0.00712	protein tyrosine kinase activity	2	0.4984	F
GO:0016758	0.00864	transferase activity, transferring hexosyl groups	8	0.5889	F
GO:0080044	0.00985	quercetin 7-O-glucosyltransferase activity	4	0.6541	F
GO:0016036	2.2e-11	cellular response to phosphate starvation	9	1.12e-07	P
GO:0006880	7.4e-11	intracellular sequestering of iron ion	6	1.12e-07	P
GO:0097577	7.4e-11	sequestering of iron ion	6	1.12e-07	P
GO:0006879	8.4e-11	cellular iron ion homeostasis	7	1.12e-07	P
GO:0030026	2.7e-10	cellular manganese ion homeostasis	6	2.057e-07	P
GO:0055071	2.7e-10	manganese ion homeostasis	6	2.057e-07	P
GO:0071421	2.7e-10	manganese ion transmembrane transport	6	2.057e-07	P
GO:0006828	7.8e-10	manganese ion transport	6	4.622e-07	P
GO:0034755	7.8e-10	iron ion transmembrane transport	6	4.622e-07	P
GO:0055072	2.7e-09	iron ion homeostasis	7	1.44e-06	P
GO:0098771	5.9e-09	inorganic ion homeostasis	13	2.86e-06	P
GO:0006826	1.1e-08	iron ion transport	6	4.889e-06	P
GO:0050801	1.3e-08	ion homeostasis	13	5.333e-06	P
GO:0051238	3.3e-08	sequestering of metal ion	6	1.209e-05	P
GO:0009267	3.4e-08	cellular response to starvation	9	1.209e-05	P
GO:0031669	8.2e-08	cellular response to nutrient levels	9	2.733e-05	P
GO:0048878	9.2e-08	chemical homeostasis	15	2.886e-05	P
GO:0042594	1.1e-07	response to starvation	9	3.259e-05	P
GO:0051651	1.5e-07	maintenance of location in cell	6	4.21e-05	P
GO:0006873	2.1e-07	cellular ion homeostasis	10	5.587e-05	P
GO:0071281	2.2e-07	cellular response to iron ion	6	5.587e-05	P
GO:0031668	2.7e-07	cellular response to extracellular stimulus	9	6.26e-05	P
GO:0016311	2.7e-07	dephosphorylation	13	6.26e-05	P
GO:0071496	3.5e-07	cellular response to external stimulus	9	7.777e-05	P
GO:0031667	4.7e-07	response to nutrient levels	9	0.0001003	P
GO:0055082	6.6e-07	cellular chemical homeostasis	11	0.0001354	P
GO:0010039	8e-07	response to iron ion	6	0.000158	P
GO:0071248	9.2e-07	cellular response to metal ion	6	0.0001752	P
GO:0046916	1e-06	cellular transition metal ion homeostasis	8	0.0001839	P
GO:0009991	1.3e-06	response to extracellular stimulus	9	0.0002311	P
GO:0055062	1.5e-06	phosphate ion homeostasis	4	0.0002424	P
GO:0072506	1.5e-06	trivalent inorganic anion homeostasis	4	0.0002424	P
GO:0000041	1.5e-06	transition metal ion transport	7	0.0002424	P
GO:0071241	1.8e-06	cellular response to inorganic substance	6	0.0002823	P
GO:0072505	2.9e-06	divalent inorganic anion homeostasis	4	0.0004419	P
GO:0006875	3.3e-06	cellular metal ion homeostasis	8	0.0004889	P
GO:0055076	3.7e-06	transition metal ion homeostasis	8	0.0005333	P
GO:0055083	5.3e-06	monovalent inorganic anion homeostasis	4	0.0007438	P
GO:0051235	1e-05	maintenance of location	6	0.001367	P
GO:0055085	1.2e-05	transmembrane transport	24	0.0016	P
GO:0030003	1.3e-05	cellular cation homeostasis	8	0.001691	P
GO:0042592	1.6e-05	homeostatic process	16	0.002032	P
GO:0055080	1.9e-05	cation homeostasis	9	0.002356	P
GO:0055065	2e-05	metal ion homeostasis	8	0.002424	P
GO:0019725	2.4e-05	cellular homeostasis	12	0.002844	P
GO:0055081	3.5e-05	anion homeostasis	4	0.004058	P
GO:1990267	6.1e-05	response to transition metal nanoparticle	6	0.006922	P
GO:0030001	9.5e-05	metal ion transport	10	0.01055	P
GO:0080040	0.00017	positive regulation of cellular response to phosphate starvation	2	0.01813	P
GO:0098662	0.00017	inorganic cation transmembrane transport	10	0.01813	P
GO:0098655	0.00028	cation transmembrane transport	10	0.02817	P
GO:0009247	0.00028	glycolipid biosynthetic process	4	0.02817	P
GO:0098660	0.00028	inorganic ion transmembrane transport	10	0.02817	P
GO:0030643	0.00034	cellular phosphate ion homeostasis	2	0.03181	P
GO:0032106	0.00034	positive regulation of response to extracellular stimulus	2	0.03181	P
GO:0032109	0.00034	positive regulation of response to nutrient levels	2	0.03181	P
GO:0072502	0.00034	cellular trivalent inorganic anion homeostasis	2	0.03181	P
GO:0065008	0.00046	regulation of biological quality	18	0.0423	P
GO:0032104	0.00056	regulation of response to extracellular stimulus	2	0.04896	P
GO:0032107	0.00056	regulation of response to nutrient levels	2	0.04896	P
GO:0072501	0.00056	cellular divalent inorganic anion homeostasis	2	0.04896	P
GO:0006664	0.00063	glycolipid metabolic process	4	0.05419	P
GO:1903509	0.00068	liposaccharide metabolic process	4	0.05756	P
GO:0044765	0.00078	single-organism transport	28	0.065	P
GO:0006811	0.001	ion transport	16	0.08205	P
GO:1902578	0.00102	single-organism localization	28	0.08242	P
GO:0019375	0.00116	galactolipid biosynthetic process	2	0.08838	P
GO:0030002	0.00116	cellular anion homeostasis	2	0.08838	P
GO:0030320	0.00116	cellular monovalent inorganic anion homeostasis	2	0.08838	P
GO:0046467	0.00116	membrane lipid biosynthetic process	4	0.08838	P
GO:0006021	0.00154	inositol biosynthetic process	2	0.1141	P
GO:0019374	0.00154	galactolipid metabolic process	2	0.1141	P
GO:0046434	0.00162	organophosphate catabolic process	3	0.1183	P
GO:0009395	0.00197	phospholipid catabolic process	2	0.142	P
GO:0051234	0.00239	establishment of localization	31	0.1699	P
GO:0006812	0.00322	cation transport	11	0.226	P
GO:0006643	0.00344	membrane lipid metabolic process	4	0.2383	P
GO:0051262	0.00355	protein tetramerization	2	0.2417	P
GO:0034220	0.00358	ion transmembrane transport	11	0.2417	P
GO:0006810	0.0039	transport	30	0.26	P
GO:0051179	0.00397	localization	31	0.2614	P
GO:0044550	0.00461	secondary metabolite biosynthetic process	7	0.2998	P
GO:0006796	0.0051	phosphate-containing compound metabolic process	27	0.3277	P
GO:0006793	0.00599	phosphorus metabolic process	27	0.3803	P
GO:0015977	0.00715	carbon fixation	2	0.4486	P
GO:0019748	0.00797	secondary metabolic process	8	0.4848	P
GO:0018108	0.008	peptidyl-tyrosine phosphorylation	2	0.4848	P
GO:0018212	0.008	peptidyl-tyrosine modification	2	0.4848	P
GO:0009605	0.00957	response to external stimulus	12	0.5734	P
GO:0032103	0.00984	positive regulation of response to external stimulus	2	0.5831	P

## Sheet: S3
S3, GO enrichment of 5 days P starvation significantly repressed genes in PlantRegMap (P value<=0.01).
GO ID	GO Term	Count	p-value	q-value(BH)	Aspect	Genes
No result found in your input gene list.
