# Supplementary material for: The role of strigolactones in P deficiency induced transcriptional changes in tomato roots
Source: BMC Plant Biol. 2021 Jul 23;21:349. doi: 10.1186/s12870-021-03124-0 (PMC8299696; doi:10.1186/s12870-021-03124-0)
Supplement: Supplementary file 1 — Additional file 1:Suppl. Fig. 1. Experimental design of the P starvation RNAseq experiment. Suppl. Fig. 2. KEGG pathway enrichment for induced (A) and repressed (B) DEGs in tomato roots upon P starvation and P replenishment. Suppl. Fig. 3. Heatmap showing fold change of SL related genes in RNAseq dataset and RT-qPCR validation of SL biosynthetic and P starvation marker genes. A, heatmap showing fold change of genes involved in the SL biosynthetic and signaling pathway under P starvation for different time periods and P replenishment in WT tomato and CCD8 RNAi line. A fold change in bold indicates significance (P<0.05). B-D, relative expression of D27 (B), CCD8 (C) and LePS2 (D) upon P starvation (and P replenishment) (n = 3). The gene expression level in 2-day control wild‐type plants (YP2) was set to 1. Error bars represent standard error of the mean. **, 0.01>P; *, 0.01 < P < 0.05; NG, not significant. E, comparison of RT-qPCR and RNA-seq data. A Pearson correlation coefficient of 0.9761 (P < 0.01) is observed between the RNA-seq and RT-qPCR data of three genes (D27, CCD8 and LePS2). Suppl. Fig. 4. PCA of tomato root transcript profiles using RPKM. YP4 and NP4 represent 4 days control P and P starvation treatment in WT, respectively. CCD8.YP4 and CCD8.NP4 represent control P and P starvation treatment in CCD8, respectively. Suppl. Fig. 5. Heatmap showing a selection of strongest induced and repressed DEGs in the roots of WT tomato and CCD8 RNAi line under different P starvation treatment times. The RPKM value of the top 10 strongest P starvation induced DEGS (at 2, 3, 4 and 5 days of P starvation) and their repression by P replenishment in WT, and DEGs at 4 days of P starvation in CCD8 RNAi line. Suppl. Fig. 6. Secondary metabolism visualization of PS induced DEGs, PS repressed and SL-dependent DEGs with iPath 3.0 [53, 54]. A, secondary metabolite biosynthesis visualization of P starvation repressed DEGs (4 days) in WT. B, secondary metabolite biosynthesis visuali [file 12870_2021_3124_MOESM1_ESM.zip › Supplementary Data set 5.xlsx]

## Sheet: S1
Suppl. Data set 5. The DEGs of one day P replenishment in wild type.
S1, significant DEGs of one day P replenishment after 4 days P starvation in wild type.
upregulated DEGs	logFC	logCPM	PValue.Common	bonferroni.Common	PValue.Tagwise	bonferroni.Tagwise	Common.Dispersion	Tagwise.Dispersion	UpDownRegulation.Common	UpDownRegulation.Tagwise		Annoation
Solyc03g093280.1	3.63073	2.74494	5.49473e-52	1.19917e-47	4.59644e-18	1.00313e-13	0.0293524	0.0977869	1	1		Reductase 1 (AHRD V1 ***- Q6TY49_HYDMC); contains Interpro domain(s) IPR020471 Aldo/keto reductase subgroup GO:0055114 GO:0045290
Solyc03g095550.1	3.51162	-0.592998	9.75198e-25	2.12827e-20	2.94626e-18	6.42993e-14	0.0293524	0.0538672	1	1		Hydrolase alpha/beta fold family protein expressed (AHRD V1 **-- Q2QYJ1_ORYSJ); contains Interpro domain(s) IPR000073 Alpha/beta hydrolase fold-1
Solyc08g007850.1	2.94348	-0.647794	3.0245e-18	6.60067e-14	3.33815e-09	7.28519e-05	0.0293524	0.108578	1	1		Unknown Protein (AHRD V1)
Solyc02g093660.1	2.8752	2.19741	4.15963e-34	9.07798e-30	1.95118e-11	4.25825e-07	0.0293524	0.107918	1	1		Unknown Protein (AHRD V1)
Solyc07g009020.1	2.84911	4.90016	7.01329e-39	1.53058e-34	5.24157e-15	1.14392e-10	0.0293524	0.0821717	1	1		Unknown Protein (AHRD V1) GO:0006952 GO:0006952
Solyc02g080060.1	2.81052	0.920002	3.39756e-26	7.41484e-22	2.14351e-10	4.678e-06	0.0293524	0.107304	1	1		Cysteine-rich receptor-like protein kinase 29 (AHRD V1 **** CRK29_ARATH); contains Interpro domain(s) IPR002902 Protein of unknown function DUF26
Solyc04g009690.1	2.71714	2.12978	1.89998e-30	4.14652e-26	6.44483e-11	1.40652e-06	0.0293524	0.102153	1	1		Cc-nbs-lrr, resistance protein GO:0006915,GO:0006952 GO:0000166,GO:0005515 GO:0000166,GO:0005515,GO:0006915,GO:0006952
Solyc11g007890.1	2.69668	4.12649	6.39404e-34	1.39544e-29	6.13867e-20	1.3397e-15	0.0293524	0.0531545	1	1		1-aminocyclopropane-1-carboxylate oxidase 4 (AHRD V1 **-- ACCO4_SOLLC); contains Interpro domain(s) IPR005123 Oxoglutarate and iron-dependent oxygena
Solyc03g093290.2	2.61373	0.650776	1.05018e-22	2.29192e-18	9.30008e-08	0.00202965	0.0293524	0.134547	1	1		Reductase 2 (AHRD V1 ***- Q6TY50_HYDMC); contains Interpro domain(s) IPR020471 Aldo/keto reductase subgroup GO:0055114 GO:0055
Solyc07g009050.2	2.60517	5.28583	1.93437e-33	4.22157e-29	1.4753e-11	3.21968e-07	0.0293524	0.0941266	1	1		Unknown Protein (AHRD V1) GO:0006952 GO:0006952
Solyc03g093270.2	2.59799	4.46618	5.27446e-33	1.1511e-28	4.41747e-16	9.64069e-12	0.0293524	0.0643471	1	1		Reductase 2 (AHRD V1 ***- Q6TY50_HYDMC); contains Interpro domain(s) IPR020471 Aldo/keto reductase subgroup GO:0055114 GO:0055
Solyc09g075940.2	2.46732	3.86775	5.06936e-30	1.10634e-25	5.1539e-08	0.00112479	0.0293524	0.130273	1	1		Primary amine oxidase (AHRD V1 ***- B9RSR2_RICCO); contains Interpro domain(s) IPR000269 Copper amine oxidase GO:0055114 GO:0055
Solyc04g040090.2	2.44362	5.489	4.77869e-30	1.0429e-25	1.50264e-16	3.27936e-12	0.0293524	0.0561023	1	1		Strictosidine synthase-like protein (AHRD V1 ***- A7WPL3_TOBAC); contains Interpro domain(s) IPR004141 Strictosidine synthase GO:0009058
Solyc08g075600.1	2.3894	1.69792	1.69178e-24	3.69215e-20	2.03149e-06	0.0443352	0.0293524	0.15602	1	1		Receptor like kinase, RLK GO:0005515,GO:0006468 GO:0005515,GO:0019199 GO:0005515,GO:0006468,GO:0019199
Solyc08g079920.1	2.28838	5.57045	6.79491e-27	1.48292e-22	1.73495e-09	3.78636e-05	0.0293524	0.093607	1	1		Subtilisin-like protease (AHRD V1 **-- Q9LWA3_SOLLC); contains Interpro domain(s) IPR015500 Peptidase S8, subtilisin-related IPR000209 Peptidase S8
Solyc07g009090.2	2.14975	5.96456	3.72433e-24	8.12797e-20	3.94089e-12	8.60061e-08	0.0293524	0.0628984	1	1		Unknown Protein (AHRD V1); contains Interpro domain(s) IPR008176 Gamma thionin GO:0006952 GO:0006952
Solyc07g009040.2	1.90751	7.05762	8.74891e-20	1.90936e-15	3.43165e-10	7.48923e-06	0.0293524	0.0617273	1	1		Unknown Protein (AHRD V1); contains Interpro domain(s) IPR008176 Gamma thionin GO:0006952 GO:0006952
Solyc07g009060.2	1.87473	7.26025	3.3159e-19	7.23663e-15	2.74507e-08	0.000599085	0.0293524	0.0762144	1	1		Anther-specific protein SF18 (Fragment) (AHRD V1 --*- SF18_HELAN) GO:0006952 GO:0016564 GO:0006952,GO:0016564
Solyc07g009070.2	1.81924	4.80456	6.40518e-18	1.39787e-13	1.42334e-14	3.10629e-10	0.0293524	0.0370424	1	1		Unknown Protein (AHRD V1); contains Interpro domain(s) IPR008176 Gamma thionin GO:0006952 GO:0006952
Solyc08g079930.1	1.77089	8.05689	1.88354e-17	4.11064e-13	1.38055e-07	0.00301292	0.0293524	0.0762466	1	1		Subtilisin-like protease (AHRD V1 **-- Q9LWA4_SOLLC); contains Interpro domain(s) IPR015500 Peptidase S8, subtilisin-related GO:0006508,GO:0
Solyc10g080460.1	1.76147	5.15409	6.19852e-17	1.35276e-12	3.5259e-23	7.69492e-19	0.0293524	0.020665	1	1		MYB transcription factor (AHRD V1 *--- Q5IWM2_WHEAT); contains Interpro domain(s) IPR006447 Myb-like DNA-binding region, SHAQKYF class GO:0045
Solyc08g007480.1	1.76131	3.05743	1.58966e-15	3.46927e-11	3.32944e-10	7.26618e-06	0.0293524	0.0493682	1	1		O-methyltransferase family 3 (AHRD V1 ***- B2A4V5_NATTJ); contains Interpro domain(s) IPR009902 Protein of unknown function DUF1442
Solyc03g031880.2	1.74465	0.390118	1.29423e-09	2.82453e-05	1.21001e-06	0.0264073	0.0293524	0.0620805	1	1		Amine oxidase family protein (AHRD V1 **** Q1EPI3_MUSAC); contains Interpro domain(s) IPR002937 Amine oxidase GO:0055114 GO:0008131,GO:0
Solyc09g061700.2	1.68711	2.70901	1.36567e-13	2.98045e-09	3.48646e-09	7.60885e-05	0.0293524	0.0492625	1	1		Male sterility 5 family protein (Fragment) (AHRD V1 *--- B1Q393_BRAOT); contains Interpro domain(s) IPR011990 Tetratricopeptide-like helical
Solyc10g084910.1	1.58632	3.34664	2.66052e-13	5.80632e-09	5.25794e-09	0.000114749	0.0293524	0.0475803	1	1		SUPERMAN-like zinc finger protein (AHRD V1 *--- Q3YK12_GOSHI); contains Interpro domain(s) IPR007087 Zinc finger, C2H2-type GO:0005622
Solyc05g013660.2	1.56921	5.43166	5.59599e-14	1.22127e-09	6.81356e-22	1.48699e-17	0.0293524	0.0177451	1	1		Lysine ketoglutarate reductase trans-splicing related 1 (AHRD V1 ***- B6TJT7_MAIZE); contains Interpro domain(s) IPR007877 Protein of unknown functio
Solyc07g022830.2	1.54694	5.61248	1.18419e-13	2.58437e-09	1.26756e-09	2.76632e-05	0.0293524	0.0440286	1	1		Xenotropic and polytropic retrovirus receptor (AHRD V1 **-- B2GU54_XENTR); contains Interpro domain(s) IPR004342 EXS, C-terminal GO:0016021
Solyc03g005550.2	1.53242	3.38026	8.6096e-13	1.87896e-08	2.15871e-07	0.00471116	0.0293524	0.0576921	1	1		Serine/threonine-protein phosphatase 7 long form homolog (AHRD V1 **-- PPP7L_ARATH); contains Interpro domain(s) IPR019557 Aminotransferase-like, pla
Solyc01g073860.2	1.47558	4.30958	2.2913e-12	5.00053e-08	2.38656e-07	0.00520844	0.0293524	0.0549976	1	1		CHP-rich zinc finger protein (AHRD V1 **-- C8CBB1_WHEAT); contains Interpro domain(s) IPR011424 C1-like
Solyc11g006730.1	1.47016	2.18568	6.56488e-11	1.43272e-06	5.49081e-08	0.00119831	0.0293524	0.0449511	1	1		Germin-like protein 1 (AHRD V1 ***- Q84XR7_MEDTR); contains Interpro domain(s) IPR014710 RmlC-like jelly roll fold GO:0045735,GO:0048046
Solyc07g006090.1	1.44847	2.44034	1.17175e-10	2.55722e-06	1.53683e-06	0.0335397	0.0293524	0.0568634	1	1		GMP synthase (AHRD V1 ***- B9SQW3_RICCO); contains Interpro domain(s) IPR000991 Glutamine amidotransferase class-I, C-terminal GO:0003824
Solyc03g114180.2	1.40449	5.6083	1.34511e-11	2.93557e-07	3.15166e-09	6.87819e-05	0.0293524	0.0383871	1	1		UDP-glucosyltransferase HvUGT5876 (AHRD V1 ***- D3WYW1_HORVD); contains Interpro domain(s) IPR002213 UDP-glucuronosyl/UDP-glucosyltransferase
Solyc03g114910.2	1.36678	2.45724	6.50727e-10	1.42015e-05	2.4745e-07	0.00540034	0.0293524	0.0439934	1	1		Ch-cobra (AHRD V1 ***- B7S746_CUNLA); contains Interpro domain(s) IPR017391 COBRA-like
Solyc07g009100.2	1.35656	7.14304	4.77217e-11	1.04148e-06	1.91459e-07	0.00417841	0.0293524	0.0468621	1	1		Unknown Protein (AHRD V1) GO:0006952 GO:0006952
Solyc11g006910.1	1.30061	5.69381	3.68995e-10	8.05294e-06	1.73279e-06	0.0378164	0.0293524	0.0507614	1	1		Ferredoxin (AHRD V1 ***- Q9AUE1_IMPBA); contains Interpro domain(s) IPR010241 Ferredoxin [2Fe-2S], plant GO:0022900,GO:0051536 GO:0022
Solyc01g006580.2	1.27276	5.30908	9.74249e-10	2.1262e-05	2.05992e-06	0.0449557	0.0293524	0.0491461	1	1		2-oxoglutarate-dependent dioxygenase (AHRD V1 **** B9GL08_POPTR); contains Interpro domain(s) IPR005123 Oxoglutarate and iron-dependent oxygenase
Solyc08g062270.1	1.268	2.56467	1.03322e-08	0.00022549	4.98688e-07	0.0108834	0.0293524	0.0394593	1	1		Unknown Protein (AHRD V1)
Solyc01g006840.2	1.22677	3.95959	5.17047e-09	0.00011284	1.3165e-06	0.0287313	0.0293524	0.0433761	1	1		Calcium dependent protein kinase 26 (AHRD V1 **** B9H9M4_POPTR); contains Interpro domain(s) IPR002290 Serine/threonine protein kinase GO:0005
Solyc12g042890.1	1.21168	4.16624	8.2676e-09	0.000180432	1.16625e-09	2.54522e-05	0.0293524	0.0261806	1	1		Acyl-protein thioesterase 2 (AHRD V1 **-- B6T1C9_MAIZE); contains Interpro domain(s) IPR003140 Phospholipase/carboxylesterase GO:0016787
Solyc12g088160.1	1.18679	2.75224	9.43551e-08	0.00205921	1.32102e-08	0.0002883	0.0293524	0.0253127	1	1		Phosphoenolpyruvate carboxykinase (AHRD V1 ***- Q8W505_SOLLC); contains Interpro domain(s) IPR001272 Phosphoenolpyruvate carboxykinase, ATP-utilising
Solyc03g111710.2	1.18309	5.04919	1.2845e-08	0.00028033	1.77542e-11	3.87467e-07	0.0293524	0.0207649	1	1		Speckle-type POZ protein (AHRD V1 *--- SPOP_XENTR); contains Interpro domain(s) IPR000197 Zinc finger, TAZ-type GO:0005515,GO:0005634 GO:0005
Solyc03g083480.2	1.14725	4.23628	4.63563e-08	0.00101168	1.08309e-06	0.0236374	0.0293524	0.037246	1	1		Receptor-like kinase (AHRD V1 *-*- Q9LL53_ORYSA)
Solyc04g054730.2	1.08791	4.27622	3.05857e-07	0.00667502	1.53873e-07	0.00335813	0.0293524	0.027828	1	1		High affinity sulfate transporter 2 (AHRD V1 **** SUT2_STYHA); contains Interpro domain(s) IPR001902 Sulphate anion transporter GO:0016020,GO:0
Solyc09g075040.2	1.07875	4.4108	2.24233e-07	0.00489366	2.37728e-10	5.18818e-06	0.0293524	0.0192492	1	1		Tripartite motif-containing 22 (Predicted) (AHRD V1 *--- B0VXD4_CALJA); contains Interpro domain(s) IPR004331 SPX, N-terminal GO:0008270
Solyc09g014820.2	1.0742	4.33858	2.76712e-07	0.00603897	9.27137e-08	0.00202338	0.0293524	0.0270842	1	1		Os03g0816700 protein (Fragment) (AHRD V1 ***- Q0DMC9_ORYSJ); contains Interpro domain(s) IPR007612 Protein of unknown function DUF567
Solyc02g076920.2	1.07165	4.54623	2.68162e-07	0.00585238	3.66615e-09	8.001e-05	0.0293524	0.0220694	1	1		Transcription factor MYC2 (AHRD V1 *--* RAP1_ARATH); contains Interpro domain(s) IPR001092 Basic helix-loop-helix dimerisation region bHLH GO:0005
Solyc02g082950.2	1.06066	4.23029	4.79038e-07	0.0104545	1.46584e-08	0.000319904	0.0293524	0.0228035	1	1		Os03g0291800 protein (Fragment) (AHRD V1 ***- Q0DSS4_ORYSJ); contains Interpro domain(s) IPR004253 Protein of unknown function DUF231, plant
Solyc03g113280.2	1.03498	4.85518	6.12197e-07	0.0133606	1.4824e-06	0.0323518	0.0293524	0.031574	1	1		Membrane protein HPP family (AHRD V1 *-*- D9Y9E6_9DELT); contains Interpro domain(s) IPR007065 HPP
downregluated DEGs	logFC	logCPM	PValue.Common	bonferroni.Common	PValue.Tagwise	bonferroni.Tagwise	Common.Dispersion	Tagwise.Dispersion	UpDownRegulation.Common	UpDownRegulation.Tagwise		Annotation
Solyc06g062560.1	-6.78208	3.4282	1.73522e-29	3.78695e-25	5.61982e-24	1.22647e-19	0.0293524	0.0544149	-1	-1		Phosphatase (AHRD V1 ***- D2V497_NAEGR); contains Interpro domain(s) IPR016965 Pyridoxal phosphate phosphatase, PHOSPHO2 GO:0008152,GO:0016791
Solyc06g062550.2	-6.5364	5.01291	7.91346e-71	1.72703e-66	2.68355e-41	5.85659e-37	0.0293524	0.0667847	-1	-1		Phosphatase (AHRD V1 ***- D2V497_NAEGR); contains Interpro domain(s) IPR016965 Pyridoxal phosphate phosphatase, PHOSPHO2 GO:0008152,GO:0016791
Solyc06g062540.2	-6.51391	6.75822	2.6339e-116	5.7483e-112	2.01284e-50	4.39282e-46	0.0293524	0.077122	-1	-1		Phosphatase (AHRD V1 ***- D2V497_NAEGR); contains Interpro domain(s) IPR016965 Pyridoxal phosphate phosphatase, PHOSPHO2 GO:0008152,GO:0016791
Solyc07g042400.2	-5.84236	5.66008	3.26555e-95	7.12674e-91	4.11194e-71	8.97389e-67	0.0293524	0.041837	-1	-1		Unknown Protein (AHRD V1)
Solyc03g078500.2	-5.73056	5.58651	3.25202e-85	7.09721e-81	4.53974e-29	9.90753e-25	0.0293524	0.111229	-1	-1		UDP-glucuronosyltransferase (AHRD V1 **-* Q5UB81_ARATH); contains Interpro domain(s) IPR002213 UDP-glucuronosyl/UDP-glucosyltransferase GO:0008
Solyc04g082350.1	-5.58208	2.83152	5.47922e-15	1.19578e-10	1.042e-11	2.27405e-07	0.0293524	0.0835004	-1	-1		Transferase family protein (AHRD V1 **-* D7LQY1_ARALY); contains Interpro domain(s) IPR003480 Transferase GO:0016747 GO:0016740 GO:0016
Solyc02g092060.1	-5.30567	3.55268	1.41901e-32	3.09686e-28	2.46171e-25	5.37244e-21	0.0293524	0.0534951	-1	-1		Short-chain dehydrogenase/reductase family protein (AHRD V1 **** D7M2S9_ARALY); contains Interpro domain(s) IPR002347 Glucose/ribitol dehydrogenase
Solyc08g008200.1	-5.12333	1.53559	5.90993e-17	1.28978e-12	7.61905e-14	1.66278e-09	0.0293524	0.0642773	-1	-1		Cation/H(+) antiporter 18 (AHRD V1 **** CHX18_ARATH); contains Interpro domain(s) IPR006153 Cation/H+ exchanger GO:0016021 GO:0015385,GO:0
Solyc09g066410.1	-5.12097	4.56853	3.7215e-71	8.1218e-67	8.11632e-36	1.77131e-31	0.0293524	0.0712362	-1	-1		Inorganic phosphate transporter (AHRD V1 **** Q9LLS5_TOBAC); contains Interpro domain(s) IPR004738 Phosphate permease GO:0016021 GO:0005
Solyc01g090890.2	-5.10005	7.43517	2.08133e-94	4.5423e-90	1.67457e-50	3.65458e-46	0.0293524	0.0572201	-1	-1		Xenotropic and polytropic retrovirus receptor (AHRD V1 **-- B2GU54_XENTR); contains Interpro domain(s) IPR004331 SPX, N-terminal
Solyc03g098010.2	-5.06312	6.82554	1.6273e-92	3.55143e-88	8.45145e-35	1.84444e-30	0.0293524	0.0838975	-1	-1		Acid phosphatase (AHRD V1 **** B9XQU4_9BACT); contains Interpro domain(s) IPR004843 Metallophosphoesterase GO:0016787 GO:0004722 GO:0004
Solyc11g005610.1	-4.95653	1.40782	4.74953e-10	1.03654e-05	2.19428e-07	0.0047888	0.0293524	0.131982	-1	-1		GRAS family transcription factor (Fragment) (AHRD V1 **-- B1Q3B1_BRACM); contains Interpro domain(s) IPR005202 GRAS transcription factor
Solyc06g072950.1	-4.78265	2.34437	2.57888e-45	5.62815e-41	3.15779e-11	6.89156e-07	0.0293524	0.232968	-1	-1		ABC transporter-like protein (AHRD V1 ***- Q2V606_BRACM); contains Interpro domain(s) IPR017940 ABC transporter integral membrane type 1 GO:0016
Solyc01g100020.2	-4.51114	6.70252	1.66415e-79	3.63184e-75	9.49303e-50	2.07176e-45	0.0293524	0.0483438	-1	-1		Phospholipase D (AHRD V1 **** A3KH17_ARATH); contains Interpro domain(s) IPR016555 Phospholipase D, eukaryota GO:0008152 GO:0004630
Solyc04g063370.1	-4.50331	4.50961	4.33628e-55	9.4635e-51	7.7565e-40	1.69278e-35	0.0293524	0.0464562	-1	-1		Receptor-like kinase (AHRD V1 *-*- A7VM65_9VIRI); contains Interpro domain(s) IPR002290 Serine/threonine protein kinase GO:0006468
Solyc04g080480.1	-4.40342	4.23732	2.27798e-36	4.97147e-32	6.57188e-25	1.43425e-20	0.0293524	0.0594894	-1	-1		AMP-dependent synthetase and ligase (AHRD V1 **-- D6ZEF9_SEGRD); contains Interpro domain(s) IPR000873 AMP-dependent synthetase and ligase GO:0008
Solyc06g072960.1	-4.26247	5.86864	1.14333e-66	2.4952e-62	6.71235e-38	1.4649e-33	0.0293524	0.0559731	-1	-1		Lipid A export ATP-binding/permease protein msbA (AHRD V1 *--- MSBA_SYNAS); contains Interpro domain(s) IPR003439 ABC transporter-like GO:0016
Solyc01g091870.2	-4.16196	1.45833	1.0097e-34	2.20356e-30	1.21559e-11	2.6529e-07	0.0293524	0.164392	-1	-1		Major facilitator superfamily domain-containing protein 8 (AHRD V1 *--- MFSD8_XENLA); contains Interpro domain(s) IPR004331 SPX, N-terminal
Solyc07g053900.2	-4.06655	6.06635	1.15174e-57	2.51355e-53	1.63759e-25	3.57387e-21	0.0293524	0.0776544	-1	-1		Plant-specific domain TIGR01615 family protein (AHRD V1 *-*- B6UDN7_MAIZE); contains Interpro domain(s) IPR006502 Protein of unknown function DUF506,
Solyc05g007950.2	-3.87541	2.65479	6.90912e-31	1.50785e-26	2.56967e-19	5.60806e-15	0.0293524	0.0691631	-1	-1		Ribonuclease T2 (AHRD V1 ***- Q6A3R1_SOLLC); contains Interpro domain(s) IPR001568 Ribonuclease T2 GO:0033897 GO:0004521 GO:0004521,GO:0
Solyc04g071620.2	-3.79272	5.0861	2.43692e-60	5.31834e-56	1.92001e-11	4.19023e-07	0.0293524	0.180045	-1	-1		ASR4 (Fragment) (AHRD V1 *-*- Q2QJU1_SOLLC); contains Interpro domain(s) IPR003496 ABA/WDS induced protein GO:0006950 GO:0006950
Solyc05g055400.2	-3.61384	2.82112	3.33649e-40	7.28157e-36	1.55266e-19	3.38852e-15	0.0293524	0.0776876	-1	-1		Cytochrome P450 GO:0020037,GO:0055114 GO:0019825 GO:0019825,GO:0020037,GO:0055114
Solyc01g091760.2	-3.42206	2.34988	1.02196e-21	2.23032e-17	6.94312e-14	1.51527e-09	0.0293524	0.0736203	-1	-1		Ethylene responsive transcription factor 2a (AHRD V1 *-*- C0J9I7_9ROSA); contains Interpro domain(s) IPR001471 Pathogenesis-related transcriptional f
Solyc03g121420.2	-3.36135	6.38521	4.75848e-45	1.03849e-40	4.39202e-19	9.58515e-15	0.0293524	0.0795902	-1	-1		Phosphatase (AHRD V1 ***- D2V497_NAEGR); contains Interpro domain(s) IPR016965 Pyridoxal phosphate phosphatase, PHOSPHO2 GO:0008152,GO:0016791
Solyc12g009480.1	-3.31697	8.30537	1.01294e-50	2.21064e-46	8.11365e-48	1.77072e-43	0.0293524	0.0312062	-1	-1		Xenotropic and polytropic retrovirus receptor (AHRD V1 **-- B2GU54_XENTR); contains Interpro domain(s) IPR004331 SPX, N-terminal
Solyc07g005680.2	-3.29683	3.49157	1.51882e-39	3.31466e-35	7.48738e-13	1.63405e-08	0.0293524	0.117071	-1	-1		Serine carboxypeptidase K10B2.2 (AHRD V1 **** B6TSK4_MAIZE); contains Interpro domain(s) IPR001563 Peptidase S10, serine carboxypeptidase GO:0006
Solyc01g104780.2	-3.23265	-0.196188	1.52929e-11	3.33753e-07	1.04584e-07	0.00228245	0.0293524	0.102989	-1	-1		Nodulin-related integral membrane protein DUF125 (AHRD V1 *-*- C7JBI4_ACEP3); contains Interpro domain(s) IPR008217 Protein of unknown function DUF12
Solyc10g018150.1	-3.20846	4.21639	6.68482e-27	1.45889e-22	6.01334e-12	1.31235e-07	0.0293524	0.105278	-1	-1		Cytochrome P450 GO:0005622,GO:0020037,GO:0055114 GO:0019825 GO:0005622,GO:0019825,GO:0020037,GO:0055114
Solyc07g007620.2	-3.18009	6.01398	2.30763e-45	5.03617e-41	1.49003e-44	3.25184e-40	0.0293524	0.0299332	-1	-1		Processive diacylglycerol glucosyltransferase (AHRD V1 **-- C5NXP9_9BACL); contains Interpro domain(s) IPR009695 Monogalactosyldiacylglycerol synthas
Solyc04g080920.1	-3.17122	1.654	6.48045e-22	1.41429e-17	8.49676e-18	1.85433e-13	0.0293524	0.0452692	-1	-1		Purple acid phosphatase (AHRD V1 **** Q84KZ1_TOBAC); contains Interpro domain(s) IPR015914 Purple acid phosphatase, N-terminal GO:0016787,GO:0
Solyc08g079300.2	-3.16467	4.14078	3.04786e-22	6.65164e-18	1.98462e-13	4.33124e-09	0.0293524	0.0732944	-1	-1		Cytochrome P450 GO:0020037,GO:0055114 GO:0019825 GO:0019825,GO:0020037,GO:0055114
Solyc04g008250.1	-3.14951	2.66595	1.80618e-32	3.9418e-28	2.57408e-21	5.61767e-17	0.0293524	0.052671	-1	-1		Acid phosphatase (AHRD V1 **** B9XQU4_9BACT); contains Interpro domain(s) IPR004843 Metallophosphoesterase GO:0016787 GO:0004722 GO:0004
Solyc05g009620.2	-3.03406	3.23102	1.63198e-37	3.56164e-33	3.55267e-18	7.75335e-14	0.0293524	0.0696017	-1	-1		Cell number regulator 3 (AHRD V1 **-- D9HP19_MAIZE); contains Interpro domain(s) IPR006461 Protein of unknown function Cys-rich
Solyc05g014550.1	-3.0052	3.0566	1.44808e-22	3.1603e-18	1.60687e-08	0.000350684	0.0293524	0.141706	-1	-1		DNA-binding protein (Fragment) (AHRD V1 *-*- Q5IRD2_9ROSI); contains Interpro domain(s) IPR006634 TRAM, LAG1 and CLN8 homology GO:0016021
Solyc10g054910.1	-2.95399	5.41953	4.28541e-36	9.35248e-32	3.06106e-22	6.68047e-18	0.0293524	0.0523438	-1	-1		Peptidyl-prolyl cis-trans isomerase (AHRD V1 ***- Q9XF12_SOLTU); contains Interpro domain(s) IPR002130 Peptidyl-prolyl cis-trans isomerase, cyclophil
Solyc01g096400.2	-2.89138	3.70608	5.64227e-31	1.23137e-26	9.26019e-32	2.02094e-27	0.0293524	0.0283522	-1	-1		Unknown Protein (AHRD V1)
Solyc05g013890.1	-2.87265	2.3099	2.76776e-15	6.04036e-11	1.71012e-12	3.73216e-08	0.0293524	0.0492181	-1	-1		Lipid A export ATP-binding/permease protein msbA (AHRD V1 *--- MSBA_CHRVO); contains Interpro domain(s) IPR003439 ABC transporter-like GO:0016
Solyc04g015110.2	-2.849	0.442607	8.38239e-10	1.82937e-05	1.03253e-07	0.0022534	0.0293524	0.0683287	-1	-1		Myosin heavy chain-like protein (Fragment) (AHRD V1 *--- Q5K5B1_ORYSA); contains Interpro domain(s) IPR008545 Protein of unknown function DUF827, pla
Solyc08g060920.2	-2.79633	8.67212	3.53912e-38	7.72379e-34	5.88474e-40	1.28429e-35	0.0293524	0.0279848	-1	-1		Xenotropic and polytropic retrovirus receptor (AHRD V1 **-- B2GU54_XENTR); contains Interpro domain(s) IPR004331 SPX, N-terminal
Solyc10g085100.1	-2.74681	5.77614	3.25079e-36	7.09452e-32	6.86776e-44	1.49882e-39	0.0293524	0.0238749	-1	-1		Glycosyl transferase group 1 family protein (AHRD V1 **-- B6T479_MAIZE); contains Interpro domain(s) IPR001296 Glycosyl transferase, group 1
Solyc11g005480.1	-2.71126	2.08446	3.10811e-27	6.78315e-23	1.52378e-11	3.3255e-07	0.0293524	0.0909312	-1	-1		Citrate binding protein (AHRD V1 ***- Q8H9C1_SOLTU); contains Interpro domain(s) IPR014895 Alginate lyase 2
Solyc00g231780.1	-2.68849	1.94522	4.45486e-20	9.72228e-16	2.2434e-12	4.896e-08	0.0293524	0.0667369	-1	-1		NAD(P)H-quinone oxidoreductase subunit I chloroplastic (AHRD V1 *-*- D3WFI2_TROAR); contains Interpro domain(s) IPR009051 Alpha-helical ferredoxin
Solyc02g089450.1	-2.63629	1.9196	2.60725e-13	5.69007e-09	3.29365e-13	7.18806e-09	0.0293524	0.0300292	-1	-1		Unknown Protein (AHRD V1)
Solyc04g016490.2	-2.63516	3.4021	2.05376e-27	4.48213e-23	2.15521e-20	4.70352e-16	0.0293524	0.0433648	-1	-1		Icc family phosphohydrolase (AHRD V1 **-- C6IM14_9BACE); contains Interpro domain(s) IPR011230 Phosphoesterase At2g46880 GO:0016787 GO:0003
Solyc03g093140.2	-2.6	9.08686	8.65437e-34	1.88873e-29	4.8002e-40	1.0476e-35	0.0293524	0.0245616	-1	-1		MFS family major facilitator transporter glycerol-3-phosphate cation symporter (AHRD V1 **** C9PNR4_9PAST); contains Interpro domain(s) IPR016196 Maj
Solyc12g006130.1	-2.55825	3.36328	1.22974e-26	2.68378e-22	2.17421e-14	4.74499e-10	0.0293524	0.0641061	-1	-1		F-box family protein (AHRD V1 ***- B9GTQ9_POPTR); contains Interpro domain(s) IPR006527 F-box associated
Solyc12g088970.1	-2.53386	6.04918	1.35777e-29	2.96319e-25	2.92351e-07	0.00638027	0.0293524	0.152621	-1	-1		Cytochrome P450 GO:0020037,GO:0055114 GO:0019825 GO:0019825,GO:0020037,GO:0055114
Solyc09g008910.1	-2.34726	2.32137	7.61221e-22	1.66129e-17	1.34183e-07	0.0029284	0.0293524	0.118294	-1	-1		Cytochrome P450 GO:0020037,GO:0055114 GO:0019825 GO:0019825,GO:0020037,GO:0055114
Solyc04g015120.2	-2.3329	8.18814	5.92005e-28	1.29199e-23	1.55796e-20	3.40009e-16	0.0293524	0.0409034	-1	-1		U-box domain containing protein expressed (AHRD V1 *--- Q10T52_ORYSJ)
Solyc01g059900.2	-2.31635	4.61425	8.55819e-23	1.86774e-18	1.00705e-08	0.000219779	0.0293524	0.0989201	-1	-1		Dirigent-like protein (AHRD V1 ***- A6YR04_PICSI); contains Interpro domain(s) IPR004265 Plant disease resistance response protein
Solyc10g047040.1	-2.22407	3.7769	2.04672e-23	4.46676e-19	1.13822e-16	2.48406e-12	0.0293524	0.0439379	-1	-1		Zinc finger protein zfs1 (AHRD V1 *-*- ZFS1_SCHPO); contains Interpro domain(s) IPR000571 Zinc finger, CCCH-type GO:0008270 GO:0008
Solyc02g094400.2	-2.217	9.4436	1.0461e-25	2.283e-21	1.552e-16	3.38708e-12	0.0293524	0.0473308	-1	-1		Glycerophosphodiester phosphodiesterase gde1 (AHRD V1 ***- B6JW52_SCHJY); contains Interpro domain(s) IPR004129 Glycerophosphoryl diester phosphodies
Solyc02g091600.1	-2.19255	1.15797	5.62885e-15	1.22844e-10	3.12171e-15	6.81281e-11	0.0293524	0.0284178	-1	-1		Os08g0119500 protein (Fragment) (AHRD V1 *-*- Q0J8C9_ORYSJ)
Solyc01g104820.2	-2.19206	5.50027	9.53478e-25	2.08087e-20	1.86716e-07	0.00407489	0.0293524	0.115006	-1	-1		Integral membrane protein (AHRD V1 ***- B6U6B5_MAIZE); contains Interpro domain(s) IPR008217 Protein of unknown function DUF125, transmembrane
Solyc01g094130.2	-2.18035	4.1736	1.57007e-21	3.42651e-17	4.56742e-19	9.96794e-15	0.0293524	0.0342133	-1	-1		Cytochrome P450 GO:0020037,GO:0055114 GO:0019825 GO:0019825,GO:0020037,GO:0055114
Solyc02g036350.2	-2.13731	3.49728	5.37473e-18	1.17298e-13	1.69461e-11	3.69831e-07	0.0293524	0.0552528	-1	-1		1-aminocyclopropane-1-carboxylate oxidase (AHRD V1 ***- A4ZYQ6_SOLLC); contains Interpro domain(s) IPR005123 Oxoglutarate and iron-dependent oxygenas
Solyc11g071720.1	-2.11994	3.59343	2.51933e-19	5.49818e-15	1.31479e-15	2.86941e-11	0.0293524	0.0390878	-1	-1		Acetyl esterase (AHRD V1 *--- AES_ECOSM); contains Interpro domain(s) IPR013094 Alpha/beta hydrolase fold-3 GO:0008152 GO:0008
Solyc04g009900.2	-2.10019	5.96978	2.79682e-22	6.10377e-18	5.6274e-24	1.22812e-19	0.0293524	0.027005	-1	-1		Calcium-dependent protein kinase 2 (AHRD V1 ***- B4FZS4_MAIZE); contains Interpro domain(s) IPR002290 Serine/threonine protein kinase GO:0006
Solyc04g007730.2	-2.08716	6.28844	1.59165e-22	3.47362e-18	1.43592e-31	3.13375e-27	0.0293524	0.0202085	-1	-1		Unknown Protein (AHRD V1)
Solyc12g010940.1	-2.07234	4.24939	1.2322e-20	2.68914e-16	2.65754e-14	5.79981e-10	0.0293524	0.0454778	-1	-1		Unknown Protein (AHRD V1)
Solyc06g031710.2	-2.0602	4.46192	3.73546e-20	8.15228e-16	1.58803e-12	3.46573e-08	0.0293524	0.0524319	-1	-1		Nodulin-like protein (AHRD V1 ***- Q9ZUS1_ARATH); contains Interpro domain(s) IPR000620 Protein of unknown function DUF6, transmembrane GO:0016
Solyc01g104810.2	-2.04835	5.09046	5.46575e-22	1.19284e-17	9.25913e-10	2.02071e-05	0.0293524	0.0735019	-1	-1		Integral membrane protein (AHRD V1 ***- B6U6B5_MAIZE); contains Interpro domain(s) IPR008217 Protein of unknown function DUF125, transmembrane
Solyc01g100270.2	-2.03207	6.17766	1.03343e-21	2.25535e-17	4.61183e-17	1.00649e-12	0.0293524	0.0383382	-1	-1		3&apos-5&apos exonuclease family protein (AHRD V1 *-*- Q23B12_TETTH); contains Interpro domain(s) IPR002562 3'-5' exonuclease GO:0003676,GO:0
Solyc04g072700.2	-2.00072	0.53917	8.12977e-13	1.77424e-08	1.74483e-07	0.00380791	0.0293524	0.0744563	-1	-1		Metal ion binding protein (AHRD V1 **-* B6U811_MAIZE); contains Interpro domain(s) IPR006121 Heavy metal transport/detoxification protein GO:0030
Solyc01g110060.2	-1.91981	7.70874	5.57453e-20	1.21658e-15	2.46026e-15	5.36927e-11	0.0293524	0.0392731	-1	-1		Purple acid phosphatase (AHRD V1 **** Q84KZ2_TOBAC); contains Interpro domain(s) IPR015914 Purple acid phosphatase, N-terminal GO:0016787,GO:0
Solyc05g007940.2	-1.88931	6.35763	5.3026e-19	1.15724e-14	7.65162e-15	1.66989e-10	0.0293524	0.0387853	-1	-1		Ribonuclease T2 (AHRD V1 ***- Q9ZQX1_CICAR); contains Interpro domain(s) IPR001568 Ribonuclease T2 GO:0033897 GO:0004521 GO:0004521,GO:0
Solyc01g079790.2	-1.86339	1.50651	3.42978e-11	7.48516e-07	9.00038e-11	1.96424e-06	0.0293524	0.0317083	-1	-1		Glucose-1-phosphate adenylyltransferase (AHRD V1 **** P93230_SOLLC); contains Interpro domain(s) IPR011831 Glucose-1-phosphate adenylyltransferase
Solyc04g054740.2	-1.83348	2.2419	1.85094e-13	4.03948e-09	1.45333e-08	0.000317174	0.0293524	0.0576746	-1	-1		Inositol-3-phosphate synthase (AHRD V1 ***- C4PW06_ARATH); contains Interpro domain(s) IPR002587 Myo-inositol-1-phosphate synthase GO:0008152,GO:0
Solyc02g088210.2	-1.80149	5.8015	2.26124e-17	4.93493e-13	1.19832e-15	2.61522e-11	0.0293524	0.0330701	-1	-1		Xenotropic and polytropic retrovirus receptor (AHRD V1 **-- B2GU54_XENTR); contains Interpro domain(s) IPR004331 SPX, N-terminal
Solyc05g047680.2	-1.79735	6.20137	1.46721e-17	3.20204e-13	2.10992e-26	4.60468e-22	0.0293524	0.0186592	-1	-1		Cytochrome P450 GO:0020037,GO:0055114 GO:0019825 GO:0019825,GO:0020037,GO:0055114
Solyc02g076980.2	-1.79434	2.12468	9.92161e-13	2.16529e-08	3.10014e-08	0.000676575	0.0293524	0.0573387	-1	-1		Cathepsin B-like cysteine proteinase (AHRD V1 **-* CYSP_SCHMA); contains Interpro domain(s) IPR013128 Peptidase C1A, papain IPR000169 Peptidase, cy
Solyc04g071610.2	-1.78814	8.28293	1.01119e-17	2.20682e-13	6.56195e-08	0.00143208	0.0293524	0.0737918	-1	-1		Water-stress inducible protein 3 (Fragment) (AHRD V1 ---- Q5G112_PINTA); contains Interpro domain(s) IPR003496 ABA/WDS induced protein GO:0006
Solyc04g014320.1	-1.77688	3.73426	5.11249e-16	1.11575e-11	2.22419e-06	0.0485407	0.0293524	0.0916527	-1	-1		Unknown Protein (AHRD V1)
Solyc02g071750.2	-1.76509	3.62848	4.43987e-15	9.68957e-11	2.29913e-14	5.01763e-10	0.0293524	0.0312539	-1	-1		Cyclic phosphodiesterase (AHRD V1 ***- D7M9D2_ARALY); contains Interpro domain(s) IPR012386 2 , 3 cyclic phosphodiesterase, plant GO:0004112,GO:0
Solyc06g034290.2	-1.73675	4.58565	3.40382e-15	7.42851e-11	1.50144e-11	3.27675e-07	0.0293524	0.0412904	-1	-1		Glycerol-3-phosphate transporter (AHRD V1 **** A0PYC4_CLONN); contains Interpro domain(s) IPR016196 Major facilitator superfamily, general substrate
Solyc01g104800.2	-1.73433	4.89708	1.96581e-16	4.29019e-12	1.78949e-09	3.90539e-05	0.0293524	0.0554604	-1	-1		Integral membrane protein (AHRD V1 ***- B6U6B5_MAIZE); contains Interpro domain(s) IPR008217 Protein of unknown function DUF125, transmembrane
Solyc11g010700.1	-1.70821	5.34723	6.14742e-16	1.34161e-11	3.22708e-21	7.04279e-17	0.0293524	0.0212157	-1	-1		Receptor-like protein kinase (AHRD V1 *-*- Q9FZP2_ARATH); contains Interpro domain(s) IPR001245 Tyrosine protein kinase GO:0000151,GO:0006468
Solyc07g045160.2	-1.70352	6.60667	4.40766e-16	9.61927e-12	8.42249e-19	1.83812e-14	0.0293524	0.0246487	-1	-1		Phosphofructokinase family protein (AHRD V1 ***- D7MLU4_ARALY); contains Interpro domain(s) IPR012004 Pyrophosphate-dependent phosphofructokinase TP0
Solyc03g083010.2	-1.68356	6.2912	8.24505e-16	1.7994e-11	1.13844e-21	2.48453e-17	0.0293524	0.0206839	-1	-1		Hydrolase alpha/beta fold family protein (AHRD V1 ***- D7MSC9_ARALY); contains Interpro domain(s) IPR000073 Alpha/beta hydrolase fold-1
Solyc06g010010.1	-1.68241	3.03061	3.57078e-14	7.79287e-10	3.1169e-09	6.80233e-05	0.0293524	0.0505597	-1	-1		Mlo like protein (AHRD V1 ***- Q0WWA7_ARATH); contains Interpro domain(s) IPR004326 Mlo-related protein GO:0016021 GO:0016021
Solyc03g112200.1	-1.68099	2.97785	7.74458e-14	1.69018e-09	8.37779e-07	0.0182837	0.0293524	0.073492	-1	-1		Unknown Protein (AHRD V1)
Solyc10g083880.1	-1.67097	8.64386	8.58597e-16	1.8738e-11	3.64582e-11	7.95664e-07	0.0293524	0.0433662	-1	-1		Aquaporin (AHRD V1 ***- D6BRE1_9ROSI); contains Interpro domain(s) IPR012269 Aquaporin GO:0016020,GO:0016021 GO:0016020,GO:0016021
Solyc06g036110.1	-1.6539	6.85063	2.2993e-15	5.01799e-11	7.69594e-11	1.67956e-06	0.0293524	0.0436667	-1	-1		C2 domain-containing protein (AHRD V1 *--- Q5DVL6_HORVD); contains Interpro domain(s) IPR018029 C2 membrane targeting protein
Solyc04g051180.1	-1.64841	3.54847	5.95259e-14	1.29909e-09	2.19192e-10	4.78364e-06	0.0293524	0.0424512	-1	-1		Integral membrane protein (AHRD V1 ***- B6U6B5_MAIZE); contains Interpro domain(s) IPR008217 Protein of unknown function DUF125, transmembrane
Solyc01g090210.2	-1.63094	5.55932	7.61342e-15	1.66155e-10	1.84185e-20	4.01966e-16	0.0293524	0.020439	-1	-1		Genomic DNA chromosome 5 P1 clone MCA23 (AHRD V1 ***- Q9FIK5_ARATH)
Solyc07g045060.1	-1.61937	2.47394	2.09971e-11	4.58242e-07	1.17128e-06	0.025562	0.0293524	0.0650674	-1	-1		Auxin responsive protein (AHRD V1 ***- Q75GP8_ORYSJ); contains Interpro domain(s) IPR003676 Auxin responsive SAUR protein GO:0005516
Solyc02g078150.2	-1.61676	6.49112	8.87635e-15	1.93718e-10	3.48016e-12	7.59509e-08	0.0293524	0.0365414	-1	-1		Plant-specific domain TIGR01615 family protein (AHRD V1 *-*- B6UDN7_MAIZE); contains Interpro domain(s) IPR006502 Protein of unknown function DUF506,
Solyc01g104830.2	-1.60876	4.45427	2.44004e-14	5.32515e-10	1.80474e-08	0.000393867	0.0293524	0.0546097	-1	-1		Nodulin-related integral membrane protein DUF125 (AHRD V1 *-*- C7JBI4_ACEP3); contains Interpro domain(s) IPR008217 Protein of unknown function DUF12
Solyc02g062390.2	-1.58657	4.06203	7.96114e-14	1.73744e-09	1.01267e-08	0.000221005	0.0293524	0.0508843	-1	-1		Unknown Protein (AHRD V1); contains Interpro domain(s) IPR000167 Dehydrin GO:0009415 GO:0009415
Solyc11g069940.1	-1.58163	1.60328	4.75276e-10	1.03724e-05	1.06392e-06	0.023219	0.0293524	0.0560991	-1	-1		Glutaredoxin (AHRD V1 ***- B9H2P7_POPTR); contains Interpro domain(s) IPR011905 Glutaredoxin-like, plant II GO:0045454 GO:0045
Solyc09g010540.2	-1.56185	4.29282	2.64277e-13	5.76758e-09	8.24475e-18	1.79933e-13	0.0293524	0.0206878	-1	-1		Unknown Protein (AHRD V1)
Solyc05g052370.2	-1.52808	3.68637	2.08992e-12	4.56105e-08	2.17466e-07	0.00474598	0.0293524	0.056379	-1	-1		Laccase (AHRD V1 **** Q9ZP47_POPTR); contains Interpro domain(s) IPR008972 Cupredoxin GO:0055114 GO:0008471 GO:0008471,GO:0055114
Solyc05g051880.2	-1.4994	2.51505	1.71292e-09	3.73827e-05	4.91853e-08	0.00107342	0.0293524	0.0389107	-1	-1		Trehalose-6-phosphate phosphatase-like protein (AHRD V1 **** Q9LX18_ARATH); contains Interpro domain(s) IPR003337 Trehalose-phosphatase GO:0005
Solyc10g017580.2	-1.49242	6.47455	6.99754e-13	1.52714e-08	1.4728e-28	3.21424e-24	0.0293524	0.0120871	-1	-1		Digalactosyldiacylglycerol synthase 2, chloroplastic (AHRD V1 ***- DGDG2_LOTJA); contains Interpro domain(s) IPR001296 Glycosyl transferase, group 1
Solyc10g085500.1	-1.48663	4.1708	1.32189e-10	2.88489e-06	2.81953e-08	0.000615335	0.0293524	0.0414305	-1	-1		Cytochrome P450 GO:0020037,GO:0055114 GO:0019825 GO:0019825,GO:0020037,GO:0055114
Solyc03g005210.2	-1.48182	2.84941	3.90289e-11	8.51767e-07	1.14267e-06	0.0249377	0.0293524	0.0582542	-1	-1		Non-specific lipid-transfer protein (AHRD V1 *-** B9GSL1_POPTR); contains Interpro domain(s) IPR003612 Plant lipid transfer protein/seed storage/tryp
Solyc06g076550.2	-1.48114	2.96565	4.5511e-11	9.93233e-07	9.31536e-11	2.03298e-06	0.0293524	0.0305128	-1	-1		UDP-glucosyltransferase (AHRD V1 **-* C0LNQ9_MAIZE); contains Interpro domain(s) IPR002213 UDP-glucuronosyl/UDP-glucosyltransferase GO:0008
Solyc09g075260.2	-1.46925	2.83544	1.17854e-10	2.57206e-06	1.57899e-10	3.44598e-06	0.0293524	0.0298517	-1	-1		POT family domain containing protein expressed (AHRD V1 ***- D8L9H8_WHEAT); contains Interpro domain(s) IPR007493 Protein of unknown function DUF538
Solyc03g116630.2	-1.4508	4.3527	7.207e-12	1.57286e-07	3.19914e-16	6.98181e-12	0.0293524	0.0202361	-1	-1		Unknown Protein (AHRD V1)
Solyc02g081600.2	-1.44882	3.44999	4.66864e-11	1.01888e-06	1.01309e-12	2.21097e-08	0.0293524	0.0244385	-1	-1		Zinc transporter protein (AHRD V1 **** D5LMF9_9FABA); contains Interpro domain(s) IPR004698 Zinc/iron permease, fungal and plant GO:0016020,GO:0
Solyc11g030730.1	-1.43433	2.96943	6.74687e-10	1.47244e-05	9.30127e-10	2.02991e-05	0.0293524	0.0299748	-1	-1		Cytochrome P450 GO:0006810,GO:0020037,GO:0055114 GO:0019825 GO:0006810,GO:0019825,GO:0020037,GO:0055114
Solyc10g007290.2	-1.43234	10.4788	3.71901e-12	8.11638e-08	5.86756e-10	1.28054e-05	0.0293524	0.0369129	-1	-1		Phosphoenolpyruvate carboxylase (AHRD V1 ***- A6YM32_RICCO); contains Interpro domain(s) IPR015813 Pyruvate/Phosphoenolpyruvate kinase, catalytic cor
Solyc06g007580.1	-1.39208	5.88521	2.0469e-11	4.46715e-07	1.4918e-07	0.0032557	0.0293524	0.0480305	-1	-1		Plant-specific domain TIGR01615 family protein (AHRD V1 *-*- B6SS18_MAIZE); contains Interpro domain(s) IPR006502 Protein of unknown function DUF506,
Solyc01g095980.2	-1.39144	2.06502	2.17831e-08	0.000475394	1.88927e-08	0.000412315	0.0293524	0.0289794	-1	-1		Acid phosphatase/vanadium-dependent haloperoxidase related (AHRD V1 *--- A4XKK1_CALS8); contains Interpro domain(s) IPR003832 Acid phosphatase/vanadi
Solyc06g051080.2	-1.38558	5.47252	3.58919e-11	7.83305e-07	5.29279e-19	1.1551e-14	0.0293524	0.0157942	-1	-1		UDP-sugar pyrophosphorylase (AHRD V1 *--- USP_ORYSI)
Solyc10g009530.2	-1.37815	1.76492	9.16496e-08	0.00200016	8.32222e-07	0.0181624	0.0293524	0.0374016	-1	-1		Dihydroflavonol 4-reductase C (AHRD V1 ***- A9YEV9_CONAR); contains Interpro domain(s) IPR016040 NAD(P)-binding domain GO:0008152,GO:0044237
Solyc09g091910.1	-1.36584	7.41475	3.77196e-11	8.23193e-07	9.2288e-09	0.000201409	0.0293524	0.0389433	-1	-1		Purple acid phosphatase (AHRD V1 **** A5YBN1_TOBAC); contains Interpro domain(s) IPR015914 Purple acid phosphatase, N-terminal GO:0016787,GO:0
Solyc07g007660.1	-1.35156	6.53926	6.41675e-11	1.40039e-06	1.00849e-12	2.20093e-08	0.0293524	0.0246066	-1	-1		Unknown Protein (AHRD V1)
Solyc05g009720.2	-1.33855	6.35863	1.04145e-10	2.27285e-06	1.35222e-12	2.95109e-08	0.0293524	0.0243173	-1	-1		Myb family transcription factor-like (AHRD V1 **-* Q6Z869_ORYSJ); contains Interpro domain(s) IPR006447 Myb-like DNA-binding region, SHAQKYF class
Solyc07g007790.2	-1.33811	6.00996	1.39181e-10	3.03749e-06	1.59192e-09	3.4742e-05	0.0293524	0.0332845	-1	-1		Sucrose phosphate synthase (AHRD V1 **** Q2HYI0_CUCME); contains Interpro domain(s) IPR012819 Sucrose phosphate synthase, plant GO:0005985,GO:0
Solyc08g066650.2	-1.33764	6.44449	1.71694e-10	3.74705e-06	2.8175e-11	6.14892e-07	0.0293524	0.0269276	-1	-1		Carotenoid cleavage dioxygenase 8 GO:0003834 GO:0003834
Solyc07g055060.2	-1.33643	7.24568	9.72159e-11	2.12164e-06	4.31132e-13	9.40903e-09	0.0293524	0.0233723	-1	-1		Phosphoenolpyruvate carboxylase 1 (AHRD V1 ***- O23946_GOSHI); contains Interpro domain(s) IPR015813 Pyruvate/Phosphoenolpyruvate kinase, catalytic c
Solyc07g007220.2	-1.31304	5.75842	2.92724e-10	6.3884e-06	1.09689e-25	2.39386e-21	0.0293524	0.0101168	-1	-1		Serine/threonine phosphatase family protein (AHRD V1 **** C1E0J1_9CHLO); contains Interpro domain(s) IPR015655 Protein phosphatase 2C GO:0003
Solyc12g043030.1	-1.30083	3.95833	1.91011e-09	4.16863e-05	7.03503e-11	1.53533e-06	0.0293524	0.0244106	-1	-1		Sulfate transporter (AHRD V1 ***- A1YKF8_BRASY) GO:0016020 GO:0016020
Solyc01g099370.2	-1.28852	5.75653	6.93399e-10	1.51327e-05	6.56555e-12	1.43286e-07	0.0293524	0.0234946	-1	-1		SRC2 homolog (Fragment) (AHRD V1 ***- B3IYJ9_9SOLA); contains Interpro domain(s) IPR018029 C2 membrane targeting protein GO:0005515
Solyc09g014300.2	-1.28442	6.4593	5.83074e-10	1.2725e-05	9.99702e-20	2.18175e-15	0.0293524	0.0133469	-1	-1		Glycosyl transferase group 1 family protein (AHRD V1 **-- B6T479_MAIZE); contains Interpro domain(s) IPR001296 Glycosyl transferase, group 1
Solyc07g049560.2	-1.28423	7.9409	4.36255e-10	9.52082e-06	1.44762e-07	0.00315928	0.0293524	0.0413457	-1	-1		Tyrosine phosphatase family protein (AHRD V1 **** B8N9Z8_ASPFN); contains Interpro domain(s) IPR020428 Protein-tyrosine phosphatase, dual specificity
Solyc09g083130.2	-1.27222	0.99895	7.53007e-07	0.0164336	1.89919e-06	0.0414479	0.0293524	0.0329245	-1	-1		Peptidase S9 prolyl oligopeptidase active site domain protein (AHRD V1 *-*- D1C565_SPHTD); contains Interpro domain(s) IPR001375 Peptidase S9, prolyl
Solyc07g064420.2	-1.26763	5.57387	1.18574e-09	2.58775e-05	1.72871e-18	3.77274e-14	0.0293524	0.013651	-1	-1		Genomic DNA chromosome 5 P1 clone MBG8 (AHRD V1 ***- Q9FFU3_ARATH)
Solyc02g084930.2	-1.25979	6.80947	1.15338e-09	2.51714e-05	9.24279e-12	2.01715e-07	0.0293524	0.0233016	-1	-1		Cytochrome P450 GO:0020037,GO:0055114 GO:0019825 GO:0019825,GO:0020037,GO:0055114
Solyc03g095510.2	-1.25785	4.56587	3.48708e-09	7.61021e-05	2.03489e-11	4.44095e-07	0.0293524	0.0222719	-1	-1		Protein kinase 2 (AHRD V1 ***- D3BIR2_POLPA); contains Interpro domain(s) IPR002290 Serine/threonine protein kinase GO:0006468
Solyc05g008370.1	-1.24732	4.00347	8.66239e-09	0.000189048	4.49962e-07	0.00981998	0.0293524	0.0391265	-1	-1		Ribose-5-phosphate isomerase (AHRD V1 **** A8IRQ1_CHLRE); contains Interpro domain(s) IPR004788 Ribose 5-phosphate isomerase GO:0009052
Solyc02g091590.2	-1.23631	6.69336	2.08329e-09	4.54657e-05	6.07512e-14	1.32584e-09	0.0293524	0.0185807	-1	-1		Receptor kinase (AHRD V1 **** B2C5V6_CASGL); contains Interpro domain(s) IPR017442 Serine/threonine protein kinase-related GO:0006468 GO:0004
Solyc02g088500.1	-1.23472	5.54846	3.11478e-09	6.79771e-05	1.61547e-09	3.5256e-05	0.0293524	0.0282901	-1	-1		C-glucosyltransferase (AHRD V1 **** C3W7B0_ORYSJ); contains Interpro domain(s) IPR002213 UDP-glucuronosyl/UDP-glucosyltransferase GO:0008152
Solyc02g078210.2	-1.22172	8.2417	2.71315e-09	5.92118e-05	4.55125e-14	9.93265e-10	0.0293524	0.0182203	-1	-1		Ubiquitin-conjugating enzyme 22 (AHRD V1 ***- D7L888_ARALY); contains Interpro domain(s) IPR000608 Ubiquitin-conjugating enzyme, E2 GO:0043
Solyc01g094570.2	-1.21343	4.58326	7.60079e-09	0.00016588	8.52669e-16	1.86086e-11	0.0293524	0.0144528	-1	-1		Calmodulin-binding heat-shock-like protein (AHRD V1 **-* Q9SMU2_ARATH); contains Interpro domain(s) IPR002921 Lipase, class 3 GO:0006629,GO:0
Solyc04g079100.2	-1.2016	5.68748	6.76055e-09	0.000147542	6.79102e-11	1.48207e-06	0.0293524	0.0230336	-1	-1		Lipin family protein (AHRD V1 *--- D7MQT4_ARALY); contains Interpro domain(s) IPR013209 LNS2, Lipin/Ned1/Smp2
Solyc01g009430.2	-1.19556	4.62279	1.21134e-08	0.000264362	5.3341e-08	0.00116411	0.0293524	0.0323334	-1	-1		Os02g0448600 protein (Fragment) (AHRD V1 *--- Q0E1G8_ORYSJ)
Solyc12g005670.1	-1.17211	8.014	1.12603e-08	0.000245745	3.45288e-10	7.53557e-06	0.0293524	0.0242805	-1	-1		Potassium transporter (AHRD V1 **** Q1T6Z3_PHRAU); contains Interpro domain(s) IPR018519 Potassium uptake protein, kup IPR003855 K+ potassium trans
Solyc04g078090.2	-1.16241	6.42537	1.74653e-08	0.000381163	4.89583e-09	0.000106847	0.0293524	0.0272061	-1	-1		Acyl-CoA-binding domain-containing protein 6 (AHRD V1 *-*- B6SHQ7_MAIZE); contains Interpro domain(s) IPR000582 Acyl-CoA-binding protein, ACBP
Solyc02g083700.2	-1.15856	3.96798	1.24529e-07	0.00271773	7.51417e-07	0.0163989	0.0293524	0.0341062	-1	-1		Alpha-mannosidase (AHRD V1 **** Q9FKW9_ARATH); contains Interpro domain(s) IPR011682 Glycosyl hydrolases 38, C-terminal GO:0005975,GO:0006013,G
Solyc06g069470.2	-1.15605	5.68787	2.34404e-08	0.000511564	6.28998e-17	1.37273e-12	0.0293524	0.0127588	-1	-1		Glycerophosphoryl diester phosphodiesterase family protein expressed (AHRD V1 ***- Q6AUZ6_ORYSJ); contains Interpro domain(s) IPR004129 Glycerophosph
Solyc09g091030.2	-1.15369	5.17985	2.9826e-08	0.000650923	3.33983e-16	7.28886e-12	0.0293524	0.0130343	-1	-1		Beta-amylase (AHRD V1 **** E0AE02_SOLLC); contains Interpro domain(s) IPR013781 Glycoside hydrolase, subgroup, catalytic core GO:0000272,GO:0
Solyc10g084540.1	-1.13435	4.60314	7.11296e-08	0.00155233	9.31312e-07	0.020325	0.0293524	0.0357368	-1	-1		Pentatricopeptide repeat-containing protein (AHRD V1 *-*- D7KHY5_ARALY); contains Interpro domain(s) IPR013209 LNS2, Lipin/Ned1/Smp2
Solyc12g056760.1	-1.1336	5.1608	5.0172e-08	0.00109495	1.36641e-14	2.98205e-10	0.0293524	0.0142517	-1	-1		Unknown Protein (AHRD V1)
Solyc10g044520.1	-1.13233	2.89078	1.39274e-07	0.00303952	2.43039e-09	5.30409e-05	0.0293524	0.0222162	-1	-1		Ferredoxin I (AHRD V1 ***- Q93XJ9_SOLTU); contains Interpro domain(s) IPR010241 Ferredoxin [2Fe-2S], plant GO:0009055,GO:0022900,GO:0051536
Solyc02g064690.2	-1.12392	3.56864	2.71903e-07	0.00593402	5.01096e-07	0.0109359	0.0293524	0.0309124	-1	-1		Acetyltransferase-like protein (AHRD V1 ***- Q7EYF5_ORYSJ); contains Interpro domain(s) IPR000182 GCN5-related N-acetyltransferase GO:0008152
Solyc02g094150.2	-1.10322	3.47283	4.27019e-07	0.00931925	4.24827e-11	9.27143e-07	0.0293524	0.0155615	-1	-1		Sua5/YciO/YrdC/YwlC family protein (AHRD V1 ***- C9KUX7_9BACE); contains Interpro domain(s) IPR004388 Sua5/YciO/YrdC/YwlC GO:0005515
Solyc09g082720.2	-1.1015	5.68085	1.04314e-07	0.00227656	5.0677e-14	1.10597e-09	0.0293524	0.014291	-1	-1		Aldo/keto reductase family protein (AHRD V1 **** D7KWQ9_ARALY); contains Interpro domain(s) IPR001395 Aldo/keto reductase GO:0055114 GO:0004
Solyc12g055920.1	-1.09408	4.72352	1.68901e-07	0.00368609	9.32125e-12	2.03427e-07	0.0293524	0.0167443	-1	-1		Calcineurin B-like protein 04 (AHRD V1 **-- A5C1G1_VITVI); contains Interpro domain(s) IPR015757 Calcineurin B protein GO:0005509
Solyc08g078210.2	-1.08732	4.63343	2.10729e-07	0.00459894	4.09492e-12	8.93675e-08	0.0293524	0.015826	-1	-1		Hydrolase NUDIX family protein (AHRD V1 ***- Q2A9R5_BRAOL); contains Interpro domain(s) IPR000086 NUDIX hydrolase domain GO:0016787 GO:0047
Solyc01g067380.2	-1.07127	6.57558	1.90859e-07	0.0041653	1.12499e-12	2.45518e-08	0.0293524	0.0155681	-1	-1		Lipase (AHRD V1 ***- B6V3M3_9ROSI); contains Interpro domain(s) IPR002921 Lipase, class 3 GO:0006629 GO:0006629
Solyc07g063930.2	-1.06931	4.51942	4.18071e-07	0.00912398	2.02289e-06	0.0441476	0.0293524	0.0335604	-1	-1		Solute carrier family 22 member 2 (AHRD V1 *-*- B5X477_SALSA); contains Interpro domain(s) IPR016196 Major facilitator superfamily, general substrate
Solyc05g012700.2	-1.06451	4.0715	5.98944e-07	0.0130713	3.78246e-11	8.25483e-07	0.0293524	0.01567	-1	-1		Conserved hypothetical membrane protein (AHRD V1 ***- B1XKY4_SYNP2); contains Interpro domain(s) IPR019275 Protein of unknown function DUF2301, trans
Solyc09g010380.2	-1.04486	6.26388	4.51101e-07	0.00984483	1.2616e-09	2.75331e-05	0.0293524	0.0200423	-1	-1		Inorganic pyrophosphatase-like protein (AHRD V1 **** Q9LFF9_ARATH); contains Interpro domain(s) IPR008162 Inorganic pyrophosphatase GO:0005
Solyc08g078960.2	-1.02929	5.57273	6.58426e-07	0.0143695	4.90631e-09	0.000107075	0.0293524	0.0210075	-1	-1		Oxysterol-binding family protein (AHRD V1 **** D7ME32_ARALY); contains Interpro domain(s) IPR000648 Oxysterol-binding protein GO:0008
Solyc11g012410.1	-1.02549	6.05642	6.43511e-07	0.014044	2.25429e-15	4.91975e-11	0.0293524	0.0112695	-1	-1		Inositol monophosphatase 3 (AHRD V1 ***- B6TEX0_MAIZE); contains Interpro domain(s) IPR000760 Inositol monophosphatase GO:0004437
Solyc04g054990.2	-1.01883	6.6374	6.90272e-07	0.0150645	2.15028e-09	4.69278e-05	0.0293524	0.0201037	-1	-1		Lipoxygenase homology domain-containing protein 1 (AHRD V1 *--- LOXH1_HUMAN); contains Interpro domain(s) IPR001024 Lipoxygenase, LH2
Solyc04g073960.2	-1.01747	2.76572	4.34217e-06	0.0947635	5.81818e-07	0.0126976	0.0293524	0.0240062	-1	-1		Major facilitator superfamily transporter (AHRD V1 *--- Q2NDT2_ERYLH); contains Interpro domain(s) IPR016196 Major facilitator superfamily, general s
Solyc04g072450.2	-1.01714	7.37851	6.82504e-07	0.014895	5.01324e-11	1.09409e-06	0.0293524	0.0167039	-1	-1		Unknown Protein (AHRD V1)
Solyc03g114450.2	-1.01583	3.32144	3.18262e-06	0.0694575	2.54538e-09	5.55505e-05	0.0293524	0.0163919	-1	-1		Extracellular calcium sensing receptor (AHRD V1 ***- C7BCU7_LIQFO); contains Interpro domain(s) IPR001763 Rhodanese-like
Solyc04g071900.2	-1.00683	6.49778	9.48301e-07	0.0206957	1.58388e-06	0.0345666	0.0293524	0.0306219	-1	-1		Peroxidase (AHRD V1 **** Q94IQ1_TOBAC); contains Interpro domain(s) IPR002016 Haem peroxidase, plant/fungal/bacterial GO:0055114 GO:0004

## Sheet: S2
S2, GO enrichment of one day P replenishment after 4 days P starvation significantly induced genes in PlantRegMap (P value <=0.01).
GO ID	GO Term	Count	p-value	q-value(BH)	Aspect
GO:0006952	defense response	10	7.9e-06	0.04213	P
GO:0016491	oxidoreductase activity	8	0.0056	1	F
GO:0006950	response to stress	11	0.0096	1	P

## Sheet: S3
S3, GO enrichment of one day P replenishment after 4 days P starvation significantly repressed genes in PlantRegMap (P value <=0.01).
GO ID	p-value	GO Term	Count	q-value(BH)	Aspect
GO:0005615	0.00026	extracellular space	4	0.1566	C
GO:0044421	0.00035	extracellular region part	4	0.1566	C
GO:0042578	7.6e-12	phosphoric ester hydrolase activity	17	1.968e-08	F
GO:0005384	9.4e-11	manganese ion transmembrane transporter activity	6	1.217e-07	F
GO:0005381	2.5e-10	iron ion transmembrane transporter activity	6	2.158e-07	F
GO:0016791	5.7e-10	phosphatase activity	14	3.691e-07	F
GO:0046915	9.4e-08	transition metal ion transmembrane transporter activity	7	4.869e-05	F
GO:0016788	2.4e-07	hydrolase activity, acting on ester bonds	20	0.0001036	F
GO:0003993	3.3e-06	acid phosphatase activity	5	0.001221	F
GO:0003824	7e-06	catalytic activity	79	0.002266	F
GO:0016709	1e-05	oxidoreductase activity, acting on paired donors, with incorporation or reduction of molecular oxygen, NAD(P)H as one donor, and incorporation of one atom of oxygen	8	0.002878	F
GO:0004497	1.3e-05	monooxygenase activity	10	0.003367	F
GO:0022857	1.9e-05	transmembrane transporter activity	19	0.004474	F
GO:0046873	2.1e-05	metal ion transmembrane transporter activity	8	0.004533	F
GO:0020037	5.5e-05	heme binding	11	0.01096	F
GO:0016705	6e-05	oxidoreductase activity, acting on paired donors, with incorporation or reduction of molecular oxygen	10	0.0111	F
GO:0005506	8.1e-05	iron ion binding	10	0.01399	F
GO:0016787	0.00014	hydrolase activity	35	0.02266	F
GO:0046906	0.00015	tetrapyrrole binding	11	0.02285	F
GO:0022890	0.00023	inorganic cation transmembrane transporter activity	9	0.03309	F
GO:0005215	0.00033	transporter activity	19	0.04498	F
GO:0008964	0.00049	phosphoenolpyruvate carboxylase activity	2	0.06345	F
GO:0022891	0.00081	substrate-specific transmembrane transporter activity	13	0.0999	F
GO:0004611	0.00091	phosphoenolpyruvate carboxykinase activity	2	0.1036	F
GO:0008324	0.00092	cation transmembrane transporter activity	9	0.1036	F
GO:0033897	0.00116	ribonuclease T2 activity	2	0.1252	F
GO:0008081	0.00183	phosphoric diester hydrolase activity	3	0.1896	F
GO:0016892	0.0021	endoribonuclease activity, producing 3'-phosphomonoesters	2	0.2092	F
GO:0022892	0.00239	substrate-specific transporter activity	13	0.2293	F
GO:0016894	0.00288	endonuclease activity, active with either ribo- or deoxyribonucleic acids and producing 3'-phosphomonoesters	2	0.2664	F
GO:0004427	0.00331	inorganic diphosphatase activity	2	0.2956	F
GO:0015075	0.00392	ion transmembrane transporter activity	10	0.3384	F
GO:0004713	0.00531	protein tyrosine kinase activity	2	0.4158	F
GO:0008194	0.00796	UDP-glycosyltransferase activity	6	0.5572	F
GO:0019203	0.00841	carbohydrate phosphatase activity	2	0.5732	F
GO:0016036	1.2e-13	cellular response to phosphate starvation	10	6.4e-10	P
GO:0006880	3.1e-11	intracellular sequestering of iron ion	6	5.511e-08	P
GO:0097577	3.1e-11	sequestering of iron ion	6	5.511e-08	P
GO:0030026	1.2e-10	cellular manganese ion homeostasis	6	1.067e-07	P
GO:0055071	1.2e-10	manganese ion homeostasis	6	1.067e-07	P
GO:0071421	1.2e-10	manganese ion transmembrane transport	6	1.067e-07	P
GO:0006828	3.3e-10	manganese ion transport	6	2.2e-07	P
GO:0034755	3.3e-10	iron ion transmembrane transport	6	2.2e-07	P
GO:0071248	3.9e-10	cellular response to metal ion	8	2.311e-07	P
GO:0009267	5e-10	cellular response to starvation	10	2.666e-07	P
GO:0071241	9.6e-10	cellular response to inorganic substance	8	4.444e-07	P
GO:0098771	1e-09	inorganic ion homeostasis	13	4.444e-07	P
GO:0031669	1.4e-09	cellular response to nutrient levels	10	5.743e-07	P
GO:0042594	2e-09	response to starvation	10	7.619e-07	P
GO:0050801	2.3e-09	ion homeostasis	13	7.843e-07	P
GO:0071281	2.5e-09	cellular response to iron ion	7	7.843e-07	P
GO:0006879	2.5e-09	cellular iron ion homeostasis	6	7.843e-07	P
GO:0006826	4.8e-09	iron ion transport	6	1.422e-06	P
GO:0031668	5.3e-09	cellular response to extracellular stimulus	10	1.488e-06	P
GO:0071496	7.3e-09	cellular response to external stimulus	10	1.947e-06	P
GO:0055062	8.5e-09	phosphate ion homeostasis	5	2.06e-06	P
GO:0072506	8.5e-09	trivalent inorganic anion homeostasis	5	2.06e-06	P
GO:0031667	1e-08	response to nutrient levels	10	2.319e-06	P
GO:0010039	1.1e-08	response to iron ion	7	2.444e-06	P
GO:0048878	1.4e-08	chemical homeostasis	15	2.872e-06	P
GO:0051238	1.4e-08	sequestering of metal ion	6	2.872e-06	P
GO:0072505	2.1e-08	divalent inorganic anion homeostasis	5	4.148e-06	P
GO:0009991	3.2e-08	response to extracellular stimulus	10	6.095e-06	P
GO:0055072	4.5e-08	iron ion homeostasis	6	8.177e-06	P
GO:0055083	4.6e-08	monovalent inorganic anion homeostasis	5	8.177e-06	P
GO:0016311	5.2e-08	dephosphorylation	13	8.946e-06	P
GO:0051651	6.7e-08	maintenance of location in cell	6	1.117e-05	P
GO:0055081	5.3e-07	anion homeostasis	5	8.565e-05	P
GO:0000041	6e-07	transition metal ion transport	7	9.411e-05	P
GO:0006873	6.6e-07	cellular ion homeostasis	9	0.0001006	P
GO:0055082	1.4e-06	cellular chemical homeostasis	10	0.0002074	P
GO:1990267	2.1e-06	response to transition metal nanoparticle	7	0.0003027	P
GO:0042592	2.6e-06	homeostatic process	16	0.0003649	P
GO:0051235	4.6e-06	maintenance of location	6	0.000629	P
GO:0046916	4.8e-06	cellular transition metal ion homeostasis	7	0.00064	P
GO:0006875	1.3e-05	cellular metal ion homeostasis	7	0.001691	P
GO:0055076	1.5e-05	transition metal ion homeostasis	7	0.001905	P
GO:0019725	3.2e-05	cellular homeostasis	11	0.003969	P
GO:0055085	3.6e-05	transmembrane transport	21	0.004363	P
GO:0030003	4.4e-05	cellular cation homeostasis	7	0.005214	P
GO:0055080	4.7e-05	cation homeostasis	8	0.005449	P
GO:0055065	6.4e-05	metal ion homeostasis	7	0.007262	P
GO:0065008	7.6e-05	regulation of biological quality	18	0.008272	P
GO:0044550	7.6e-05	secondary metabolite biosynthetic process	9	0.008272	P
GO:0098660	8.9e-05	inorganic ion transmembrane transport	10	0.009493	P
GO:0080040	0.00013	positive regulation of cellular response to phosphate starvation	2	0.01359	P
GO:0010038	0.00014	response to metal ion	9	0.01436	P
GO:0009247	0.00016	glycolipid biosynthetic process	4	0.0158	P
GO:0030001	0.00016	metal ion transport	9	0.0158	P
GO:0006811	0.00021	ion transport	16	0.02036	P
GO:0030643	0.00025	cellular phosphate ion homeostasis	2	0.0226	P
GO:0032106	0.00025	positive regulation of response to extracellular stimulus	2	0.0226	P
GO:0032109	0.00025	positive regulation of response to nutrient levels	2	0.0226	P
GO:0072502	0.00025	cellular trivalent inorganic anion homeostasis	2	0.0226	P
GO:0098662	0.00028	inorganic cation transmembrane transport	9	0.02489	P
GO:0010035	0.00031	response to inorganic substance	12	0.0271	P
GO:0006664	0.00037	glycolipid metabolic process	4	0.03183	P
GO:1903509	0.0004	liposaccharide metabolic process	4	0.03386	P
GO:0032104	0.00042	regulation of response to extracellular stimulus	2	0.03394	P
GO:0032107	0.00042	regulation of response to nutrient levels	2	0.03394	P
GO:0072501	0.00042	cellular divalent inorganic anion homeostasis	2	0.03394	P
GO:0098655	0.00043	cation transmembrane transport	9	0.03423	P
GO:0046467	0.00069	membrane lipid biosynthetic process	4	0.05411	P
GO:0019748	0.00086	secondary metabolic process	9	0.06518	P
GO:0019375	0.00088	galactolipid biosynthetic process	2	0.06518	P
GO:0030002	0.00088	cellular anion homeostasis	2	0.06518	P
GO:0030320	0.00088	cellular monovalent inorganic anion homeostasis	2	0.06518	P
GO:0044711	0.00097	single-organism biosynthetic process	21	0.06991	P
GO:0044765	0.00097	single-organism transport	25	0.06991	P
GO:0046434	0.00108	organophosphate catabolic process	3	0.0768	P
GO:0006021	0.00117	inositol biosynthetic process	2	0.08068	P
GO:0019374	0.00117	galactolipid metabolic process	2	0.08068	P
GO:0034220	0.00118	ion transmembrane transport	11	0.08068	P
GO:1902578	0.00125	single-organism localization	25	0.08438	P
GO:0009395	0.00149	phospholipid catabolic process	2	0.09933	P
GO:0006643	0.00208	membrane lipid metabolic process	4	0.1369	P
GO:0051262	0.0027	protein tetramerization	2	0.1756	P
GO:0009605	0.00315	response to external stimulus	12	0.2024	P
GO:0006629	0.0033	lipid metabolic process	13	0.2095	P
GO:0006812	0.00355	cation transport	10	0.2227	P
GO:0044723	0.00383	single-organism carbohydrate metabolic process	11	0.2375	P
GO:0051234	0.00432	establishment of localization	27	0.2648	P
GO:0034637	0.00466	cellular carbohydrate biosynthetic process	5	0.2824	P
GO:0051716	0.00518	cellular response to stimulus	22	0.3104	P
GO:0044699	0.00544	single-organism process	73	0.3159	P
GO:0006817	0.00545	phosphate ion transport	2	0.3159	P
GO:0015977	0.00545	carbon fixation	2	0.3159	P
GO:0070887	0.00576	cellular response to chemical stimulus	11	0.3303	P
GO:0006796	0.00603	phosphate-containing compound metabolic process	24	0.3394	P
GO:0018108	0.00611	peptidyl-tyrosine phosphorylation	2	0.3394	P
GO:0018212	0.00611	peptidyl-tyrosine modification	2	0.3394	P
GO:0051179	0.00675	localization	27	0.3564	P
GO:0006793	0.00699	phosphorus metabolic process	24	0.3655	P
GO:0006810	0.00724	transport	26	0.3749	P
GO:0032103	0.00752	positive regulation of response to external stimulus	2	0.3856	P
GO:0006020	0.00828	inositol metabolic process	2	0.4166	P
GO:0046173	0.00828	polyol biosynthetic process	2	0.4166	P
GO:0044262	0.00882	cellular carbohydrate metabolic process	7	0.4396	P
GO:0070417	0.00989	cellular response to cold	2	0.4884	P
