# Supplementary material for: The role of strigolactones in P deficiency induced transcriptional changes in tomato roots
Source: BMC Plant Biol. 2021 Jul 23;21:349. doi: 10.1186/s12870-021-03124-0 (PMC8299696; doi:10.1186/s12870-021-03124-0)
Supplement: Supplementary file 1 — Additional file 1:Suppl. Fig. 1. Experimental design of the P starvation RNAseq experiment. Suppl. Fig. 2. KEGG pathway enrichment for induced (A) and repressed (B) DEGs in tomato roots upon P starvation and P replenishment. Suppl. Fig. 3. Heatmap showing fold change of SL related genes in RNAseq dataset and RT-qPCR validation of SL biosynthetic and P starvation marker genes. A, heatmap showing fold change of genes involved in the SL biosynthetic and signaling pathway under P starvation for different time periods and P replenishment in WT tomato and CCD8 RNAi line. A fold change in bold indicates significance (P<0.05). B-D, relative expression of D27 (B), CCD8 (C) and LePS2 (D) upon P starvation (and P replenishment) (n = 3). The gene expression level in 2-day control wild‐type plants (YP2) was set to 1. Error bars represent standard error of the mean. **, 0.01>P; *, 0.01 < P < 0.05; NG, not significant. E, comparison of RT-qPCR and RNA-seq data. A Pearson correlation coefficient of 0.9761 (P < 0.01) is observed between the RNA-seq and RT-qPCR data of three genes (D27, CCD8 and LePS2). Suppl. Fig. 4. PCA of tomato root transcript profiles using RPKM. YP4 and NP4 represent 4 days control P and P starvation treatment in WT, respectively. CCD8.YP4 and CCD8.NP4 represent control P and P starvation treatment in CCD8, respectively. Suppl. Fig. 5. Heatmap showing a selection of strongest induced and repressed DEGs in the roots of WT tomato and CCD8 RNAi line under different P starvation treatment times. The RPKM value of the top 10 strongest P starvation induced DEGS (at 2, 3, 4 and 5 days of P starvation) and their repression by P replenishment in WT, and DEGs at 4 days of P starvation in CCD8 RNAi line. Suppl. Fig. 6. Secondary metabolism visualization of PS induced DEGs, PS repressed and SL-dependent DEGs with iPath 3.0 [53, 54]. A, secondary metabolite biosynthesis visualization of P starvation repressed DEGs (4 days) in WT. B, secondary metabolite biosynthesis visuali [file 12870_2021_3124_MOESM1_ESM.zip › Supplementary Data set 6.xlsx]

## Sheet: S1
Suppl. Data set 6. The DEGs of 4 days P starvation in CCD8 RNAi line.
S1, significant DEGs after 4 days P starvation in CCD8 RNAi line.
upregulated DEGs	logFC	logCPM	PValue.Common	bonferroni.Common	PValue.Tagwise	bonferroni.Tagwise	Common.Dispersion	Tagwise.Dispersion	UpDownRegulation.Common	UpDownRegulation.Tagwise
Solyc12g006130.1.1	7.9435	3.36328	2.93675e-51	6.40916e-47	1.13437e-34	2.47566e-30	0.0293524	0.0641061	1	1
Solyc06g072950.1.1	7.57583	2.34437	4.96997e-18	1.08465e-13	2.83051e-09	6.17731e-05	0.0293524	0.232968	1	1
Solyc02g092060.1.1	6.25418	3.55268	2.13842e-08	0.000466689	6.81409e-08	0.00148711	0.0293524	0.0534951	1	1
Solyc03g098010.2.1	5.77496	6.82554	1.70637e-80	3.72398e-76	4.92742e-36	1.07536e-31	0.0293524	0.0838975	1	1
Solyc01g090890.2.1	5.29144	7.43517	6.33256e-82	1.38202e-77	2.32113e-47	5.06563e-43	0.0293524	0.0572201	1	1
Solyc06g062550.2.1	4.26706	5.01291	4.87411e-13	1.06373e-08	1.33634e-10	2.91643e-06	0.0293524	0.0667847	1	1
Solyc06g062540.2.1	4.01578	6.75822	1.53054e-46	3.34025e-42	6.54624e-23	1.42865e-18	0.0293524	0.077122	1	1
Solyc04g080920.1.1	3.91544	1.654	2.01212e-08	0.000439126	6.04997e-08	0.00132035	0.0293524	0.0452692	1	1
Solyc03g078500.2.1	3.6837	5.58651	6.98752e-35	1.52496e-30	2.80771e-14	6.12755e-10	0.0293524	0.111229	1	1
Solyc07g042400.2.1	3.43446	5.66008	7.25586e-31	1.58352e-26	3.29835e-25	7.19831e-21	0.0293524	0.041837	1	1
Solyc01g100020.2.1	3.32894	6.70252	1.22289e-46	2.66884e-42	5.61957e-30	1.22641e-25	0.0293524	0.0483438	1	1
Solyc05g014550.1.1	3.15322	3.0566	5.34821e-27	1.16719e-22	2.006e-09	4.3779e-05	0.0293524	0.141706	1	1
Solyc04g063370.1.1	3.14664	4.50961	8.568e-22	1.86988e-17	2.68297e-17	5.85531e-13	0.0293524	0.0464562	1	1
Solyc07g005680.2.1	3.01828	3.49157	2.56159e-10	5.59042e-06	1.42563e-06	0.0311129	0.0293524	0.117071	1	1
Solyc06g072960.1.1	2.99561	5.86864	4.89144e-33	1.06751e-28	3.77052e-20	8.22879e-16	0.0293524	0.0559731	1	1
Solyc04g015120.2.1	2.88926	8.18814	5.49748e-40	1.19977e-35	3.02993e-29	6.61253e-25	0.0293524	0.0409034	1	1
Solyc12g009480.1.1	2.70363	8.30537	1.41307e-35	3.08388e-31	1.36402e-33	2.97684e-29	0.0293524	0.0312062	1	1
Solyc09g010480.1.1	2.56837	0.300609	1.65342e-14	3.60842e-10	5.19195e-07	0.0113309	0.0293524	0.122688	1	1
Solyc05g051610.1.1	2.55012	3.79682	2.47928e-24	5.41078e-20	1.3107e-09	2.86048e-05	0.0293524	0.101828	1	1
Solyc08g075050.1.1	2.45343	1.63779	7.27923e-22	1.58862e-17	7.02925e-09	0.000153406	0.0293524	0.102339	1	1
Solyc01g111080.2.1	2.33389	3.3153	1.40061e-22	3.05669e-18	9.44542e-09	0.000206137	0.0293524	0.0994074	1	1
Solyc10g085850.1.1	2.26623	9.51582	1.74562e-26	3.80965e-22	1.42171e-23	3.10275e-19	0.0293524	0.0332775	1	1
Solyc09g066410.1.1	2.19025	4.56853	2.00095e-19	4.36688e-15	4.64503e-10	1.01373e-05	0.0293524	0.0712362	1	1
Solyc01g110060.2.1	2.18479	7.70874	1.07096e-24	2.33727e-20	6.3023e-19	1.37541e-14	0.0293524	0.0392731	1	1
Solyc10g085100.1.1	2.01379	5.77614	3.88192e-20	8.47189e-16	6.20112e-24	1.35333e-19	0.0293524	0.0238749	1	1
Solyc10g079960.1.1	1.90959	0.589635	3.74355e-14	8.16993e-10	2.03184e-08	0.000443429	0.0293524	0.0640578	1	1
Solyc09g009810.1.1	1.88131	2.93131	6.82301e-17	1.48905e-12	1.26878e-07	0.00276899	0.0293524	0.0799465	1	1
Solyc12g043030.1.1	1.82765	3.95833	5.05928e-17	1.10414e-12	8.20625e-20	1.79093e-15	0.0293524	0.0244106	1	1
Solyc07g007620.2.1	1.81352	6.01398	6.65474e-16	1.45233e-11	1.16449e-15	2.54137e-11	0.0293524	0.0299332	1	1
Solyc08g060920.2.1	1.79432	8.67212	9.38331e-18	2.04781e-13	1.53325e-18	3.34616e-14	0.0293524	0.0279848	1	1
Solyc01g094130.2.1	1.79131	4.1736	1.18969e-12	2.59637e-08	1.33924e-11	2.92275e-07	0.0293524	0.0342133	1	1
Solyc03g112010.2.1	1.75057	1.36592	1.51042e-12	3.29633e-08	2.07336e-09	4.5249e-05	0.0293524	0.0454036	1	1
Solyc09g091910.1.1	1.74769	7.41475	1.12643e-16	2.45832e-12	5.24116e-13	1.14383e-08	0.0293524	0.0389433	1	1
Solyc01g100270.2.1	1.72371	6.17766	3.06366e-16	6.68613e-12	7.42287e-13	1.61997e-08	0.0293524	0.0383382	1	1
Solyc03g093140.2.1	1.72287	9.08686	1.27845e-16	2.79008e-12	1.49572e-19	3.26427e-15	0.0293524	0.0245616	1	1
Solyc05g005900.2.1	1.72056	1.33969	1.01576e-12	2.2168e-08	2.7056e-07	0.0059047	0.0293524	0.0650373	1	1
Solyc06g031710.2.1	1.70217	4.46192	6.35607e-14	1.38715e-09	6.35162e-09	0.000138618	0.0293524	0.0524319	1	1
Solyc07g008380.1.1	1.65586	1.06562	1.23728e-09	2.70023e-05	1.57428e-06	0.0343571	0.0293524	0.0587884	1	1
Solyc07g049560.2.1	1.65293	7.9409	2.46914e-15	5.38864e-11	2.4018e-11	5.24168e-07	0.0293524	0.0413457	1	1
Solyc11g070090.1.1	1.64349	1.03583	6.42967e-12	1.40321e-07	2.13668e-14	4.66309e-10	0.0293524	0.0220014	1	1
Solyc06g066830.2.1	1.64041	7.68738	5.40639e-15	1.17989e-10	2.58334e-08	0.000563789	0.0293524	0.0584412	1	1
Solyc07g032150.2.1	1.6379	1.36439	6.59249e-11	1.43874e-06	1.78213e-07	0.00388931	0.0293524	0.0527572	1	1
Solyc07g005300.1.1	1.55355	0.867496	1.52688e-10	3.33227e-06	1.4771e-07	0.00322362	0.0293524	0.0489286	1	1
Solyc10g047040.1.1	1.53958	3.7769	6.74871e-10	1.47284e-05	1.16696e-07	0.00254678	0.0293524	0.0439379	1	1
Solyc03g005550.2.1	1.51609	3.38026	8.49751e-11	1.8545e-06	1.02425e-06	0.0223533	0.0293524	0.0576921	1	1
Solyc10g008120.2.1	1.45847	5.16026	2.80371e-12	6.11883e-08	6.14871e-07	0.013419	0.0293524	0.0581827	1	1
Solyc04g080740.1.1	1.45446	4.576	4.50536e-12	9.83249e-08	1.22658e-06	0.0267688	0.0293524	0.0607201	1	1
Solyc11g010700.1.1	1.4399	5.34723	1.61144e-11	3.5168e-07	5.39451e-15	1.1773e-10	0.0293524	0.0212157	1	1
Solyc12g010940.1.1	1.42149	4.24939	1.52862e-10	3.33606e-06	1.38807e-07	0.00302933	0.0293524	0.0454778	1	1
Solyc02g094400.2.1	1.41382	9.4436	7.2721e-12	1.58706e-07	6.82678e-08	0.00148988	0.0293524	0.0473308	1	1
Solyc01g096400.2.1	1.3313	3.70608	7.57317e-09	0.000165277	4.66217e-09	0.000101747	0.0293524	0.0283522	1	1
Solyc04g007500.1.1	1.29662	2.81643	5.99876e-09	0.000130917	2.07812e-06	0.045353	0.0293524	0.0464283	1	1
Solyc12g055920.1.1	1.27902	4.72352	2.0853e-09	4.55096e-05	1.14881e-14	2.50716e-10	0.0293524	0.0167443	1	1
Solyc12g043040.1.1	1.24253	5.43162	2.34992e-09	5.12847e-05	7.62274e-13	1.66359e-08	0.0293524	0.0201329	1	1
Solyc05g013240.2.1	1.22914	6.11673	2.58135e-09	5.63354e-05	9.55167e-07	0.0208456	0.0293524	0.0434847	1	1
Solyc04g005900.2.1	1.22142	2.93848	2.80839e-08	0.000612903	3.6937e-07	0.00806112	0.0293524	0.0358124	1	1
Solyc12g056760.1.1	1.20699	5.1608	1.21588e-08	0.000265354	2.32278e-15	5.06923e-11	0.0293524	0.0142517	1	1
Solyc03g115690.1.1	1.16858	3.79189	5.77092e-08	0.00125945	1.77264e-06	0.0386861	0.0293524	0.0386846	1	1
Solyc10g084540.1.1	1.16494	4.60314	1.51203e-07	0.00329985	1.48644e-06	0.0324401	0.0293524	0.0357368	1	1
Solyc03g006250.2.1	1.15894	4.61297	2.43585e-08	0.000531599	1.66946e-07	0.00364342	0.0293524	0.0334553	1	1
Solyc01g080020.2.1	1.07949	6.47113	1.56901e-07	0.00342421	4.31431e-07	0.00941555	0.0293524	0.031623	1	1
Solyc01g090210.2.1	1.07184	5.55932	2.81737e-07	0.00614862	1.04233e-09	2.27477e-05	0.0293524	0.020439	1	1
Solyc04g025880.2.1	1.07078	6.52803	1.96557e-07	0.00428966	1.66293e-09	3.62918e-05	0.0293524	0.0217749	1	1
Solyc11g066330.1.1	1.05684	4.32787	4.33024e-07	0.00945031	1.05024e-06	0.0229205	0.0293524	0.0315474	1	1
Solyc02g083250.2.1	1.04729	8.53605	3.17604e-07	0.00693139	1.99626e-08	0.000435665	0.0293524	0.0243397	1	1
Solyc09g090360.2.1	1.04603	7.44009	3.49793e-07	0.00763389	1.64229e-06	0.0358414	0.0293524	0.0331886	1	1
Solyc05g008400.2.1	1.04182	4.79893	7.69993e-07	0.0168043	1.11034e-06	0.024232	0.0293524	0.0302772	1	1
Solyc08g082910.1.1	1.01028	3.56538	1.83987e-06	0.0401534	1.34975e-06	0.0294568	0.0293524	0.0285508	1	1
Solyc04g009900.2.1	1.00702	5.96978	1.50615e-06	0.0328702	5.57405e-07	0.0121648	0.0293524	0.027005	1	1
downregulated DEGs
Solyc04g082200.2.1	-1.05746	9.554	2.3002e-07	0.00501997	2.424e-08	0.000529015	0.0293524	0.0252452	-1	-1
Solyc07g025400.2.1	-1.10628	2.93047	5.41378e-07	0.011815	1.53415e-07	0.00334814	0.0293524	0.0263466	-1	-1
Solyc03g093270.2.1	-1.76551	4.46618	3.72867e-16	8.13744e-12	1.98256e-08	0.000432673	0.0293524	0.0643471	-1	-1
Solyc01g099320.2.1	-1.83444	0.718334	4.15738e-07	0.00907306	4.4806e-07	0.00977847	0.0293524	0.0298298	-1	-1
Solyc05g051250.2.1	-2.02487	1.45747	6.51656e-15	1.42217e-10	8.37375e-07	0.0182749	0.0293524	0.0950708	-1	-1
Solyc03g093280.1.1	-2.65771	2.74494	8.48843e-28	1.85251e-23	9.25635e-11	2.02011e-06	0.0293524	0.0977869	-1	-1
Solyc02g093660.1.1	-2.66596	2.19741	2.07337e-24	4.52492e-20	1.4739e-09	3.21665e-05	0.0293524	0.107918	-1	-1
Solyc05g006190.1.1	-3.83962	2.1797	2.02058e-31	4.40972e-27	1.89205e-07	0.00412921	0.0293524	0.269074	-1	-1

## Sheet: S2
S2, GO enrichment of 4 days P starvation significantly induced genes in PlantRegMap (P value<=0.01).
GO ID	GO Term	Count	p-value	q-value(BH)	Aspect
GO:0042578	phosphoric ester hydrolase activity	8	1.4e-06	0.003626	F
GO:0003993	acid phosphatase activity	4	2.8e-06	0.003626	F
GO:0016791	phosphatase activity	7	4.4e-06	0.003799	F
GO:0016788	hydrolase activity, acting on ester bonds	10	6.2e-05	0.04015	F
GO:0015103	inorganic anion transmembrane transporter activity	3	0.0004	0.2072	F
GO:0015116	sulfate transmembrane transporter activity	2	0.0007	0.3022	F
GO:0004713	protein tyrosine kinase activity	2	0.00099	0.3663	F
GO:0022857	transmembrane transporter activity	9	0.0014	0.4532	F
GO:1901682	sulfur compound transmembrane transporter activity	2	0.00159	0.4576	F
GO:0005215	transporter activity	9	0.00598	0.957	F
GO:0016036	cellular response to phosphate starvation	6	1.2e-09	6.4e-06	P
GO:0009267	cellular response to starvation	6	1.5e-07	0.0004	P
GO:0031669	cellular response to nutrient levels	6	2.8e-07	0.0004666	P
GO:0042594	response to starvation	6	3.5e-07	0.0004666	P
GO:0031668	cellular response to extracellular stimulus	6	6.2e-07	0.0006613	P
GO:0071496	cellular response to external stimulus	6	7.6e-07	0.0006755	P
GO:0031667	response to nutrient levels	6	9.2e-07	0.0007009	P
GO:0009991	response to extracellular stimulus	6	1.8e-06	0.0012	P
GO:0055062	phosphate ion homeostasis	3	3.7e-06	0.001973	P
GO:0072506	trivalent inorganic anion homeostasis	3	3.7e-06	0.001973	P
GO:0072505	divalent inorganic anion homeostasis	3	6.1e-06	0.002957	P
GO:0055083	monovalent inorganic anion homeostasis	3	9.4e-06	0.003856	P
GO:0016311	dephosphorylation	7	9.4e-06	0.003856	P
GO:0080040	positive regulation of cellular response to phosphate starvation	2	2e-05	0.007619	P
GO:0055081	anion homeostasis	3	3.8e-05	0.01151	P
GO:0030643	cellular phosphate ion homeostasis	2	4.1e-05	0.01151	P
GO:0032106	positive regulation of response to extracellular stimulus	2	4.1e-05	0.01151	P
GO:0032109	positive regulation of response to nutrient levels	2	4.1e-05	0.01151	P
GO:0072502	cellular trivalent inorganic anion homeostasis	2	4.1e-05	0.01151	P
GO:0015698	inorganic anion transport	4	6.7e-05	0.01577	P
GO:0032104	regulation of response to extracellular stimulus	2	6.8e-05	0.01577	P
GO:0032107	regulation of response to nutrient levels	2	6.8e-05	0.01577	P
GO:0072501	cellular divalent inorganic anion homeostasis	2	6.8e-05	0.01577	P
GO:0030002	cellular anion homeostasis	2	0.00014	0.02986	P
GO:0030320	cellular monovalent inorganic anion homeostasis	2	0.00014	0.02986	P
GO:0009247	glycolipid biosynthetic process	3	0.00018	0.03692	P
GO:0010647	positive regulation of cell communication	3	0.0002	0.0395	P
GO:0009395	phospholipid catabolic process	2	0.00024	0.04571	P
GO:0006793	phosphorus metabolic process	15	0.00029	0.05333	P
GO:0006664	glycolipid metabolic process	3	0.00035	0.06222	P
GO:1903509	liposaccharide metabolic process	3	0.00037	0.06365	P
GO:0046467	membrane lipid biosynthetic process	3	0.00055	0.09166	P
GO:0006796	phosphate-containing compound metabolic process	14	0.00089	0.1412	P
GO:0006817	phosphate ion transport	2	0.0009	0.1412	P
GO:0018108	peptidyl-tyrosine phosphorylation	2	0.00101	0.1496	P
GO:0018212	peptidyl-tyrosine modification	2	0.00101	0.1496	P
GO:0008272	sulfate transport	2	0.00113	0.1629	P
GO:0032103	positive regulation of response to external stimulus	2	0.00126	0.1737	P
GO:0006820	anion transport	5	0.00127	0.1737	P
GO:0006643	membrane lipid metabolic process	3	0.00131	0.1747	P
GO:0070417	cellular response to cold	2	0.00166	0.2159	P
GO:0046434	organophosphate catabolic process	2	0.00302	0.3355	P
GO:0072348	sulfur compound transport	2	0.00302	0.3355	P
GO:0080135	regulation of cellular response to stress	2	0.00341	0.3711	P
GO:0048584	positive regulation of response to stimulus	3	0.00416	0.4437	P
GO:0032101	regulation of response to external stimulus	2	0.0077	0.766	P
GO:0033554	cellular response to stress	6	0.00919	0.8664	P
GO:0009741	response to brassinosteroid	2	0.00926	0.8664	P

## Sheet: S3
S3, GO enrichment of 4 days P starvation significantly repressed genes in PlantRegMap (P value<=0.01).
No result found in your input gene list.
