# Supplementary material for: The role of strigolactones in P deficiency induced transcriptional changes in tomato roots
Source: BMC Plant Biol. 2021 Jul 23;21:349. doi: 10.1186/s12870-021-03124-0 (PMC8299696; doi:10.1186/s12870-021-03124-0)
Supplement: Supplementary file 1 — Additional file 1:Suppl. Fig. 1. Experimental design of the P starvation RNAseq experiment. Suppl. Fig. 2. KEGG pathway enrichment for induced (A) and repressed (B) DEGs in tomato roots upon P starvation and P replenishment. Suppl. Fig. 3. Heatmap showing fold change of SL related genes in RNAseq dataset and RT-qPCR validation of SL biosynthetic and P starvation marker genes. A, heatmap showing fold change of genes involved in the SL biosynthetic and signaling pathway under P starvation for different time periods and P replenishment in WT tomato and CCD8 RNAi line. A fold change in bold indicates significance (P<0.05). B-D, relative expression of D27 (B), CCD8 (C) and LePS2 (D) upon P starvation (and P replenishment) (n = 3). The gene expression level in 2-day control wild‐type plants (YP2) was set to 1. Error bars represent standard error of the mean. **, 0.01>P; *, 0.01 < P < 0.05; NG, not significant. E, comparison of RT-qPCR and RNA-seq data. A Pearson correlation coefficient of 0.9761 (P < 0.01) is observed between the RNA-seq and RT-qPCR data of three genes (D27, CCD8 and LePS2). Suppl. Fig. 4. PCA of tomato root transcript profiles using RPKM. YP4 and NP4 represent 4 days control P and P starvation treatment in WT, respectively. CCD8.YP4 and CCD8.NP4 represent control P and P starvation treatment in CCD8, respectively. Suppl. Fig. 5. Heatmap showing a selection of strongest induced and repressed DEGs in the roots of WT tomato and CCD8 RNAi line under different P starvation treatment times. The RPKM value of the top 10 strongest P starvation induced DEGS (at 2, 3, 4 and 5 days of P starvation) and their repression by P replenishment in WT, and DEGs at 4 days of P starvation in CCD8 RNAi line. Suppl. Fig. 6. Secondary metabolism visualization of PS induced DEGs, PS repressed and SL-dependent DEGs with iPath 3.0 [53, 54]. A, secondary metabolite biosynthesis visualization of P starvation repressed DEGs (4 days) in WT. B, secondary metabolite biosynthesis visuali [file 12870_2021_3124_MOESM1_ESM.zip › Supplementary Data set 7.xlsx]

## Sheet: S1
Suppl. Data set 7. The DEGs in CCD8 RNAi line compared with wild type under P starvation condition.
S1, significant DEGs in CCD8 RNAi line compared with wild type under P starvation condition.
upregulated DEGs	logFC	logCPM	PValue.Common	bonferroni.Common	PValue.Tagwise	bonferroni.Tagwise	Common.Dispersion	Tagwise.Dispersion	UpDownRegulation.Common	UpDownRegulation.Tagwise
Solyc09g066400.1	11.3925	0.834089	3.39887e-91	7.41769e-87	3.08954e-09	6.74261e-05	0.0293524	0.780288	1	1
Solyc09g064760.1	9.80609	-1.00394	1.00841e-52	2.20075e-48	2.17844e-17	4.75422e-13	0.0293524	0.223632	1	1
Solyc02g086040.1	8.79518	-1.67006	9.8444e-34	2.14844e-29	1.84865e-12	4.0345e-08	0.0293524	0.26091	1	1
Solyc08g083170.1	8.5227	-2.24894	1.84958e-29	4.03652e-25	3.76432e-12	8.21525e-08	0.0293524	0.240163	1	1
Solyc02g067750.2	8.34861	1.4689	1.4281e-110	3.1166e-106	2.49473e-09	5.44449e-05	0.0293524	0.650368	1	1
Solyc09g066370.1	8.30422	1.46047	3.1195e-110	6.808e-106	1.09311e-09	2.3856e-05	0.0293524	0.63336	1	1
Solyc10g079380.1	7.98534	1.51232	2.6145e-109	5.706e-105	7.67192e-15	1.67432e-10	0.0293524	0.359768	1	1
Solyc10g076680.1	7.63255	-1.26177	5.40873e-45	1.1804e-40	8.61558e-09	0.000188026	0.0293524	0.499119	1	1
Solyc09g075700.1	7.60366	-0.134798	2.30923e-69	5.03967e-65	2.33524e-09	5.09643e-05	0.0293524	0.514508	1	1
Solyc02g080920.1	7.42648	0.46217	7.00677e-86	1.52916e-81	1.10012e-06	0.024009	0.0293524	0.84731	1	1
Solyc03g020060.2	7.3751	5.83548	8.5172e-160	1.8588e-155	1.25779e-10	2.745e-06	0.0293524	0.523646	1	1
Solyc03g123690.1	7.36414	-1.65154	8.011e-40	1.74832e-35	4.55582e-10	9.94261e-06	0.0293524	0.376949	1	1
Solyc10g076670.1	7.30164	0.000177863	5.29694e-71	1.156e-66	3.32166e-09	7.24919e-05	0.0293524	0.533526	1	1
Solyc05g010170.1	7.29084	0.283124	2.40427e-81	5.24707e-77	8.02719e-08	0.00175185	0.0293524	0.655914	1	1
Solyc08g074890.2	7.20048	-0.980348	6.26223e-37	1.36667e-32	1.89127e-30	4.1275e-26	0.0293524	0.0488628	1	1
Solyc06g076160.2	7.11031	5.85506	6.812e-153	1.4866e-148	4.39177e-17	9.5846e-13	0.0293524	0.295598	1	1
Solyc04g072280.2	7.05881	4.07547	1.5403e-140	3.3616e-136	1.07693e-10	2.3503e-06	0.0293524	0.486525	1	1
Solyc06g066420.2	7.01508	-0.340764	6.59875e-63	1.44011e-58	3.08462e-11	6.73188e-07	0.0293524	0.385598	1	1
Solyc02g062030.1	6.96726	1.54426	2.83171e-93	6.17992e-89	8.9097e-14	1.94445e-09	0.0293524	0.334539	1	1
Solyc02g014370.1	6.8912	-1.89274	8.75789e-32	1.91132e-27	1.53064e-09	3.34048e-05	0.0293524	0.344983	1	1
Solyc01g101180.2	6.7878	5.54425	1.2009e-143	2.6209e-139	3.48139e-07	0.00759778	0.0293524	0.735072	1	1
Solyc06g066230.2	6.77387	5.17272	5.2521e-141	1.1462e-136	5.5405e-07	0.0120916	0.0293524	0.755693	1	1
Solyc09g066200.1	6.77377	-2.01765	6.30256e-30	1.37547e-25	7.68605e-12	1.6774e-07	0.0293524	0.230321	1	1
Solyc04g071780.2	6.70307	1.13683	1.6508e-89	3.6027e-85	3.91768e-14	8.54995e-10	0.0293524	0.309521	1	1
Solyc04g054380.1	6.64887	-1.71544	5.46751e-28	1.19323e-23	7.34984e-08	0.00160403	0.0293524	0.42454	1	1
Solyc03g098670.1	6.6284	3.79669	3.7989e-128	8.2908e-124	7.69624e-13	1.67963e-08	0.0293524	0.3632	1	1
Solyc06g072320.2	6.58577	-0.623074	5.24442e-54	1.14454e-49	4.01106e-08	0.000875374	0.0293524	0.524836	1	1
Solyc01g101190.2	6.56854	6.30783	7.5934e-140	1.6572e-135	3.65976e-10	7.98707e-06	0.0293524	0.471771	1	1
Solyc02g078930.1	6.52829	0.704765	5.9763e-79	1.30427e-74	2.07109e-11	4.51995e-07	0.0293524	0.384161	1	1
Solyc11g005860.1	6.45703	3.76416	8.6091e-126	1.8789e-121	7.478e-15	1.632e-10	0.0293524	0.299225	1	1
Solyc10g005320.2	6.39074	-2.42908	1.67444e-24	3.6543e-20	4.77596e-17	1.04231e-12	0.0293524	0.0860148	1	1
Solyc07g052370.2	6.38695	6.17268	9.2495e-135	2.0186e-130	5.98263e-11	1.30565e-06	0.0293524	0.417489	1	1
Solyc02g094270.1	6.34066	2.8124	6.5987e-110	1.4401e-105	2.03571e-07	0.00444273	0.0293524	0.634663	1	1
Solyc02g090350.2	6.25495	-0.148774	9.38757e-67	2.04874e-62	2.54085e-11	5.54515e-07	0.0293524	0.345636	1	1
Solyc10g074440.1	6.23408	-0.36225	1.29455e-51	2.82522e-47	4.70817e-14	1.02751e-09	0.0293524	0.235743	1	1
Solyc01g101170.2	6.18539	5.09449	6.7675e-126	1.4769e-121	9.16257e-09	0.000199964	0.0293524	0.513465	1	1
Solyc04g047820.1	6.10473	-2.18939	6.71693e-21	1.4659e-16	4.85088e-13	1.05866e-08	0.0293524	0.121478	1	1
Solyc12g096740.1	6.09422	-0.315053	4.44886e-62	9.70919e-58	5.00834e-10	1.09302e-05	0.0293524	0.38568	1	1
Solyc07g056510.2	6.04923	3.81077	8.6216e-114	1.8816e-109	3.06321e-20	6.68516e-16	0.0293524	0.193684	1	1
Solyc03g020050.2	6.01132	7.31674	1.8315e-126	3.9971e-122	8.4861e-13	1.85201e-08	0.0293524	0.322717	1	1
Solyc10g076660.1	6.0086	2.76632	6.2083e-106	1.3549e-101	5.23468e-15	1.14242e-10	0.0293524	0.264549	1	1
Solyc03g020080.2	5.98954	2.55016	5.7659e-102	1.25834e-97	4.07596e-08	0.000889537	0.0293524	0.530542	1	1
Solyc10g078230.1	5.96417	0.458377	3.05851e-66	6.67489e-62	2.16256e-31	4.71957e-27	0.0293524	0.0882648	1	1
Solyc02g065710.1	5.86851	-2.07125	3.90025e-18	8.51192e-14	4.89639e-12	1.06859e-07	0.0293524	0.116777	1	1
Solyc08g074260.2	5.85993	2.83531	5.7953e-101	1.26477e-96	1.20441e-23	2.62851e-19	0.0293524	0.15277	1	1
Solyc10g005390.2	5.85974	1.24298	1.18221e-74	2.58006e-70	8.46134e-10	1.8466e-05	0.0293524	0.395384	1	1
Solyc02g070110.1	5.84962	3.23142	5.51e-107	1.2025e-102	1.64849e-14	3.59766e-10	0.0293524	0.266345	1	1
Solyc04g079260.2	5.81751	5.45613	3.691e-117	8.0551e-113	5.21374e-15	1.13785e-10	0.0293524	0.257544	1	1
Solyc03g025640.1	5.81498	0.43523	6.05733e-74	1.32195e-69	4.72951e-10	1.03217e-05	0.0293524	0.377759	1	1
Solyc02g038740.2	5.74489	7.79781	1.2835e-118	2.8011e-114	7.09944e-17	1.54938e-12	0.0293524	0.22341	1	1
Solyc01g102960.2	5.72425	1.70817	7.63703e-63	1.6667e-58	1.37814e-06	0.0300766	0.0293524	0.608293	1	1
Solyc03g098740.1	5.6887	5.30199	1.4575e-112	3.1809e-108	5.58465e-13	1.21879e-08	0.0293524	0.29226	1	1
Solyc07g005380.2	5.68336	4.5776	1.0785e-110	2.3537e-106	3.10787e-12	6.78261e-08	0.0293524	0.311963	1	1
Solyc10g078220.1	5.68077	2.02011	4.75737e-89	1.03825e-84	9.68856e-23	2.11443e-18	0.0293524	0.14814	1	1
Solyc10g083580.1	5.62057	-1.3394	1.55944e-28	3.40332e-24	5.93576e-11	1.29542e-06	0.0293524	0.227079	1	1
Solyc06g008550.1	5.59855	-1.62711	3.28096e-29	7.16038e-25	1.23831e-13	2.70249e-09	0.0293524	0.156043	1	1
Solyc01g108350.2	5.58477	1.95919	7.03963e-87	1.53633e-82	9.35162e-09	0.00020409	0.0293524	0.437995	1	1
Solyc10g017970.1	5.56379	0.74034	1.17239e-68	2.55863e-64	8.95666e-08	0.0019547	0.0293524	0.466737	1	1
Solyc02g090370.2	5.54416	-0.155824	2.10356e-58	4.5908e-54	4.14666e-07	0.00904968	0.0293524	0.523957	1	1
Solyc01g097240.2	5.52926	6.24786	1.4776e-111	3.2248e-107	1.6067e-12	3.50646e-08	0.0293524	0.292355	1	1
Solyc05g007770.2	5.47533	4.08662	2.296e-103	5.0108e-99	5.2923e-12	1.15499e-07	0.0293524	0.301339	1	1
Solyc09g007010.1	5.45941	5.20564	2.2088e-106	4.8205e-102	1.79624e-14	3.92011e-10	0.0293524	0.243769	1	1
Solyc09g091670.2	5.41345	6.76144	9.9884e-109	2.1799e-104	5.96931e-13	1.30274e-08	0.0293524	0.273924	1	1
Solyc08g079420.2	5.41151	1.14545	6.37783e-73	1.3919e-68	3.91554e-12	8.54527e-08	0.0293524	0.276999	1	1
Solyc02g080840.1	5.38775	0.963106	5.80911e-75	1.26778e-70	5.3698e-19	1.1719e-14	0.0293524	0.164446	1	1
Solyc03g112030.1	5.3695	4.10624	1.6393e-100	3.57769e-96	1.11436e-21	2.43199e-17	0.0293524	0.152722	1	1
Solyc04g077750.2	5.36289	0.782011	1.98894e-67	4.34066e-63	4.22039e-38	9.21058e-34	0.0293524	0.0652319	1	1
Solyc06g065070.1	5.3458	-0.756864	4.20565e-50	9.17842e-46	3.1824e-11	6.94527e-07	0.0293524	0.269535	1	1
Solyc03g115060.2	5.33981	2.74085	2.4891e-90	5.43222e-86	1.20325e-17	2.62597e-13	0.0293524	0.185417	1	1
Solyc04g051360.2	5.33194	-0.385496	4.20052e-47	9.1672e-43	5.18043e-18	1.13058e-13	0.0293524	0.136004	1	1
Solyc08g008150.1	5.32797	0.253869	5.83447e-60	1.27332e-55	7.93978e-19	1.73278e-14	0.0293524	0.147219	1	1
Solyc07g051950.2	5.31711	-0.715162	3.46021e-45	7.55155e-41	1.27122e-10	2.77432e-06	0.0293524	0.277283	1	1
Solyc11g011030.1	5.26785	1.6815	4.1989e-81	9.16368e-77	1.05932e-12	2.31186e-08	0.0293524	0.257079	1	1
Solyc11g007480.1	5.25803	-0.956567	6.8674e-36	1.49874e-31	4.19652e-20	9.15848e-16	0.0293524	0.0936442	1	1
Solyc03g020070.2	5.22108	0.865281	4.55098e-65	9.93207e-61	7.83037e-09	0.00017089	0.0293524	0.379328	1	1
Solyc10g005440.1	5.21637	-0.877088	1.15187e-40	2.51385e-36	3.80623e-12	8.30671e-08	0.0293524	0.217018	1	1
Solyc12g042210.1	5.21623	-0.210916	1.74972e-48	3.81858e-44	7.69402e-09	0.000167914	0.0293524	0.355185	1	1
Solyc07g055400.1	5.20969	-1.14988	7.41841e-28	1.61899e-23	1.55569e-06	0.0339514	0.0293524	0.450631	1	1
Solyc08g008600.2	5.19339	-0.873794	3.3256e-40	7.25779e-36	8.7359e-11	1.90652e-06	0.0293524	0.253219	1	1
Solyc07g006930.1	5.17074	-0.673045	2.77433e-46	6.0547e-42	1.66239e-10	3.628e-06	0.0293524	0.275168	1	1
Solyc10g079860.1	5.14713	6.60219	8.4868e-101	1.85216e-96	1.29045e-13	2.81628e-09	0.0293524	0.24026	1	1
Solyc03g117260.1	5.09416	-0.106043	1.22598e-53	2.67559e-49	3.37042e-12	7.3556e-08	0.0293524	0.234896	1	1
Solyc03g112710.1	5.07125	-1.80867	6.15433e-25	1.34312e-20	1.91183e-11	4.17238e-07	0.0293524	0.161261	1	1
Solyc10g050730.1	5.07081	1.01403	3.90993e-63	8.53302e-59	1.61621e-10	3.52723e-06	0.0293524	0.293053	1	1
Solyc07g020870.1	5.06428	1.04868	6.61782e-66	1.44427e-61	3.66124e-22	7.9903e-18	0.0293524	0.120354	1	1
Solyc09g090900.2	5.05763	0.150423	1.52404e-59	3.32607e-55	2.50116e-16	5.45854e-12	0.0293524	0.166658	1	1
Solyc01g108360.2	5.04791	1.26522	1.4208e-69	3.10075e-65	3.36098e-09	7.335e-05	0.0293524	0.347617	1	1
Solyc02g062300.2	5.03667	3.1447	1.17986e-87	2.57492e-83	1.63547e-10	3.56925e-06	0.0293524	0.308416	1	1
Solyc09g066190.1	5.02557	-0.151824	1.05817e-52	2.30935e-48	1.3132e-17	2.86593e-13	0.0293524	0.145183	1	1
Solyc09g005840.1	5.02321	-0.368896	1.04319e-50	2.27665e-46	2.17786e-10	4.75295e-06	0.0293524	0.278138	1	1
Solyc10g051120.1	4.99651	1.76705	8.16561e-73	1.78206e-68	9.01105e-14	1.96657e-09	0.0293524	0.215183	1	1
Solyc09g083360.2	4.96464	1.18277	1.29717e-68	2.83093e-64	1.64366e-07	0.00358712	0.0293524	0.433851	1	1
Solyc04g076730.1	4.93727	0.441654	8.06807e-63	1.76078e-58	4.79186e-12	1.04578e-07	0.0293524	0.243504	1	1
Solyc03g113430.2	4.93524	1.73643	1.87458e-73	4.09107e-69	1.77791e-11	3.88011e-07	0.0293524	0.263399	1	1
Solyc06g072620.2	4.92387	-1.15884	9.15698e-33	1.99842e-28	9.39338e-11	2.05001e-06	0.0293524	0.218009	1	1
Solyc09g091000.2	4.91689	8.29681	1.70161e-94	3.71359e-90	7.83498e-17	1.70991e-12	0.0293524	0.178064	1	1
Solyc05g046340.1	4.91101	1.13003	2.2975e-68	5.01406e-64	1.79472e-10	3.91679e-06	0.0293524	0.289447	1	1
Solyc07g063700.1	4.89466	3.90194	7.09121e-88	1.54759e-83	1.76086e-20	3.8429e-16	0.0293524	0.140922	1	1
Solyc11g007950.1	4.85479	-0.788086	5.82754e-34	1.2718e-29	1.11916e-15	2.44245e-11	0.0293524	0.124866	1	1
Solyc00g100880.2	4.84401	0.685839	1.32673e-58	2.89547e-54	1.85293e-15	4.04384e-11	0.0293524	0.169182	1	1
Solyc08g007090.1	4.80693	0.637384	1.06891e-60	2.33278e-56	4.12567e-09	9.00387e-05	0.0293524	0.318505	1	1
Solyc02g065090.2	4.77304	3.53498	8.01587e-84	1.74938e-79	2.28377e-12	4.98411e-08	0.0293524	0.23683	1	1
Solyc08g077330.2	4.76712	1.38438	2.44732e-63	5.34104e-59	8.90199e-12	1.94277e-07	0.0293524	0.237983	1	1
Solyc03g005520.1	4.7663	0.806671	2.93574e-57	6.40696e-53	4.18922e-09	9.14256e-05	0.0293524	0.313581	1	1
Solyc11g007980.1	4.74584	-0.431903	2.27909e-43	4.97388e-39	2.16749e-13	4.73033e-09	0.0293524	0.17756	1	1
Solyc08g021880.1	4.71335	1.74278	1.8273e-70	3.9879e-66	2.93702e-24	6.40974e-20	0.0293524	0.104389	1	1
Solyc12g006280.1	4.70042	0.710108	1.51656e-58	3.30975e-54	2.40848e-20	5.25626e-16	0.0293524	0.116657	1	1
Solyc08g078180.1	4.6826	3.32616	1.37484e-79	3.00046e-75	4.17435e-14	9.1101e-10	0.0293524	0.196733	1	1
Solyc07g064600.2	4.67841	1.13108	3.60983e-65	7.8781e-61	3.07068e-15	6.70146e-11	0.0293524	0.172391	1	1
Solyc01g098140.2	4.67227	5.81744	3.22462e-87	7.03742e-83	9.50888e-23	2.07522e-18	0.0293524	0.119027	1	1
Solyc08g036660.2	4.65687	0.777988	6.52534e-61	1.42409e-56	2.89701e-18	6.32243e-14	0.0293524	0.135446	1	1
Solyc01g100440.1	4.64217	0.278346	1.19814e-49	2.61481e-45	5.05631e-08	0.00110349	0.0293524	0.353445	1	1
Solyc06g065050.1	4.62137	-0.769676	7.70288e-32	1.68108e-27	5.75822e-10	1.25667e-05	0.0293524	0.225664	1	1
Solyc05g055370.1	4.6181	-0.0136581	2.50275e-49	5.46201e-45	1.24946e-13	2.72682e-09	0.0293524	0.180517	1	1
Solyc05g012660.1	4.61394	0.498838	1.62809e-53	3.55314e-49	4.41869e-15	9.64336e-11	0.0293524	0.161878	1	1
Solyc03g111540.1	4.61222	-2.18309	1.16493e-19	2.54234e-15	1.05931e-10	2.31183e-06	0.0293524	0.141571	1	1
Solyc07g052780.2	4.61006	-1.8478	1.16493e-19	2.54234e-15	6.02031e-15	1.31387e-10	0.0293524	0.0683412	1	1
Solyc11g011180.1	4.60731	3.14533	9.66241e-78	2.10872e-73	1.39737e-23	3.04963e-19	0.0293524	0.108774	1	1
Solyc12g099930.1	4.60313	2.82413	2.0663e-74	4.50949e-70	1.60005e-11	3.49195e-07	0.0293524	0.239852	1	1
Solyc01g104730.2	4.57783	0.0585042	3.90573e-42	8.52386e-38	2.42325e-22	5.28851e-18	0.0293524	0.0829351	1	1
Solyc11g069640.1	4.57661	4.84923	1.95822e-82	4.27362e-78	2.54076e-20	5.54496e-16	0.0293524	0.12932	1	1
Solyc09g066360.1	4.5746	2.61782	6.3662e-73	1.38936e-68	1.16509e-08	0.00025427	0.0293524	0.329678	1	1
Solyc03g093930.2	4.56502	0.963082	3.52213e-58	7.68669e-54	1.51313e-07	0.00330226	0.0293524	0.369662	1	1
Solyc03g044180.1	4.56376	0.51915	4.33628e-55	9.4635e-51	3.58486e-10	7.8236e-06	0.0293524	0.258082	1	1
Solyc01g087800.2	4.56146	0.350972	3.77972e-52	8.24886e-48	2.50435e-11	5.4655e-07	0.0293524	0.22434	1	1
Solyc12g009220.1	4.54888	2.97375	4.70762e-76	1.02739e-71	4.08583e-13	8.9169e-09	0.0293524	0.205069	1	1
Solyc07g014580.2	4.54776	-1.8926	5.27903e-19	1.15209e-14	2.06312e-07	0.00450255	0.0293524	0.264049	1	1
Solyc03g044960.1	4.531	1.35726	1.01669e-60	2.21882e-56	1.56059e-10	3.40584e-06	0.0293524	0.250452	1	1
Solyc01g066790.1	4.52865	-0.186797	1.79042e-45	3.90741e-41	6.50393e-24	1.41942e-19	0.0293524	0.0785559	1	1
Solyc07g018190.2	4.5227	0.401604	2.28244e-53	4.98119e-49	3.71469e-18	8.10695e-14	0.0293524	0.12522	1	1
Solyc04g083140.1	4.5096	6.13693	1.432e-82	3.12519e-78	2.98886e-24	6.52289e-20	0.0293524	0.105183	1	1
Solyc10g050690.1	4.50595	0.583535	3.17154e-52	6.92157e-48	8.48521e-08	0.00185181	0.0293524	0.354399	1	1
Solyc09g090970.2	4.47668	3.78036	4.64539e-77	1.01381e-72	6.13556e-14	1.33903e-09	0.0293524	0.187652	1	1
Solyc07g021630.2	4.467	4.88857	3.85603e-78	8.4154e-74	1.82864e-14	3.99082e-10	0.0293524	0.179973	1	1
Solyc04g071770.2	4.44049	3.691	1.37583e-74	3.00261e-70	3.47151e-12	7.57623e-08	0.0293524	0.2141	1	1
Solyc02g090970.1	4.43311	-0.137504	1.86713e-42	4.07482e-38	1.58069e-08	0.00034497	0.0293524	0.294308	1	1
Solyc08g005330.1	4.42559	-1.54365	1.05619e-24	2.30504e-20	5.39015e-13	1.17635e-08	0.0293524	0.119879	1	1
Solyc11g007490.1	4.4165	1.10626	2.1757e-55	4.74826e-51	2.49801e-22	5.45166e-18	0.0293524	0.0959464	1	1
Solyc02g092110.2	4.39938	1.68483	9.82441e-65	2.14408e-60	9.93927e-10	2.16915e-05	0.0293524	0.268426	1	1
Solyc06g009050.2	4.39298	2.69868	5.67983e-68	1.23957e-63	3.09416e-14	6.75269e-10	0.0293524	0.174712	1	1
Solyc06g066680.2	4.38206	0.0546281	1.16591e-42	2.54447e-38	1.79306e-08	0.000391317	0.0293524	0.288189	1	1
Solyc10g074390.1	4.36767	-1.43779	7.58433e-26	1.6552e-21	5.20231e-13	1.13535e-08	0.0293524	0.123223	1	1
Solyc08g014090.1	4.36088	1.46373	7.14271e-61	1.55883e-56	1.20246e-17	2.62424e-13	0.0293524	0.131028	1	1
Solyc05g015850.2	4.34787	5.49709	7.97728e-78	1.74096e-73	3.6633e-14	7.99478e-10	0.0293524	0.177788	1	1
Solyc08g061430.1	4.34314	-1.51601	1.81315e-21	3.95701e-17	2.55522e-11	5.5765e-07	0.0293524	0.132	1	1
Solyc02g092820.2	4.30308	3.54717	3.30876e-71	7.22103e-67	2.04848e-19	4.4706e-15	0.0293524	0.121316	1	1
Solyc11g017280.1	4.28761	-0.609752	7.45547e-36	1.62708e-31	2.33527e-19	5.09649e-15	0.0293524	0.0864077	1	1
Solyc06g082420.2	4.28508	2.12419	1.34956e-62	2.94528e-58	5.39047e-10	1.17642e-05	0.0293524	0.250119	1	1
Solyc09g066350.1	4.27431	0.476283	1.42893e-49	3.1185e-45	3.15452e-11	6.88442e-07	0.0293524	0.208622	1	1
Solyc03g071870.1	4.27163	-0.972112	4.11687e-29	8.98465e-25	1.77799e-14	3.88029e-10	0.0293524	0.11146	1	1
Solyc12g096750.1	4.2703	-1.03188	2.89598e-32	6.32018e-28	3.73127e-13	8.14313e-09	0.0293524	0.142729	1	1
Solyc04g082540.1	4.2634	-0.0409891	1.82669e-34	3.98657e-30	3.00981e-07	0.00656862	0.0293524	0.319213	1	1
Solyc09g098080.2	4.26105	0.295378	1.08187e-46	2.36107e-42	6.53722e-21	1.42668e-16	0.0293524	0.0917603	1	1
Solyc03g098760.1	4.25961	1.7579	1.20919e-58	2.63893e-54	4.17861e-07	0.00911939	0.0293524	0.366645	1	1
Solyc03g083690.1	4.24321	0.531068	7.52226e-51	1.64166e-46	3.45213e-11	7.53392e-07	0.0293524	0.204849	1	1
Solyc02g064830.2	4.23034	1.37928	3.58607e-53	7.82624e-49	9.84785e-17	2.14919e-12	0.0293524	0.128343	1	1
Solyc09g092130.2	4.22964	0.14122	3.40384e-40	7.42853e-36	4.7467e-09	0.000103592	0.0293524	0.251191	1	1
Solyc07g055350.2	4.22455	4.39277	3.27153e-70	7.13979e-66	9.97975e-12	2.17798e-07	0.0293524	0.208171	1	1
Solyc01g095080.2	4.21069	3.83999	6.50201e-71	1.419e-66	1.20841e-15	2.63724e-11	0.0293524	0.150319	1	1
Solyc08g014010.2	4.20329	2.59115	6.71525e-66	1.46554e-61	7.55346e-18	1.64847e-13	0.0293524	0.12698	1	1
Solyc04g071680.1	4.19947	0.0850343	3.49105e-40	7.61887e-36	6.61148e-23	1.44289e-18	0.0293524	0.072026	1	1
Solyc02g090490.2	4.19931	4.92606	1.89804e-73	4.14229e-69	2.85959e-15	6.24078e-11	0.0293524	0.154747	1	1
Solyc01g009870.2	4.19902	3.31137	1.04113e-67	2.27216e-63	8.65432e-16	1.88872e-11	0.0293524	0.146465	1	1
Solyc04g015430.2	4.19516	-0.977296	1.59265e-32	3.47581e-28	1.2055e-15	2.63088e-11	0.0293524	0.110246	1	1
Solyc02g080850.1	4.19446	0.625988	4.28765e-48	9.35736e-44	3.81848e-20	8.33345e-16	0.0293524	0.0978253	1	1
Solyc03g112040.1	4.18972	3.74857	1.67773e-69	3.66149e-65	1.83687e-24	4.0088e-20	0.0293524	0.0909281	1	1
Solyc03g116700.2	4.1835	4.12641	8.38876e-70	1.83076e-65	9.42462e-18	2.05683e-13	0.0293524	0.128802	1	1
Solyc08g082520.1	4.17449	-1.18333	1.40641e-29	3.06934e-25	4.31791e-07	0.00942341	0.0293524	0.304632	1	1
Solyc09g015000.2	4.16988	3.32385	8.5758e-60	1.87158e-55	2.21263e-07	0.00482885	0.0293524	0.344314	1	1
Solyc08g006850.2	4.15937	2.38758	1.01155e-64	2.20761e-60	9.14729e-09	0.00019963	0.0293524	0.282991	1	1
Solyc01g081340.2	4.15137	0.804207	3.82847e-50	8.35525e-46	2.93736e-12	6.41049e-08	0.0293524	0.179692	1	1
Solyc10g078770.1	4.14184	-2.04216	1.65708e-14	3.6164e-10	6.37632e-08	0.00139157	0.0293524	0.168797	1	1
Solyc09g074490.2	4.11594	0.424029	4.37678e-39	9.55189e-35	1.60934e-11	3.51222e-07	0.0293524	0.175064	1	1
Solyc02g037500.1	4.09982	1.80944	5.27673e-60	1.15159e-55	1.46396e-11	3.19495e-07	0.0293524	0.198436	1	1
Solyc02g078340.2	4.09451	-1.22533	7.82218e-23	1.70711e-18	6.87759e-11	1.50097e-06	0.0293524	0.135804	1	1
Solyc10g080670.1	4.06423	1.25321	1.29873e-53	2.83434e-49	3.33762e-11	7.28401e-07	0.0293524	0.199572	1	1
Solyc03g019820.2	4.05673	1.24451	4.16787e-47	9.09596e-43	2.32949e-07	0.00508387	0.0293524	0.32186	1	1
Solyc06g076300.2	4.03232	2.7938	9.62567e-63	2.10071e-58	2.58371e-27	5.63869e-23	0.0293524	0.0744088	1	1
Solyc07g052790.1	4.01174	0.481903	1.23023e-44	2.68485e-40	1.72423e-29	3.76296e-25	0.0293524	0.0534224	1	1
Solyc05g053600.2	4.00894	2.76031	1.4727e-62	3.21402e-58	2.03282e-14	4.43644e-10	0.0293524	0.150756	1	1
Solyc05g039950.1	4.00314	0.353161	2.78069e-45	6.06858e-41	9.90097e-16	2.16079e-11	0.0293524	0.121852	1	1
Solyc01g094250.2	3.99509	0.599787	1.26824e-42	2.76781e-38	7.61995e-08	0.00166298	0.0293524	0.285549	1	1
Solyc07g049530.2	3.98706	7.02944	3.00072e-68	6.54877e-64	4.52234e-15	9.86956e-11	0.0293524	0.144708	1	1
Solyc09g014590.2	3.98151	-0.772881	2.19837e-32	4.79773e-28	3.42966e-07	0.0074849	0.0293524	0.297128	1	1
Solyc12g099140.1	3.97324	2.39507	2.14953e-58	4.69114e-54	1.1386e-15	2.48488e-11	0.0293524	0.132032	1	1
Solyc02g082450.2	3.97157	2.7365	3.35438e-60	7.32059e-56	1.18797e-13	2.59263e-09	0.0293524	0.157021	1	1
Solyc06g076930.1	3.96676	0.513142	3.45902e-45	7.54897e-41	6.15272e-12	1.34277e-07	0.0293524	0.170466	1	1
Solyc07g006560.2	3.96642	2.31718	2.78042e-58	6.06799e-54	2.49196e-10	5.43845e-06	0.0293524	0.213052	1	1
Solyc03g111140.2	3.94208	4.33508	1.58676e-63	3.46295e-59	1.80254e-10	3.93386e-06	0.0293524	0.211622	1	1
Solyc03g111300.1	3.93798	1.21051	6.05203e-50	1.3208e-45	6.65847e-22	1.45315e-17	0.0293524	0.0842005	1	1
Solyc11g007470.1	3.93569	0.865444	2.16869e-45	4.73295e-41	1.56295e-18	3.41098e-14	0.0293524	0.0980607	1	1
Solyc02g037490.1	3.92663	2.40903	3.58782e-57	7.83007e-53	2.83565e-17	6.18853e-13	0.0293524	0.115989	1	1
Solyc09g082280.2	3.91657	7.46197	1.86676e-66	4.07401e-62	6.0295e-11	1.31588e-06	0.0293524	0.201116	1	1
Solyc10g018340.1	3.91308	2.69819	1.17162e-59	2.55695e-55	2.80362e-12	6.11862e-08	0.0293524	0.172792	1	1
Solyc01g066290.2	3.91035	-1.08794	2.42949e-19	5.30212e-15	1.15697e-09	2.52496e-05	0.0293524	0.143448	1	1
Solyc11g012120.1	3.90636	-1.57846	3.42109e-16	7.46619e-12	1.07047e-09	2.3362e-05	0.0293524	0.119208	1	1
Solyc04g040140.1	3.89525	-1.53141	1.30927e-20	2.85736e-16	7.37537e-09	0.00016096	0.0293524	0.174008	1	1
Solyc01g007000.2	3.89407	0.615364	6.76239e-44	1.47582e-39	5.00696e-17	1.09272e-12	0.0293524	0.105406	1	1
Solyc08g007790.2	3.89338	6.214	1.28017e-65	2.79384e-61	4.04966e-23	8.83798e-19	0.0293524	0.0875529	1	1
Solyc09g089750.1	3.89261	-1.22299	1.6876e-22	3.68303e-18	1.23917e-11	2.70437e-07	0.0293524	0.122246	1	1
Solyc01g087810.2	3.89001	1.22926	1.49932e-50	3.27211e-46	1.20032e-15	2.61957e-11	0.0293524	0.124595	1	1
Solyc10g017540.2	3.88603	-1.48893	4.74675e-19	1.03593e-14	2.12195e-10	4.63095e-06	0.0293524	0.123177	1	1
Solyc11g007390.1	3.88459	2.15298	4.40462e-55	9.61265e-51	2.54097e-16	5.54541e-12	0.0293524	0.12139	1	1
Solyc08g016210.2	3.8833	1.2871	1.61026e-52	3.51424e-48	6.00514e-16	1.31056e-11	0.0293524	0.122191	1	1
Solyc05g008220.2	3.87348	4.0231	4.86616e-62	1.06199e-57	5.72793e-16	1.25006e-11	0.0293524	0.127846	1	1
Solyc05g006220.2	3.86629	-0.147578	4.63028e-37	1.01051e-32	2.24452e-14	4.89845e-10	0.0293524	0.118237	1	1
Solyc12g010600.1	3.85035	-1.34168	1.30588e-18	2.84996e-14	3.30409e-15	7.21085e-11	0.0293524	0.0529153	1	1
Solyc01g008670.2	3.84975	1.54526	7.85607e-53	1.71451e-48	8.15816e-23	1.78044e-18	0.0293524	0.0803034	1	1
Solyc09g073040.2	3.84779	0.702128	2.01454e-44	4.39654e-40	7.7909e-12	1.70029e-07	0.0293524	0.164818	1	1
Solyc11g007450.1	3.84022	0.028717	1.55422e-37	3.39194e-33	2.90956e-22	6.34982e-18	0.0293524	0.0664111	1	1
Solyc09g066340.1	3.83374	-1.02891	1.83342e-18	4.00126e-14	1.39487e-11	3.04416e-07	0.0293524	0.095684	1	1
Solyc04g025520.1	3.83018	-1.21724	1.83342e-18	4.00126e-14	1.0604e-09	2.31421e-05	0.0293524	0.132702	1	1
Solyc05g053150.1	3.82217	-0.616676	8.61266e-34	1.87963e-29	5.60184e-09	0.000122255	0.0293524	0.216302	1	1
Solyc03g025670.2	3.80666	2.5559	5.7598e-57	1.25702e-52	1.05821e-12	2.30944e-08	0.0293524	0.157895	1	1
Solyc09g011260.1	3.80564	-0.344983	6.44116e-32	1.40572e-27	1.4117e-16	3.0809e-12	0.0293524	0.0878577	1	1
Solyc03g122190.2	3.80431	2.67663	1.0355e-55	2.25988e-51	5.06682e-22	1.10578e-17	0.0293524	0.0844301	1	1
Solyc06g066110.1	3.77034	-0.349009	8.03967e-31	1.75458e-26	3.28309e-20	7.16502e-16	0.0293524	0.0616821	1	1
Solyc09g066160.1	3.76531	-0.806099	4.35118e-26	9.49601e-22	1.14113e-07	0.00249041	0.0293524	0.23172	1	1
Solyc01g005500.2	3.76373	4.27374	4.30639e-60	9.39826e-56	2.12901e-28	4.64634e-24	0.0293524	0.0654803	1	1
Solyc11g069880.1	3.76343	1.04173	4.12232e-42	8.99654e-38	2.75985e-08	0.00060231	0.0293524	0.239687	1	1
Solyc12g056750.1	3.75964	-0.742239	1.92083e-26	4.19201e-22	1.80552e-09	3.94036e-05	0.0293524	0.170267	1	1
Solyc08g079910.1	3.75307	-0.0272457	9.29187e-36	2.02786e-31	3.0155e-16	6.58102e-12	0.0293524	0.0945303	1	1
Solyc06g071890.2	3.74198	1.64267	1.97661e-50	4.31376e-46	1.56119e-19	3.40713e-15	0.0293524	0.0916197	1	1
Solyc06g053260.1	3.74021	1.40427	2.71599e-47	5.92738e-43	1.32998e-18	2.90254e-14	0.0293524	0.0927765	1	1
Solyc01g058250.1	3.73375	0.577417	2.98157e-41	6.50697e-37	1.47928e-15	3.22838e-11	0.0293524	0.108931	1	1
Solyc10g055740.1	3.73307	1.75836	3.13362e-50	6.83882e-46	3.50734e-20	7.65443e-16	0.0293524	0.0875341	1	1
Solyc08g066100.2	3.73178	3.88666	1.28599e-58	2.80654e-54	2.93444e-17	6.40413e-13	0.0293524	0.110505	1	1
Solyc02g089630.2	3.72609	2.17958	2.0939e-53	4.56972e-49	1.47841e-20	3.22648e-16	0.0293524	0.0878973	1	1
Solyc07g044970.1	3.72506	1.57959	1.67917e-46	3.66463e-42	2.4169e-09	5.27464e-05	0.0293524	0.210341	1	1
Solyc06g076170.2	3.70403	-1.39133	5.09682e-21	1.11233e-16	3.5406e-07	0.00772702	0.0293524	0.223231	1	1
Solyc04g016470.2	3.69302	4.44782	1.10051e-59	2.40175e-55	5.67488e-14	1.23849e-09	0.0293524	0.138435	1	1
Solyc03g119370.1	3.68586	-0.583767	1.03953e-28	2.26867e-24	9.01007e-11	1.96636e-06	0.0293524	0.145396	1	1
Solyc12g096840.1	3.65777	4.94271	7.46751e-59	1.62971e-54	2.93789e-18	6.41165e-14	0.0293524	0.101609	1	1
Solyc01g100980.2	3.64651	2.56371	4.48695e-52	9.79233e-48	1.46291e-22	3.19266e-18	0.0293524	0.0768262	1	1
Solyc02g067600.1	3.62865	2.8117	5.96406e-52	1.3016e-47	1.66616e-17	3.63623e-13	0.0293524	0.101089	1	1
Solyc08g079900.1	3.61656	9.05789	1.46457e-58	3.19628e-54	2.51213e-21	5.48248e-17	0.0293524	0.0846882	1	1
Solyc03g044830.2	3.61568	0.710366	2.06671e-37	4.51038e-33	9.73785e-12	2.12519e-07	0.0293524	0.144521	1	1
Solyc08g059700.1	3.61154	0.33813	3.04956e-33	6.65537e-29	1.72375e-19	3.76192e-15	0.0293524	0.0677792	1	1
Solyc01g008500.2	3.60591	1.96097	7.41025e-49	1.61721e-44	3.38848e-26	7.39502e-22	0.0293524	0.0615154	1	1
Solyc01g095360.2	3.60027	3.18535	9.42794e-52	2.05755e-47	4.65329e-79	1.01554e-74	0.0293524	0.0177325	1	1
Solyc02g077290.1	3.5928	4.30662	1.89966e-55	4.14581e-51	2.38079e-29	5.19584e-25	0.0293524	0.0582488	1	1
Solyc11g069740.1	3.58684	2.69337	3.36273e-46	7.33882e-42	3.29259e-07	0.00718576	0.0293524	0.272608	1	1
Solyc02g082920.2	3.585	6.60374	1.65392e-57	3.60951e-53	9.25067e-26	2.01887e-21	0.0293524	0.0680706	1	1
Solyc07g006500.2	3.56626	5.92186	7.40515e-57	1.6161e-52	8.09817e-23	1.76734e-18	0.0293524	0.0767254	1	1
Solyc12g049030.1	3.56484	5.30618	8.52093e-57	1.85961e-52	3.68001e-20	8.03125e-16	0.0293524	0.0876847	1	1
Solyc08g068680.2	3.55957	3.92827	1.11102e-54	2.42469e-50	3.72116e-16	8.12105e-12	0.0293524	0.110286	1	1
Solyc09g075820.2	3.55136	5.41174	2.04036e-56	4.45288e-52	3.21594e-16	7.01847e-12	0.0293524	0.110355	1	1
Solyc07g039570.2	3.54624	1.25749	5.31446e-44	1.15983e-39	4.37053e-19	9.53824e-15	0.0293524	0.083687	1	1
Solyc05g014390.2	3.53705	3.57013	1.82416e-52	3.98105e-48	3.27723e-16	7.15222e-12	0.0293524	0.10744	1	1
Solyc06g074140.1	3.53462	2.30927	5.13326e-48	1.12028e-43	2.19333e-24	4.78673e-20	0.0293524	0.0649643	1	1
Solyc09g089730.2	3.53226	-0.121801	5.16998e-29	1.1283e-24	4.66975e-17	1.01913e-12	0.0293524	0.0726761	1	1
Solyc05g014380.2	3.52812	4.59414	2.91907e-54	6.37059e-50	1.54511e-15	3.37205e-11	0.0293524	0.113516	1	1
Solyc08g021870.1	3.52539	2.11335	2.4164e-48	5.27354e-44	3.48016e-25	7.59511e-21	0.0293524	0.0628029	1	1
Solyc07g009500.1	3.52184	7.4252	5.02118e-56	1.09582e-51	6.66634e-08	0.00145486	0.0293524	0.246674	1	1
Solyc07g056410.2	3.51739	2.63128	5.8246e-50	1.27116e-45	9.08421e-25	1.98254e-20	0.0293524	0.0651935	1	1
Solyc06g034070.1	3.51235	-0.186365	1.35555e-32	2.95836e-28	6.375e-11	1.39128e-06	0.0293524	0.14483	1	1
Solyc01g109710.2	3.51108	3.93015	2.76447e-53	6.03318e-49	1.93421e-19	4.22123e-15	0.0293524	0.0876443	1	1
Solyc04g051690.2	3.50624	2.53235	2.05777e-49	4.49087e-45	1.19233e-16	2.60215e-12	0.0293524	0.100974	1	1
Solyc05g016690.2	3.5027	2.76982	8.83465e-50	1.92807e-45	2.09834e-17	4.57942e-13	0.0293524	0.0961459	1	1
Solyc10g011930.1	3.4923	1.34521	8.14387e-42	1.77732e-37	4.44409e-12	9.69878e-08	0.0293524	0.138043	1	1
Solyc06g035960.2	3.48558	4.89775	1.70104e-54	3.71234e-50	1.15404e-19	2.51857e-15	0.0293524	0.0865609	1	1
Solyc10g078270.1	3.48018	2.40344	1.12909e-47	2.46412e-43	4.76178e-22	1.03921e-17	0.0293524	0.0720093	1	1
Solyc02g080080.2	3.47302	1.24334	6.09935e-43	1.33112e-38	3.40684e-13	7.43508e-09	0.0293524	0.123697	1	1
Solyc05g041200.2	3.47043	6.17413	2.8312e-54	6.1788e-50	3.10296e-11	6.7719e-07	0.0293524	0.159801	1	1
Solyc07g063730.1	3.46639	3.21576	7.84505e-51	1.7121e-46	1.34015e-39	2.92474e-35	0.0293524	0.0387095	1	1
Solyc07g006370.1	3.45793	0.922186	6.34588e-41	1.38493e-36	9.98748e-14	2.17967e-09	0.0293524	0.116824	1	1
Solyc05g052880.2	3.45105	0.224092	5.0533e-29	1.10283e-24	1.64994e-07	0.00360082	0.0293524	0.219686	1	1
Solyc08g068630.2	3.44651	-0.194023	2.71166e-34	5.91794e-30	7.437e-08	0.00162305	0.0293524	0.222243	1	1
Solyc10g050880.1	3.43286	1.38858	3.44099e-43	7.50962e-39	2.64732e-10	5.77752e-06	0.0293524	0.166257	1	1
Solyc03g116480.1	3.42939	2.66286	1.47674e-47	3.22284e-43	3.8102e-15	8.31539e-11	0.0293524	0.108281	1	1
Solyc12g100240.1	3.42466	2.59714	6.47927e-49	1.41404e-44	5.04682e-15	1.10142e-10	0.0293524	0.110711	1	1
Solyc12g005620.1	3.42448	-0.215665	6.28635e-32	1.37193e-27	1.31734e-17	2.87497e-13	0.0293524	0.073338	1	1
Solyc10g018120.1	3.39925	0.987923	4.30061e-37	9.38566e-33	8.40203e-20	1.83366e-15	0.0293524	0.0690633	1	1
Solyc03g065250.2	3.39749	3.69725	1.23287e-49	2.69062e-45	6.01202e-24	1.31206e-19	0.0293524	0.0653544	1	1
Solyc10g074460.1	3.39144	-0.20282	3.00321e-29	6.55421e-25	3.54759e-12	7.74226e-08	0.0293524	0.115376	1	1
Solyc03g007890.2	3.38674	6.41534	8.39815e-51	1.83281e-46	3.14225e-09	6.85765e-05	0.0293524	0.191579	1	1
Solyc01g008620.2	3.38274	7.65948	1.87602e-52	4.09422e-48	9.18801e-15	2.00519e-10	0.0293524	0.112972	1	1
Solyc01g073660.2	3.3794	3.18332	8.22466e-49	1.79495e-44	1.52237e-30	3.32243e-26	0.0293524	0.0493236	1	1
Solyc04g011740.2	3.36741	-0.582416	2.70083e-25	5.89429e-21	5.2033e-22	1.13557e-17	0.0293524	0.0386334	1	1
Solyc01g097470.2	3.35901	3.68155	9.24266e-50	2.01712e-45	1.29434e-17	2.82476e-13	0.0293524	0.090707	1	1
Solyc02g071820.2	3.3588	6.81804	9.11758e-52	1.98982e-47	1.20782e-21	2.63594e-17	0.0293524	0.0735555	1	1
Solyc03g036480.1	3.3533	-0.897336	1.18544e-22	2.58709e-18	3.82697e-10	8.35199e-06	0.0293524	0.123475	1	1
Solyc05g054660.1	3.35138	-1.13648	6.40261e-20	1.3973e-15	1.32803e-07	0.00289829	0.0293524	0.181644	1	1
Solyc05g014300.1	3.34953	1.03412	4.49909e-39	9.8188e-35	2.76314e-12	6.03028e-08	0.0293524	0.126055	1	1
Solyc03g096380.2	3.33209	1.85223	2.89852e-42	6.32573e-38	1.96335e-16	4.28482e-12	0.0293524	0.09116	1	1
Solyc01g005160.2	3.33058	0.589162	5.43511e-34	1.18616e-29	2.58213e-21	5.63523e-17	0.0293524	0.0577704	1	1
Solyc03g058370.1	3.3281	-1.30542	9.24192e-18	2.01696e-13	1.09275e-06	0.0238483	0.0293524	0.200143	1	1
Solyc08g080570.2	3.3228	5.62193	1.70608e-50	3.72334e-46	1.56342e-17	3.41202e-13	0.0293524	0.0905344	1	1
Solyc07g040710.2	3.31828	3.37199	5.88956e-48	1.28534e-43	2.41812e-25	5.27731e-21	0.0293524	0.0590888	1	1
Solyc12g013700.1	3.31054	6.57182	1.92623e-50	4.20381e-46	1.41797e-11	3.09458e-07	0.0293524	0.142944	1	1
Solyc03g117860.2	3.30455	2.93242	2.15139e-45	4.69518e-41	5.97951e-17	1.30497e-12	0.0293524	0.0899409	1	1
Solyc01g098850.2	3.30181	-0.0448323	1.58019e-30	3.44861e-26	1.89161e-08	0.000412825	0.0293524	0.183931	1	1
Solyc06g061210.2	3.29774	6.58926	4.01728e-50	8.7673e-46	3.47728e-16	7.58882e-12	0.0293524	0.0976594	1	1
Solyc08g069020.1	3.29679	-0.640554	2.27228e-25	4.95902e-21	1.21734e-15	2.65672e-11	0.0293524	0.0692067	1	1
Solyc09g089740.2	3.296	1.80756	5.38334e-42	1.17486e-37	4.12375e-22	8.99968e-18	0.0293524	0.0633821	1	1
Solyc00g282510.1	3.29484	4.12441	3.83833e-48	8.37676e-44	2.90508e-20	6.34004e-16	0.0293524	0.075184	1	1
Solyc04g009960.2	3.28625	3.43497	4.7872e-46	1.04476e-41	1.8484e-09	4.03395e-05	0.0293524	0.175189	1	1
Solyc00g042140.1	3.28151	-1.61778	1.54872e-15	3.37993e-11	4.06362e-08	0.000886845	0.0293524	0.138079	1	1
Solyc02g069190.2	3.28068	4.41476	3.51303e-44	7.66683e-40	1.40928e-11	3.07561e-07	0.0293524	0.13699	1	1
Solyc10g084240.1	3.2759	4.43617	5.389e-49	1.17609e-44	2.77509e-16	6.05636e-12	0.0293524	0.0955817	1	1
Solyc07g042430.1	3.27399	2.07484	1.9002e-41	4.14699e-37	1.17427e-15	2.56274e-11	0.0293524	0.0936319	1	1
Solyc05g008170.1	3.26337	-0.681946	1.33377e-25	2.91082e-21	1.52305e-14	3.32391e-10	0.0293524	0.0770639	1	1
Solyc04g079730.1	3.25253	1.31716	3.85671e-39	8.41689e-35	1.18443e-17	2.5849e-13	0.0293524	0.0785063	1	1
Solyc02g061770.2	3.24735	2.90856	1.85328e-44	4.0446e-40	2.48998e-14	5.43414e-10	0.0293524	0.10564	1	1
Solyc01g109120.2	3.24671	4.0041	3.40358e-47	7.42797e-43	2.82467e-22	6.16456e-18	0.0293524	0.0661253	1	1
Solyc09g092600.2	3.24326	-1.6975	4.56081e-13	9.95351e-09	1.72548e-07	0.00376569	0.0293524	0.130541	1	1
Solyc05g045670.2	3.2268	0.140602	3.5982e-31	7.85271e-27	1.13315e-08	0.000247298	0.0293524	0.172811	1	1
Solyc12g009780.1	3.22533	-1.07298	3.83787e-23	8.37578e-19	5.89966e-14	1.28754e-09	0.0293524	0.0737506	1	1
Solyc04g040130.1	3.22387	7.29195	1.92937e-48	4.21066e-44	1.49182e-26	3.25576e-22	0.0293524	0.0551678	1	1
Solyc02g014860.2	3.22198	-0.714623	2.62455e-23	5.72782e-19	5.99915e-12	1.30925e-07	0.0293524	0.0956337	1	1
Solyc12g013610.1	3.22049	1.72943	3.1123e-40	6.79228e-36	6.37503e-12	1.39129e-07	0.0293524	0.125516	1	1
Solyc07g055560.2	3.21843	2.71942	7.4089e-43	1.61692e-38	6.73492e-19	1.46983e-14	0.0293524	0.0752731	1	1
Solyc10g084110.1	3.21736	-0.335313	6.97903e-27	1.5231e-22	1.24375e-11	2.71436e-07	0.0293524	0.107902	1	1
Solyc12g099130.1	3.19475	0.850082	7.64554e-33	1.66856e-28	2.02971e-09	4.42964e-05	0.0293524	0.154921	1	1
Solyc12g057080.1	3.1908	-0.0211361	2.67434e-28	5.83647e-24	8.22526e-10	1.79508e-05	0.0293524	0.138007	1	1
Solyc01g007030.2	3.18576	0.00683185	2.11934e-28	4.62525e-24	5.06837e-10	1.10612e-05	0.0293524	0.134311	1	1
Solyc08g007230.1	3.18043	0.628731	5.2847e-34	1.15333e-29	5.92909e-07	0.0129397	0.0293524	0.230746	1	1
Solyc10g085170.1	3.17859	3.05655	6.80649e-43	1.48545e-38	2.47081e-21	5.39229e-17	0.0293524	0.0648562	1	1
Solyc06g076560.1	3.17601	2.2478	1.14327e-38	2.49508e-34	7.11429e-12	1.55262e-07	0.0293524	0.123482	1	1
Solyc01g057000.2	3.17181	1.95614	2.41317e-34	5.2665e-30	6.00364e-14	1.31023e-09	0.0293524	0.0954822	1	1
Solyc03g005980.2	3.17161	3.51262	2.71909e-44	5.93415e-40	5.21805e-16	1.13879e-11	0.0293524	0.0907028	1	1
Solyc05g055080.1	3.17157	-0.671956	3.18024e-20	6.94055e-16	4.92271e-07	0.0107433	0.0293524	0.191378	1	1
Solyc12g010980.1	3.16228	3.36536	1.06699e-44	2.3286e-40	5.9816e-10	1.30542e-05	0.0293524	0.155883	1	1
Solyc08g068720.1	3.15577	1.34283	2.85698e-36	6.23507e-32	9.31789e-13	2.03354e-08	0.0293524	0.109267	1	1
Solyc07g062480.1	3.15047	5.60021	3.08496e-46	6.73261e-42	2.64515e-09	5.77277e-05	0.0293524	0.168712	1	1
Solyc01g102890.2	3.15011	8.01135	1.13663e-46	2.48057e-42	2.93898e-18	6.41403e-14	0.0293524	0.0793277	1	1
Solyc11g006730.1	3.14289	2.18568	1.54296e-35	3.36735e-31	9.96748e-26	2.1753e-21	0.0293524	0.0449511	1	1
Solyc12g100260.1	3.13745	5.3461	5.1901e-46	1.13269e-41	9.7818e-21	2.13478e-16	0.0293524	0.0684433	1	1
Solyc12g056360.1	3.13736	1.32785	7.78265e-36	1.69849e-31	4.94424e-15	1.07903e-10	0.0293524	0.0873707	1	1
Solyc03g033790.2	3.12084	2.94709	1.03718e-42	2.26354e-38	1.68848e-16	3.68493e-12	0.0293524	0.0846809	1	1
Solyc03g123680.1	3.11272	1.77912	2.59053e-38	5.65357e-34	2.07646e-18	4.53168e-14	0.0293524	0.0710462	1	1
Solyc04g077280.2	3.0917	2.06017	2.8471e-39	6.2135e-35	1.0949e-20	2.3895e-16	0.0293524	0.0623354	1	1
Solyc04g079350.1	3.09022	2.25605	5.51584e-40	1.20378e-35	2.36796e-20	5.16784e-16	0.0293524	0.0642398	1	1
Solyc04g078450.2	3.08164	0.170745	2.58217e-26	5.63534e-22	4.07952e-08	0.000890314	0.0293524	0.165608	1	1
Solyc00g136560.2	3.07996	-0.975877	3.84746e-21	8.3967e-17	2.90654e-08	0.000634323	0.0293524	0.150058	1	1
Solyc01g102910.2	3.07802	8.77749	6.17563e-45	1.34777e-40	2.78374e-17	6.07523e-13	0.0293524	0.0809583	1	1
Solyc08g068710.1	3.07005	4.32371	8.27809e-44	1.80661e-39	1.11096e-14	2.42457e-10	0.0293524	0.0957451	1	1
Solyc12g007040.1	3.0585	1.34037	2.11874e-35	4.62393e-31	7.55578e-12	1.64897e-07	0.0293524	0.112188	1	1
Solyc02g088160.2	3.04823	2.07654	5.22885e-37	1.14114e-32	1.82698e-12	3.9872e-08	0.0293524	0.108291	1	1
Solyc07g006480.2	3.04813	-0.228783	9.75386e-25	2.12868e-20	4.71423e-15	1.02883e-10	0.0293524	0.0670101	1	1
Solyc07g018200.1	3.04407	2.69119	4.2894e-40	9.36118e-36	1.65658e-20	3.61531e-16	0.0293524	0.0628388	1	1
Solyc12g013620.1	3.04312	3.46213	2.78827e-41	6.08513e-37	2.02757e-17	4.42496e-13	0.0293524	0.0763737	1	1
Solyc08g068790.1	3.04239	2.87909	1.63402e-40	3.56609e-36	1.97069e-11	4.30083e-07	0.0293524	0.123384	1	1
Solyc03g112700.1	3.04125	3.27225	2.67446e-41	5.83675e-37	1.93292e-21	4.2184e-17	0.0293524	0.0607649	1	1
Solyc11g007460.1	3.02495	-0.998892	4.7165e-18	1.02933e-13	4.77934e-09	0.000104304	0.0293524	0.116869	1	1
Solyc11g066100.1	3.02355	4.00627	7.16415e-40	1.5635e-35	6.54447e-08	0.00142826	0.0293524	0.187701	1	1
Solyc01g006050.2	3.02136	2.95921	2.0473e-38	4.46803e-34	1.88613e-13	4.11629e-09	0.0293524	0.0992742	1	1
Solyc08g062220.2	3.01841	2.49732	4.25026e-37	9.27576e-33	3.90578e-14	8.52397e-10	0.0293524	0.0920048	1	1
Solyc02g085010.1	3.01506	3.43812	1.64868e-40	3.59807e-36	5.3608e-20	1.16994e-15	0.0293524	0.0643952	1	1
Solyc08g014110.1	3.01308	2.69764	8.2718e-40	1.80524e-35	1.07275e-12	2.34116e-08	0.0293524	0.107146	1	1
Solyc04g015390.2	3.00919	-1.70542	1.00612e-13	2.19575e-09	3.79476e-07	0.00828168	0.0293524	0.137104	1	1
Solyc03g083730.1	3.00773	2.14069	2.15844e-37	4.71058e-33	6.27084e-07	0.0136855	0.0293524	0.216933	1	1
Solyc06g033870.1	2.99673	-0.0186389	1.54058e-25	3.36217e-21	1.16362e-09	2.5395e-05	0.0293524	0.124544	1	1
Solyc11g011340.1	2.9951	2.29399	3.54289e-33	7.732e-29	8.22544e-12	1.79512e-07	0.0293524	0.108752	1	1
Solyc02g078690.1	2.98598	-0.381638	2.12219e-11	4.63146e-07	2.05236e-07	0.00447907	0.0293524	0.103317	1	1
Solyc07g026680.2	2.98462	2.6091	7.73956e-38	1.68908e-33	6.39526e-12	1.3957e-07	0.0293524	0.111965	1	1
Solyc04g011680.1	2.98135	-0.418185	1.00774e-21	2.19929e-17	7.22972e-08	0.00157781	0.0293524	0.152433	1	1
Solyc04g079250.2	2.98021	-0.839834	1.22561e-21	2.67477e-17	1.93062e-12	4.21339e-08	0.0293524	0.0794248	1	1
Solyc02g092760.2	2.97488	0.207818	1.05994e-23	2.31322e-19	6.94913e-12	1.51658e-07	0.0293524	0.0895254	1	1
Solyc08g077910.2	2.96452	10.2569	3.19078e-42	6.96357e-38	7.2882e-10	1.59058e-05	0.0293524	0.142257	1	1
Solyc04g077180.1	2.96038	3.49514	1.86143e-39	4.06239e-35	2.69362e-43	5.87855e-39	0.0293524	0.0264608	1	1
Solyc01g099990.2	2.94689	-0.719636	7.16477e-23	1.56364e-18	3.32304e-08	0.000725221	0.0293524	0.146754	1	1
Solyc12g017700.1	2.9401	0.290772	6.27113e-25	1.36861e-20	3.45192e-15	7.53346e-11	0.0293524	0.0633803	1	1
Solyc07g054720.1	2.93446	4.91462	4.18236e-41	9.12757e-37	1.46966e-14	3.20739e-10	0.0293524	0.0897747	1	1
Solyc09g072780.1	2.92709	-0.700432	1.68539e-17	3.6782e-13	8.00743e-15	1.74754e-10	0.0293524	0.0428985	1	1
Solyc05g050870.2	2.92556	3.07401	3.59827e-38	7.85285e-34	4.69273e-10	1.02414e-05	0.0293524	0.134144	1	1
Solyc05g050880.2	2.92075	4.10823	1.14876e-39	2.50705e-35	5.07741e-10	1.10809e-05	0.0293524	0.135201	1	1
Solyc08g023510.1	2.91722	2.5362	1.46784e-37	3.20341e-33	8.87369e-13	1.93659e-08	0.0293524	0.100218	1	1
Solyc12g100250.1	2.90919	7.40701	8.20794e-41	1.7913e-36	6.14859e-17	1.34187e-12	0.0293524	0.074979	1	1
Solyc12g055710.1	2.9063	0.188901	7.49823e-25	1.63641e-20	2.54526e-15	5.55478e-11	0.0293524	0.0625215	1	1
Solyc08g083110.2	2.90252	2.87838	4.19728e-37	9.16015e-33	1.98269e-14	4.32703e-10	0.0293524	0.0860101	1	1
Solyc09g098000.2	2.90238	0.531672	5.17912e-26	1.13029e-21	4.74459e-08	0.00103546	0.0293524	0.15598	1	1
Solyc07g005630.2	2.90114	2.3574	2.62121e-35	5.72052e-31	8.35427e-10	1.82324e-05	0.0293524	0.132439	1	1
Solyc04g007580.1	2.89129	1.74639	6.29421e-33	1.37365e-28	2.7846e-09	6.07712e-05	0.0293524	0.138913	1	1
Solyc12g088850.1	2.88783	2.4689	2.3277e-35	5.07996e-31	1.90605e-08	0.000415976	0.0293524	0.158223	1	1
Solyc09g015010.2	2.88333	1.23716	9.33039e-25	2.03626e-20	2.07609e-07	0.00453087	0.0293524	0.167625	1	1
Solyc06g052050.2	2.88065	0.368149	2.60956e-23	5.6951e-19	3.15014e-14	6.87488e-10	0.0293524	0.0646772	1	1
Solyc03g036470.1	2.8803	-0.254351	5.70197e-24	1.2444e-19	7.52934e-10	1.6432e-05	0.0293524	0.112389	1	1
Solyc09g014910.2	2.86121	0.436121	3.5202e-27	7.68249e-23	3.05248e-09	6.66173e-05	0.0293524	0.128119	1	1
Solyc12g036800.1	2.85745	3.67428	7.99337e-38	1.74447e-33	2.41058e-14	5.26086e-10	0.0293524	0.0857086	1	1
Solyc01g086680.2	2.85457	2.69838	4.15185e-36	9.06101e-32	2.17483e-12	4.74635e-08	0.0293524	0.0995809	1	1
Solyc04g079780.2	2.84846	-0.285092	9.74078e-21	2.12583e-16	4.5814e-14	9.99845e-10	0.0293524	0.059258	1	1
Solyc02g077370.1	2.84832	3.68024	3.23549e-37	7.06114e-33	2.89339e-12	6.31454e-08	0.0293524	0.101597	1	1
Solyc04g054950.2	2.84144	4.85159	8.88899e-39	1.93993e-34	4.89437e-23	1.06815e-18	0.0293524	0.0512073	1	1
Solyc09g092640.2	2.84047	1.30697	8.59711e-31	1.87623e-26	1.21682e-16	2.6556e-12	0.0293524	0.0645763	1	1
Solyc07g051940.2	2.83854	0.461802	1.88496e-27	4.11374e-23	1.06003e-10	2.31342e-06	0.0293524	0.107343	1	1
Solyc02g092860.2	2.83633	3.86572	1.58174e-37	3.45199e-33	2.65113e-29	5.78582e-25	0.0293524	0.0384723	1	1
Solyc03g096190.1	2.83602	0.965395	2.63766e-30	5.75642e-26	3.04027e-14	6.63509e-10	0.0293524	0.0774001	1	1
Solyc03g082530.1	2.83287	0.956672	4.33762e-31	9.46641e-27	1.69456e-11	3.69821e-07	0.0293524	0.102176	1	1
Solyc02g084970.2	2.8244	-0.795577	1.83511e-18	4.00494e-14	1.07089e-08	0.000233711	0.0293524	0.112079	1	1
Solyc01g103030.2	2.82364	3.93471	2.18139e-37	4.76066e-33	4.23951e-20	9.2523e-16	0.0293524	0.0579135	1	1
Solyc04g057830.1	2.81847	1.97203	5.09177e-32	1.11123e-27	7.12389e-17	1.55472e-12	0.0293524	0.0646544	1	1
Solyc03g117630.1	2.81756	4.16097	8.89179e-36	1.94054e-31	8.5529e-07	0.0186659	0.0293524	0.200218	1	1
Solyc11g072140.1	2.81493	1.78979	3.56443e-30	7.77901e-26	8.36357e-15	1.82527e-10	0.0293524	0.07316	1	1
Solyc03g082640.1	2.81301	2.05646	2.47106e-33	5.39284e-29	2.02807e-22	4.42605e-18	0.0293524	0.0472307	1	1
Solyc03g093890.2	2.81214	3.84376	6.14141e-37	1.3403e-32	7.81502e-15	1.70555e-10	0.0293524	0.0802762	1	1
Solyc05g050890.1	2.80857	2.20785	8.75366e-33	1.9104e-28	1.5298e-09	3.33863e-05	0.0293524	0.129421	1	1
Solyc03g116510.1	2.80797	3.71325	2.00782e-36	4.38188e-32	1.20664e-13	2.63338e-09	0.0293524	0.0876316	1	1
Solyc09g072630.2	2.8024	-0.415041	3.03694e-12	6.62781e-08	1.3174e-06	0.0287509	0.0293524	0.13216	1	1
Solyc04g078460.2	2.80068	5.8045	4.59761e-38	1.00338e-33	3.21808e-11	7.02313e-07	0.0293524	0.110891	1	1
Solyc09g011550.2	2.79565	6.43316	4.64994e-38	1.0148e-33	5.32098e-16	1.16125e-11	0.0293524	0.074357	1	1
Solyc06g072840.2	2.79561	4.83041	1.93043e-37	4.21296e-33	1.6017e-09	3.49554e-05	0.0293524	0.133274	1	1
Solyc01g067020.2	2.79556	5.01839	1.00701e-37	2.1977e-33	5.73333e-24	1.25124e-19	0.0293524	0.0476487	1	1
Solyc12g010670.1	2.79385	3.08262	3.34416e-35	7.29829e-31	7.41486e-21	1.61822e-16	0.0293524	0.0530319	1	1
Solyc10g084960.1	2.79105	4.56193	2.11376e-37	4.61306e-33	1.08454e-14	2.36689e-10	0.0293524	0.0809491	1	1
Solyc00g174330.2	2.78916	9.36785	4.16879e-38	9.09796e-34	3.86534e-11	8.43572e-07	0.0293524	0.111266	1	1
Solyc07g045350.2	2.78746	6.74534	5.97875e-38	1.3048e-33	4.53462e-24	9.89634e-20	0.0293524	0.047546	1	1
Solyc03g013440.2	2.78421	2.83513	6.48029e-35	1.41426e-30	1.48722e-10	3.24572e-06	0.0293524	0.115097	1	1
Solyc08g067340.2	2.78359	4.15428	5.02966e-37	1.09767e-32	5.43198e-09	0.000118548	0.0293524	0.14081	1	1
Solyc06g035520.2	2.78194	5.48903	1.67082e-37	3.64641e-33	1.33623e-10	2.9162e-06	0.0293524	0.116795	1	1
Solyc02g031790.1	2.78026	1.89556	1.94653e-32	4.2481e-28	6.52372e-20	1.42374e-15	0.0293524	0.0529935	1	1
Solyc11g006030.1	2.77939	2.7584	3.88983e-34	8.48916e-30	4.61681e-24	1.00757e-19	0.0293524	0.0439357	1	1
Solyc01g100000.2	2.77876	0.945856	4.31524e-29	9.41759e-25	1.7372e-07	0.00379127	0.0293524	0.166456	1	1
Solyc00g174340.1	2.77825	9.7085	7.34609e-38	1.60321e-33	4.50864e-13	9.83965e-09	0.0293524	0.0922349	1	1
Solyc11g027840.1	2.77417	1.52781	8.34762e-29	1.82178e-24	1.17881e-12	2.57264e-08	0.0293524	0.0852643	1	1
Solyc10g087040.1	2.77376	-1.67533	5.8296e-12	1.27225e-07	1.9341e-06	0.0422099	0.0293524	0.134151	1	1
Solyc04g082120.2	2.76913	3.15821	2.24877e-35	4.90771e-31	3.84215e-26	8.3851e-22	0.0293524	0.0411221	1	1
Solyc04g009640.2	2.76827	0.382487	1.50637e-25	3.28749e-21	2.65763e-14	5.80002e-10	0.0293524	0.067748	1	1
Solyc03g019690.1	2.76629	8.33389	1.48117e-37	3.23251e-33	1.51296e-14	3.30189e-10	0.0293524	0.0812363	1	1
Solyc01g096510.2	2.75768	4.29243	1.31382e-36	2.86727e-32	2.35314e-12	5.1355e-08	0.0293524	0.0963515	1	1
Solyc02g082060.1	2.75692	2.56456	4.78726e-33	1.04477e-28	5.9023e-16	1.28812e-11	0.0293524	0.068855	1	1
Solyc04g063350.2	2.75671	2.75214	1.46859e-33	3.20505e-29	1.34923e-19	2.94456e-15	0.0293524	0.05464	1	1
Solyc04g016000.2	2.75393	5.17182	9.31602e-37	2.03313e-32	7.80437e-18	1.70323e-13	0.0293524	0.0639459	1	1
Solyc06g075610.1	2.75097	1.89205	2.28548e-32	4.98784e-28	2.18127e-10	4.7604e-06	0.0293524	0.113696	1	1
Solyc01g098440.1	2.74627	1.96907	9.93669e-32	2.16858e-27	1.57422e-23	3.43557e-19	0.0293524	0.0421804	1	1
Solyc07g005920.1	2.73523	4.63203	4.37171e-36	9.54081e-32	8.23236e-38	1.79663e-33	0.0293524	0.0279198	1	1
Solyc02g087890.2	2.72975	-0.206811	2.74339e-22	5.98719e-18	2.35354e-14	5.13636e-10	0.0293524	0.0592687	1	1
Solyc02g070130.1	2.72951	3.22347	3.18283e-34	6.9462e-30	6.39735e-15	1.39616e-10	0.0293524	0.0748084	1	1
Solyc06g062420.2	2.72231	3.02593	9.42985e-34	2.05797e-29	2.00482e-20	4.37532e-16	0.0293524	0.0519037	1	1
Solyc09g097770.2	2.71906	4.97384	9.50257e-36	2.07384e-31	4.08195e-10	8.90844e-06	0.0293524	0.117985	1	1
Solyc02g078510.2	2.7187	1.06036	4.57857e-25	9.99226e-21	5.40618e-10	1.17984e-05	0.0293524	0.105625	1	1
Solyc02g077070.2	2.71838	0.362239	1.58359e-22	3.45603e-18	1.88945e-12	4.12354e-08	0.0293524	0.0739826	1	1
Solyc12g100180.1	2.71772	-0.516146	1.20292e-14	2.62525e-10	3.18004e-11	6.94012e-07	0.0293524	0.0552629	1	1
Solyc02g070450.1	2.71685	1.66968	3.40911e-30	7.44004e-26	1.37498e-15	3.00075e-11	0.0293524	0.0664192	1	1
Solyc05g056380.2	2.70966	-0.411028	1.14231e-17	2.49297e-13	1.92264e-10	4.19597e-06	0.0293524	0.080245	1	1
Solyc09g011870.1	2.70944	5.32133	5.75357e-36	1.25566e-31	1.49556e-16	3.26392e-12	0.0293524	0.0676725	1	1
Solyc04g007380.1	2.70765	0.617165	2.38366e-26	5.20211e-22	1.00851e-14	2.20098e-10	0.0293524	0.0647269	1	1
Solyc03g006080.2	2.7038	4.40663	1.69475e-35	3.69863e-31	8.16032e-33	1.78091e-28	0.0293524	0.0319297	1	1
Solyc07g052120.2	2.7028	1.81216	9.92183e-31	2.16534e-26	4.81084e-16	1.04992e-11	0.0293524	0.0644062	1	1
Solyc08g068690.1	2.70278	5.57796	7.9323e-36	1.73115e-31	2.12691e-14	4.64176e-10	0.0293524	0.0786145	1	1
Solyc10g011970.1	2.69767	2.66801	4.68322e-32	1.02207e-27	4.49904e-10	9.8187e-06	0.0293524	0.113323	1	1
Solyc06g076080.1	2.69014	0.806783	6.45468e-25	1.40867e-20	1.40712e-08	0.000307089	0.0293524	0.12585	1	1
Solyc02g082890.1	2.6799	-0.285024	1.76546e-16	3.85294e-12	1.83667e-06	0.0400836	0.0293524	0.157816	1	1
Solyc08g068390.2	2.67975	4.06709	7.46968e-35	1.63018e-30	5.42868e-15	1.18475e-10	0.0293524	0.0737054	1	1
Solyc08g068610.2	2.67834	2.02772	1.75229e-31	3.82419e-27	2.51103e-09	5.48007e-05	0.0293524	0.123168	1	1
Solyc11g007500.1	2.67767	4.05121	5.38818e-33	1.17592e-28	1.4332e-14	3.12782e-10	0.0293524	0.0740986	1	1
Solyc02g092120.2	2.67101	3.8612	8.71976e-34	1.903e-29	1.22813e-07	0.00268028	0.0293524	0.158304	1	1
Solyc01g028800.1	2.67097	2.65903	1.06492e-31	2.32408e-27	1.86677e-23	4.07404e-19	0.0293524	0.0417576	1	1
Solyc03g097840.2	2.66659	4.62641	1.16236e-34	2.53672e-30	3.91913e-22	8.5531e-18	0.0293524	0.0476203	1	1
Solyc05g050350.1	2.66468	3.46399	1.51634e-33	3.30926e-29	1.07017e-15	2.33553e-11	0.0293524	0.0683704	1	1
Solyc02g067610.1	2.6646	2.80782	3.44012e-31	7.50771e-27	4.17354e-11	9.10833e-07	0.0293524	0.0986016	1	1
Solyc08g079870.1	2.66301	6.39519	4.45014e-35	9.712e-31	1.28041e-16	2.79437e-12	0.0293524	0.0654452	1	1
Solyc10g006450.2	2.66224	-0.603551	9.61414e-17	2.09819e-12	2.85482e-11	6.23035e-07	0.0293524	0.064372	1	1
Solyc03g111400.1	2.66116	3.88757	3.39261e-34	7.40403e-30	7.09854e-27	1.54919e-22	0.0293524	0.0381145	1	1
Solyc02g090980.1	2.66077	1.06473	3.26979e-27	7.13599e-23	6.84474e-15	1.4938e-10	0.0293524	0.0643399	1	1
Solyc01g086730.2	2.66076	2.71458	1.91005e-32	4.16848e-28	1.23826e-15	2.70237e-11	0.0293524	0.0674837	1	1
Solyc09g059020.2	2.65924	0.933098	5.63552e-26	1.2299e-21	1.97791e-17	4.31659e-13	0.0293524	0.0507984	1	1
Solyc04g054250.2	2.65257	0.256926	1.76101e-24	3.84323e-20	1.03407e-07	0.00225675	0.0293524	0.144831	1	1
Solyc02g071970.1	2.6522	4.1125	1.76158e-33	3.84447e-29	1.25755e-10	2.74448e-06	0.0293524	0.106015	1	1
Solyc06g083940.1	2.65014	-0.862212	7.53281e-13	1.64396e-08	8.7362e-08	0.00190659	0.0293524	0.0947261	1	1
Solyc01g057680.2	2.65011	1.76042	7.76111e-29	1.69378e-24	1.12894e-14	2.4638e-10	0.0293524	0.0676261	1	1
Solyc01g009930.1	2.649	1.19092	1.08348e-27	2.36458e-23	1.30226e-18	2.84206e-14	0.0293524	0.0491535	1	1
Solyc01g107830.2	2.64731	1.70536	3.35631e-25	7.32481e-21	5.77016e-10	1.25928e-05	0.0293524	0.102311	1	1
Solyc01g008870.1	2.64669	2.05872	7.12593e-30	1.55516e-25	3.98038e-09	8.68679e-05	0.0293524	0.123286	1	1
Solyc05g014590.2	2.64655	-0.442152	7.75903e-15	1.69333e-10	6.74484e-08	0.00147199	0.0293524	0.102811	1	1
Solyc08g006860.2	2.64227	3.99516	6.97782e-33	1.52284e-28	8.29808e-11	1.81097e-06	0.0293524	0.103106	1	1
Solyc04g005610.2	2.63588	4.35221	4.40707e-33	9.61798e-29	8.50381e-09	0.000185587	0.0293524	0.130703	1	1
Solyc08g063130.2	2.63321	1.02819	4.07754e-26	8.89882e-22	5.46182e-10	1.19199e-05	0.0293524	0.103012	1	1
Solyc11g071470.1	2.63066	4.90844	8.65674e-34	1.88925e-29	2.7839e-17	6.07558e-13	0.0293524	0.0607925	1	1
Solyc07g052480.2	2.63035	3.82922	9.52822e-33	2.07944e-28	1.35799e-06	0.0296367	0.0293524	0.184642	1	1
Solyc03g083480.2	2.62683	4.23628	1.66932e-33	3.64312e-29	6.88997e-27	1.50367e-22	0.0293524	0.037246	1	1
Solyc01g105610.1	2.62186	-1.45984	7.79603e-12	1.70141e-07	1.9195e-07	0.00418911	0.0293524	0.0907002	1	1
Solyc01g009690.1	2.61936	1.88435	1.11149e-29	2.42571e-25	1.37324e-26	2.99695e-22	0.0293524	0.0335539	1	1
Solyc08g068770.1	2.61882	3.27264	4.85596e-32	1.05976e-27	1.11985e-11	2.44396e-07	0.0293524	0.0921294	1	1
Solyc08g078700.2	2.61605	5.98676	1.32072e-32	2.88233e-28	3.84876e-07	0.00839953	0.0293524	0.166314	1	1
Solyc01g095770.2	2.61459	2.96247	5.65599e-32	1.23436e-27	4.00184e-14	8.73361e-10	0.0293524	0.0740995	1	1
Solyc07g065320.2	2.6059	4.21619	4.62431e-33	1.00921e-28	8.85883e-24	1.93335e-19	0.0293524	0.0419913	1	1
Solyc01g006310.2	2.60076	4.00458	3.0621e-32	6.68273e-28	3.91511e-16	8.54434e-12	0.0293524	0.0633894	1	1
Solyc03g098730.1	2.59969	4.90025	2.40582e-33	5.25046e-29	4.38712e-21	9.57445e-17	0.0293524	0.048078	1	1
Solyc07g045030.2	2.59899	1.63036	7.76904e-27	1.69552e-22	8.12963e-11	1.77421e-06	0.0293524	0.0931742	1	1
Solyc05g056400.2	2.59701	2.87593	6.238e-31	1.36138e-26	1.61336e-14	3.52099e-10	0.0293524	0.0699886	1	1
Solyc03g113810.1	2.59666	-1.05726	2.07137e-13	4.52057e-09	6.66061e-09	0.000145361	0.0293524	0.073787	1	1
Solyc12g088840.1	2.59173	-0.31168	1.04502e-19	2.28066e-15	3.55829e-07	0.00776561	0.0293524	0.141047	1	1
Solyc11g067000.1	2.58828	4.36294	1.13632e-32	2.4799e-28	1.40919e-18	3.07543e-14	0.0293524	0.0543524	1	1
Solyc06g063180.1	2.57736	2.33505	1.72247e-29	3.75911e-25	4.0972e-24	8.94172e-20	0.0293524	0.0372663	1	1
Solyc06g008760.1	2.57645	0.0460497	6.14753e-17	1.34164e-12	3.98956e-10	8.70682e-06	0.0293524	0.0780329	1	1
Solyc05g012430.1	2.57048	-1.08724	8.51802e-14	1.85897e-09	1.11016e-09	2.42281e-05	0.0293524	0.0646526	1	1
Solyc01g007020.2	2.56853	3.23526	1.70677e-30	3.72486e-26	5.18011e-17	1.13051e-12	0.0293524	0.0572605	1	1
Solyc12g056590.1	2.56642	4.26846	3.65296e-32	7.97222e-28	2.21299e-29	4.82962e-25	0.0293524	0.0323828	1	1
Solyc07g063410.2	2.56274	3.37236	1.03875e-30	2.26697e-26	1.76558e-12	3.8532e-08	0.0293524	0.0819525	1	1
Solyc01g005470.2	2.55762	6.26375	9.99333e-33	2.18094e-28	3.38643e-12	7.39055e-08	0.0293524	0.0859368	1	1
Solyc02g092890.1	2.55685	0.550729	3.48007e-26	7.5949e-22	1.39006e-06	0.0303366	0.0293524	0.172185	1	1
Solyc07g056500.2	2.55483	5.49565	2.303e-32	5.02606e-28	4.49127e-15	9.80175e-11	0.0293524	0.0673661	1	1
Solyc01g107400.2	2.5548	1.36428	4.12571e-24	9.00394e-20	3.53978e-10	7.72522e-06	0.0293524	0.0938345	1	1
Solyc11g073110.1	2.55356	0.639003	5.61147e-23	1.22465e-18	6.38197e-12	1.3928e-07	0.0293524	0.074665	1	1
Solyc02g091070.2	2.54816	-1.0306	3.75176e-13	8.18784e-09	2.95072e-09	6.43965e-05	0.0293524	0.0671323	1	1
Solyc01g100010.2	2.5453	2.36551	3.17957e-29	6.9391e-25	2.92523e-11	6.38401e-07	0.0293524	0.0898577	1	1
Solyc05g008880.1	2.54318	-0.773079	9.45884e-15	2.0643e-10	7.06749e-07	0.0154241	0.0293524	0.124385	1	1
Solyc06g005090.2	2.53345	0.571447	1.68492e-21	3.67718e-17	2.82673e-07	0.00616906	0.0293524	0.134791	1	1
Solyc07g014670.2	2.53127	5.47145	5.53971e-32	1.20899e-27	1.63042e-41	3.55822e-37	0.0293524	0.0222569	1	1
Solyc12g005550.1	2.5308	-0.695182	5.38169e-15	1.1745e-10	1.45274e-09	3.17047e-05	0.0293524	0.074453	1	1
Solyc05g053330.2	2.53054	2.2462	5.98234e-28	1.30558e-23	1.83932e-10	4.01413e-06	0.0293524	0.0951515	1	1
Solyc05g021390.2	2.52897	7.11779	3.71707e-32	8.11213e-28	2.16779e-20	4.73098e-16	0.0293524	0.0477722	1	1
Solyc06g072310.2	2.52296	-0.455642	4.33266e-16	9.45561e-12	1.24373e-10	2.71432e-06	0.0293524	0.065076	1	1
Solyc06g068890.1	2.51934	0.0791186	7.03543e-20	1.53541e-15	9.27327e-09	0.00020238	0.0293524	0.102645	1	1
Solyc07g006770.2	2.51728	3.70415	1.96429e-30	4.28686e-26	4.06303e-25	8.86715e-21	0.0293524	0.0363327	1	1
Solyc08g080630.2	2.51656	8.75859	5.40127e-32	1.17877e-27	3.03348e-13	6.62027e-09	0.0293524	0.0762483	1	1
Solyc12g036520.1	2.51244	5.11517	2.54749e-31	5.55963e-27	4.83655e-10	1.05553e-05	0.0293524	0.103343	1	1
Solyc03g117270.1	2.5098	0.223272	8.65499e-21	1.88886e-16	1.46152e-13	3.18962e-09	0.0293524	0.0563102	1	1
Solyc07g049670.2	2.50903	4.54606	6.35459e-31	1.38683e-26	1.11075e-16	2.42411e-12	0.0293524	0.0577336	1	1
Solyc02g090470.2	2.50011	6.84686	1.61027e-31	3.51426e-27	1.11227e-20	2.42742e-16	0.0293524	0.046074	1	1
Solyc04g064870.2	2.49995	5.99326	2.16073e-31	4.71557e-27	2.78723e-19	6.08286e-15	0.0293524	0.0495766	1	1
Solyc07g006090.1	2.49759	2.44034	9.1782e-26	2.00305e-21	3.25784e-15	7.1099e-11	0.0293524	0.0568634	1	1
Solyc08g007980.2	2.49258	3.093	1.85688e-28	4.05246e-24	1.74099e-13	3.79955e-09	0.0293524	0.0698687	1	1
Solyc02g080070.2	2.48922	4.64801	6.39232e-31	1.39506e-26	3.7363e-22	8.1541e-18	0.0293524	0.0420625	1	1
Solyc10g086280.1	2.48726	4.7161	7.98721e-31	1.74313e-26	1.32984e-11	2.90225e-07	0.0293524	0.0861795	1	1
Solyc12g007050.1	2.48544	2.3209	2.34552e-28	5.11886e-24	4.89816e-08	0.00106898	0.0293524	0.129727	1	1
Solyc08g081700.1	2.48464	2.25867	8.86906e-27	1.93558e-22	1.99983e-14	4.36444e-10	0.0293524	0.0623716	1	1
Solyc06g068800.2	2.48442	2.84997	8.25573e-29	1.80173e-24	3.41613e-22	7.45535e-18	0.0293524	0.0397407	1	1
Solyc03g118190.2	2.47789	4.07566	2.447e-30	5.34034e-26	5.3789e-12	1.17389e-07	0.0293524	0.0820043	1	1
Solyc10g084170.1	2.47732	2.75783	4.21613e-26	9.20129e-22	8.36904e-08	0.00182646	0.0293524	0.130819	1	1
Solyc08g068730.1	2.47531	6.86402	5.66524e-31	1.23638e-26	7.94014e-11	1.73286e-06	0.0293524	0.0928322	1	1
Solyc08g008100.2	2.47481	2.95892	3.11557e-29	6.79943e-25	3.64407e-12	7.95283e-08	0.0293524	0.0794671	1	1
Solyc03g115910.1	2.4717	0.15731	1.40086e-12	3.05723e-08	1.98247e-06	0.0432655	0.0293524	0.118191	1	1
Solyc04g077390.2	2.46869	-0.542065	8.5805e-18	1.87261e-13	2.49406e-10	5.44304e-06	0.0293524	0.0726256	1	1
Solyc12g094660.1	2.46329	3.89021	7.75391e-30	1.69221e-25	6.5957e-30	1.43945e-25	0.0293524	0.029277	1	1
Solyc02g068680.1	2.45726	1.60754	3.04061e-26	6.63584e-22	5.9548e-12	1.29958e-07	0.0293524	0.0764804	1	1
Solyc08g062360.2	2.4539	1.66427	1.35191e-25	2.95041e-21	2.00075e-22	4.36645e-18	0.0293524	0.0347129	1	1
Solyc12g005720.1	2.45267	5.86434	1.98753e-30	4.33759e-26	1.1385e-15	2.48467e-11	0.0293524	0.0602014	1	1
Solyc01g079200.2	2.45002	2.50424	9.92113e-28	2.16519e-23	2.41507e-16	5.27065e-12	0.0293524	0.0544084	1	1
Solyc06g008100.2	2.4452	-0.411087	1.32373e-15	2.88892e-11	7.76635e-09	0.000169493	0.0293524	0.0825303	1	1
Solyc05g009000.2	2.44494	0.661588	7.17121e-23	1.56504e-18	4.40976e-14	9.62387e-10	0.0293524	0.0569837	1	1
Solyc03g119590.1	2.42172	2.56499	1.15236e-26	2.51492e-22	1.37704e-10	3.00525e-06	0.0293524	0.0873575	1	1
Solyc12g094640.1	2.42101	2.11903	1.74826e-25	3.8154e-21	1.3249e-16	2.89146e-12	0.0293524	0.0497037	1	1
Solyc10g086570.2	2.41962	1.93196	2.9008e-24	6.33071e-20	1.86584e-06	0.0407201	0.0293524	0.157692	1	1
Solyc05g041540.2	2.41744	3.70401	1.73252e-28	3.78104e-24	2.68882e-29	5.86807e-25	0.0293524	0.0284511	1	1
Solyc08g008110.2	2.40767	-1.51526	3.87377e-12	8.45411e-08	2.97063e-08	0.00064831	0.0293524	0.0716886	1	1
Solyc03g005450.2	2.40747	2.98344	5.75494e-27	1.25596e-22	1.49126e-13	3.25452e-09	0.0293524	0.0654459	1	1
Solyc01g110420.1	2.39992	0.366045	2.88081e-20	6.28708e-16	1.5398e-06	0.0336046	0.0293524	0.147451	1	1
Solyc05g009010.1	2.3995	1.22855	4.18539e-23	9.13419e-19	2.26516e-17	4.94348e-13	0.0293524	0.0431279	1	1
Solyc04g077650.2	2.39726	1.66163	5.22672e-24	1.14068e-19	3.23621e-13	7.0627e-09	0.0293524	0.0626624	1	1
Solyc06g063200.1	2.39663	-0.184847	1.67261e-18	3.65031e-14	6.22477e-14	1.35849e-09	0.0293524	0.047333	1	1
Solyc04g058170.1	2.39645	1.16794	5.63778e-22	1.23039e-17	1.64626e-09	3.5928e-05	0.0293524	0.0909963	1	1
Solyc01g109140.2	2.39575	7.87117	2.22202e-29	4.84935e-25	5.89267e-22	1.28602e-17	0.0293524	0.0400603	1	1
Solyc05g051480.2	2.39573	2.69474	1.94861e-26	4.25264e-22	2.06635e-13	4.5096e-09	0.0293524	0.0651241	1	1
Solyc03g006700.2	2.39177	8.87716	2.54842e-29	5.56166e-25	2.25841e-17	4.92875e-13	0.0293524	0.0515204	1	1
Solyc09g007020.1	2.39014	8.41314	2.83298e-29	6.1827e-25	1.711e-13	3.73409e-09	0.0293524	0.0680324	1	1
Solyc11g073060.1	2.38897	1.12854	6.01663e-22	1.31307e-17	7.28696e-09	0.000159031	0.0293524	0.0996191	1	1
Solyc05g051350.1	2.3881	2.15756	1.21288e-25	2.64699e-21	2.6898e-14	5.87022e-10	0.0293524	0.0593558	1	1
Solyc03g112330.2	2.3847	4.42586	1.00122e-27	2.18506e-23	3.33183e-29	7.27138e-25	0.0293524	0.0277043	1	1
Solyc05g051670.1	2.3818	-1.25897	1.36742e-10	2.98426e-06	1.38563e-06	0.0302399	0.0293524	0.0906905	1	1
Solyc11g044910.1	2.37958	3.51033	3.46549e-27	7.56309e-23	6.1831e-08	0.0013494	0.0293524	0.122173	1	1
Solyc06g036290.2	2.37828	6.57496	1.11297e-28	2.42894e-24	5.61693e-07	0.0122584	0.0293524	0.145054	1	1
Solyc08g068640.2	2.37776	-1.22911	7.09542e-10	1.54851e-05	2.06552e-08	0.000450778	0.0293524	0.048328	1	1
Solyc05g025680.1	2.3777	3.40579	3.84215e-27	8.3851e-23	2.15343e-15	4.69963e-11	0.0293524	0.0560252	1	1
Solyc11g007020.1	2.37611	6.71186	6.69999e-29	1.46221e-24	3.40208e-25	7.4247e-21	0.0293524	0.0339801	1	1
Solyc07g008590.1	2.37259	1.07971	4.09542e-22	8.93784e-18	2.64976e-10	5.78283e-06	0.0293524	0.0810749	1	1
Solyc07g063770.2	2.36779	1.67506	8.97195e-24	1.95804e-19	1.53044e-20	3.34003e-16	0.0293524	0.0353945	1	1
Solyc03g117960.2	2.36563	3.29838	1.67467e-26	3.65479e-22	3.44342e-13	7.51492e-09	0.0293524	0.0657759	1	1
Solyc08g062490.2	2.35515	1.42159	9.65082e-24	2.10619e-19	2.59189e-09	5.65654e-05	0.0293524	0.094604	1	1
Solyc12g088180.1	2.35125	1.99195	2.81064e-22	6.13394e-18	3.64033e-12	7.94465e-08	0.0293524	0.0649353	1	1
Solyc04g054730.2	2.34601	4.27622	7.97738e-27	1.74098e-22	4.02746e-28	8.78954e-24	0.0293524	0.027828	1	1
Solyc10g076250.1	2.34398	5.29267	5.83382e-28	1.27317e-23	5.21636e-16	1.13842e-11	0.0293524	0.0539282	1	1
Solyc03g020030.2	2.3411	4.5877	9.59637e-28	2.09431e-23	1.06214e-10	2.31801e-06	0.0293524	0.0845848	1	1
Solyc07g065160.2	2.33854	1.06387	4.18198e-22	9.12675e-18	9.55061e-12	2.08433e-07	0.0293524	0.0675415	1	1
Solyc05g025690.1	2.33743	1.42533	4.35437e-22	9.50297e-18	1.0007e-10	2.18392e-06	0.0293524	0.0761468	1	1
Solyc04g005050.1	2.33679	4.56572	9.40752e-28	2.0531e-23	6.882e-19	1.50193e-14	0.0293524	0.0446105	1	1
Solyc12g056960.1	2.33302	7.20085	4.95634e-28	1.08167e-23	1.41302e-23	3.08377e-19	0.0293524	0.0353171	1	1
Solyc08g074970.1	2.33129	4.85807	1.62845e-27	3.55393e-23	6.20348e-26	1.35385e-21	0.0293524	0.0312999	1	1
Solyc07g056210.2	2.32836	3.51618	1.63148e-26	3.56054e-22	1.48184e-07	0.00323396	0.0293524	0.124981	1	1
Solyc08g068870.2	2.32827	1.70488	4.01144e-23	8.75458e-19	1.82057e-13	3.9732e-09	0.0293524	0.0581651	1	1
Solyc01g080570.2	2.32785	4.34305	2.03622e-27	4.44385e-23	3.82003e-20	8.33683e-16	0.0293524	0.0411048	1	1
Solyc12g008670.1	2.32166	2.23738	2.11463e-24	4.61496e-20	2.15551e-14	4.70418e-10	0.0293524	0.0553447	1	1
Solyc01g091160.2	2.31564	4.93525	3.52412e-27	7.69104e-23	2.37308e-12	5.179e-08	0.0293524	0.0703095	1	1
Solyc10g012370.2	2.31375	7.6871	1.17e-27	2.55341e-23	2.47453e-26	5.40041e-22	0.0293524	0.0309285	1	1
Solyc01g066520.2	2.30807	6.36887	1.89766e-27	4.14145e-23	2.34125e-24	5.10954e-20	0.0293524	0.0333604	1	1
Solyc09g011540.2	2.30289	1.71931	5.09051e-21	1.11095e-16	3.60897e-11	7.87621e-07	0.0293524	0.0687086	1	1
Solyc06g072430.1	2.30112	3.69335	5.40044e-25	1.17859e-20	2.83801e-08	0.000619367	0.0293524	0.108381	1	1
Solyc04g078290.2	2.29844	5.66516	3.9625e-27	8.64776e-23	1.03193e-23	2.25209e-19	0.0293524	0.0339284	1	1
Solyc01g103650.2	2.29738	6.07249	3.30556e-27	7.21406e-23	6.63365e-20	1.44773e-15	0.0293524	0.0411151	1	1
Solyc08g006100.2	2.29446	3.82169	7.10695e-26	1.55102e-21	9.23e-15	2.01435e-10	0.0293524	0.0554719	1	1
Solyc03g042560.1	2.28715	1.40226	1.22188e-22	2.66664e-18	1.76255e-09	3.84659e-05	0.0293524	0.0882581	1	1
Solyc04g040120.1	2.28703	4.6528	1.48524e-26	3.24139e-22	4.34328e-21	9.47878e-17	0.0293524	0.037763	1	1
Solyc06g071620.2	2.28486	2.77439	1.57882e-24	3.44563e-20	1.7259e-10	3.7666e-06	0.0293524	0.0800937	1	1
Solyc09g090990.2	2.28448	8.65248	4.25001e-27	9.27521e-23	1.10065e-09	2.40206e-05	0.0293524	0.0914792	1	1
Solyc09g075940.2	2.28423	3.86775	1.14868e-20	2.50689e-16	1.03561e-06	0.0226011	0.0293524	0.130273	1	1
Solyc06g054090.1	2.28366	0.102995	1.42514e-16	3.11022e-12	9.21763e-11	2.01166e-06	0.0293524	0.0604361	1	1
Solyc03g096050.2	2.27374	0.844774	1.47092e-20	3.21013e-16	2.65518e-12	5.79467e-08	0.0293524	0.058808	1	1
Solyc05g005700.2	2.27361	3.98003	4.38992e-26	9.58056e-22	9.56343e-19	2.08712e-14	0.0293524	0.0422937	1	1
Solyc01g091590.2	2.26664	2.13009	2.5033e-23	5.46321e-19	9.35378e-08	0.00204137	0.0293524	0.112594	1	1
Solyc02g087070.2	2.26559	8.89945	1.02009e-26	2.22624e-22	8.76253e-20	1.91233e-15	0.0293524	0.040526	1	1
Solyc06g050250.1	2.26528	2.64173	7.22645e-24	1.5771e-19	9.68436e-17	2.11352e-12	0.0293524	0.0447486	1	1
Solyc02g072070.2	2.26477	1.10044	7.83441e-20	1.70978e-15	1.58784e-10	3.4653e-06	0.0293524	0.0698308	1	1
Solyc03g082620.2	2.25992	5.43382	2.39092e-26	5.21794e-22	1.90897e-26	4.16615e-22	0.0293524	0.0292357	1	1
Solyc03g043880.2	2.25835	4.42427	6.10379e-26	1.33209e-21	1.29182e-20	2.81927e-16	0.0293524	0.0377671	1	1
Solyc04g080820.2	2.25571	3.02617	9.76247e-25	2.13056e-20	1.915e-12	4.17929e-08	0.0293524	0.064681	1	1
Solyc07g054130.2	2.25388	0.65385	1.77313e-18	3.86968e-14	5.2585e-10	1.14761e-05	0.0293524	0.0720538	1	1
Solyc08g077370.2	2.25324	3.04788	1.52114e-24	3.31973e-20	8.79134e-13	1.91862e-08	0.0293524	0.0626985	1	1
Solyc01g009580.1	2.24914	1.35234	3.08208e-21	6.72634e-17	7.68033e-09	0.000167616	0.0293524	0.0905772	1	1
Solyc03g115920.2	2.24849	5.19001	4.5845e-26	1.00052e-21	4.00057e-17	8.73084e-13	0.0293524	0.0464148	1	1
Solyc03g122340.2	2.24822	5.00038	5.33836e-26	1.16504e-21	2.53862e-30	5.54029e-26	0.0293524	0.024864	1	1
Solyc05g008310.2	2.24586	4.34935	9.89719e-26	2.15996e-21	5.656e-21	1.23437e-16	0.0293524	0.0367237	1	1
Solyc12g100030.1	2.24517	-0.213537	1.83587e-15	4.00661e-11	2.44797e-09	5.34244e-05	0.0293524	0.0698164	1	1
Solyc12g094650.1	2.2356	4.0611	3.02772e-25	6.60769e-21	8.51049e-36	1.85733e-31	0.0293524	0.0199712	1	1
Solyc12g006380.1	2.23525	4.81706	1.80273e-25	3.93429e-21	9.82499e-21	2.14421e-16	0.0293524	0.0367982	1	1
Solyc02g088510.2	2.22099	0.749162	5.20303e-18	1.13551e-13	3.43024e-12	7.48616e-08	0.0293524	0.0521634	1	1
Solyc07g055630.2	2.21985	2.79666	3.61103e-23	7.88072e-19	2.62728e-27	5.73378e-23	0.0293524	0.0240872	1	1
Solyc02g071560.2	2.21834	7.79757	1.04526e-25	2.28119e-21	1.09151e-28	2.38211e-24	0.0293524	0.0261125	1	1
Solyc04g024780.1	2.21687	1.1648	1.68658e-20	3.68079e-16	2.67017e-11	5.82737e-07	0.0293524	0.0644647	1	1
Solyc08g065380.2	2.21589	2.44758	9.67846e-23	2.11223e-18	3.83505e-09	8.36962e-05	0.0293524	0.0878969	1	1
Solyc01g109720.2	2.21469	3.55141	2.0211e-24	4.41085e-20	3.66019e-18	7.988e-14	0.0293524	0.0410162	1	1
Solyc11g068940.1	2.21173	3.02616	2.77386e-23	6.05368e-19	1.90534e-12	4.15821e-08	0.0293524	0.0612665	1	1
Solyc11g005480.1	2.20751	2.08446	4.94334e-22	1.07883e-17	9.06579e-09	0.000197852	0.0293524	0.0909312	1	1
Solyc01g108030.2	2.20699	5.30084	3.01833e-25	6.58721e-21	3.00908e-15	6.56702e-11	0.0293524	0.0510167	1	1
Solyc12g014010.1	2.20596	4.7541	8.13988e-25	1.77645e-20	5.05911e-10	1.1041e-05	0.0293524	0.0815694	1	1
Solyc07g056200.2	2.20461	4.5197	5.97118e-25	1.30315e-20	5.28778e-09	0.000115401	0.0293524	0.0925655	1	1
Solyc05g025670.1	2.20153	0.351971	1.0596e-16	2.31247e-12	4.84096e-09	0.000105649	0.0293524	0.0759532	1	1
Solyc02g081470.2	2.20026	-0.762206	4.54207e-13	9.91261e-09	1.04622e-09	2.28327e-05	0.0293524	0.0528735	1	1
Solyc07g042170.2	2.20014	6.03647	3.38606e-25	7.38973e-21	1.61626e-26	3.52734e-22	0.0293524	0.0277816	1	1
Solyc08g066770.2	2.19832	3.65127	1.79466e-24	3.91667e-20	3.38631e-17	7.39029e-13	0.0293524	0.0435392	1	1
Solyc10g083690.2	2.19709	4.65831	7.35302e-25	1.60472e-20	1.54025e-21	3.36143e-17	0.0293524	0.034332	1	1
Solyc10g076190.1	2.19413	3.58998	8.89027e-24	1.94021e-19	1.34493e-13	2.93518e-09	0.0293524	0.0557122	1	1
Solyc07g006570.2	2.19387	2.93612	3.27033e-23	7.13718e-19	2.84812e-10	6.21574e-06	0.0293524	0.0764041	1	1
Solyc01g057910.2	2.18951	3.99914	7.66569e-24	1.67296e-19	1.53333e-10	3.34635e-06	0.0293524	0.0747787	1	1
Solyc08g078090.1	2.18366	2.61722	2.67641e-22	5.84101e-18	1.63256e-17	3.56289e-13	0.0293524	0.0392508	1	1
Solyc03g006490.2	2.18287	6.01041	6.8498e-25	1.4949e-20	1.57961e-09	3.44733e-05	0.0293524	0.0856141	1	1
Solyc12g098910.1	2.18262	4.00612	2.48203e-24	5.41679e-20	8.77109e-25	1.9142e-20	0.0293524	0.0287628	1	1
Solyc04g007390.2	2.17933	1.58375	1.20074e-19	2.6205e-15	1.64908e-16	3.59896e-12	0.0293524	0.0373272	1	1
Solyc02g072210.1	2.17766	0.239387	2.66717e-15	5.82083e-11	2.71019e-08	0.000591473	0.0293524	0.0793009	1	1
Solyc03g113340.2	2.16821	2.17381	5.15e-21	1.12394e-16	1.33369e-15	2.91065e-11	0.0293524	0.0427682	1	1
Solyc04g072070.2	2.1659	3.11439	4.48591e-23	9.79005e-19	5.7082e-08	0.00124576	0.0293524	0.102057	1	1
Solyc05g006870.2	2.16583	2.4013	1.10566e-21	2.41299e-17	4.28194e-12	9.3449e-08	0.0293524	0.0598363	1	1
Solyc10g007280.2	2.16221	5.26925	1.98702e-24	4.33647e-20	1.70915e-13	3.73006e-09	0.0293524	0.0564031	1	1
Solyc07g055190.2	2.1611	0.170482	1.72019e-15	3.75414e-11	5.03015e-12	1.09778e-07	0.0293524	0.0450823	1	1
Solyc04g077360.2	2.15476	1.96012	5.07117e-21	1.10673e-16	4.40775e-14	9.61947e-10	0.0293524	0.0482322	1	1
Solyc04g040180.2	2.14879	6.74359	2.68032e-24	5.84954e-20	5.32757e-15	1.16269e-10	0.0293524	0.0496908	1	1
Solyc08g077740.1	2.14827	2.42866	1.5014e-21	3.27665e-17	1.33087e-14	2.90449e-10	0.0293524	0.0471243	1	1
Solyc12g062300.1	2.14722	-0.0575609	1.19791e-12	2.61432e-08	7.83662e-08	0.00171027	0.0293524	0.0727188	1	1
Solyc08g028780.1	2.14673	2.9153	1.20747e-22	2.63517e-18	8.27296e-17	1.80549e-12	0.0293524	0.0414546	1	1
Solyc02g079240.1	2.14563	1.27859	1.02674e-17	2.24075e-13	1.33375e-06	0.0291077	0.0293524	0.114082	1	1
Solyc02g079930.2	2.14236	2.92351	2.35445e-21	5.13835e-17	5.01555e-09	0.000109459	0.0293524	0.084062	1	1
Solyc05g052670.1	2.14123	2.90557	1.35949e-22	2.96696e-18	6.27311e-11	1.36904e-06	0.0293524	0.0683865	1	1
Solyc06g053150.1	2.1412	3.03523	2.51072e-22	5.47939e-18	3.53082e-31	7.70567e-27	0.0293524	0.0197647	1	1
Solyc11g066800.1	2.14015	3.65317	4.55488e-23	9.94057e-19	1.23034e-16	2.68509e-12	0.0293524	0.0425206	1	1
Solyc02g086880.2	2.13599	9.19571	3.80486e-24	8.30373e-20	1.59415e-12	3.47908e-08	0.0293524	0.0602804	1	1
Solyc10g084100.1	2.13426	0.930958	1.12921e-17	2.46438e-13	3.86268e-11	8.42991e-07	0.0293524	0.0563966	1	1
Solyc03g116890.2	2.13323	4.13967	1.65046e-23	3.60197e-19	1.07805e-12	2.35274e-08	0.0293524	0.0584451	1	1
Solyc07g009440.1	2.13276	1.94185	9.51666e-21	2.07692e-16	2.09663e-11	4.57569e-07	0.0293524	0.0619368	1	1
Solyc04g025530.2	2.13099	7.99304	5.31362e-24	1.15964e-19	4.74137e-08	0.00103476	0.0293524	0.100135	1	1
Solyc09g082570.2	2.12586	3.23143	9.09821e-23	1.98559e-18	2.99565e-12	6.53772e-08	0.0293524	0.0596358	1	1
Solyc03g007710.2	2.11777	-0.308048	7.98008e-10	1.74157e-05	6.18722e-08	0.0013503	0.0293524	0.0510105	1	1
Solyc04g071600.2	2.11413	5.58992	1.7557e-23	3.83165e-19	6.39611e-09	0.000139589	0.0293524	0.0870166	1	1
Solyc03g007230.2	2.11372	1.39543	9.40841e-20	2.05329e-15	1.82331e-07	0.00397919	0.0293524	0.101547	1	1
Solyc05g009610.1	2.10895	1.67212	9.35722e-20	2.04212e-15	3.77085e-07	0.00822951	0.0293524	0.106926	1	1
Solyc01g090700.2	2.10808	5.47772	2.35162e-23	5.13218e-19	1.03949e-29	2.26857e-25	0.0293524	0.0226403	1	1
Solyc01g101050.2	2.10777	3.95344	7.75388e-23	1.69221e-18	3.67313e-25	8.01623e-21	0.0293524	0.026359	1	1
Solyc08g023340.2	2.10767	-1.00044	3.00028e-09	6.54782e-05	1.02962e-06	0.0224704	0.0293524	0.0674371	1	1
Solyc04g014900.2	2.10727	1.77232	1.71565e-19	3.74423e-15	4.63309e-21	1.01113e-16	0.0293524	0.0264875	1	1
Solyc12g096310.1	2.10702	2.62194	3.85149e-20	8.40549e-16	5.32593e-10	1.16233e-05	0.0293524	0.0702967	1	1
Solyc03g115930.1	2.10584	3.9256	6.23125e-23	1.35991e-18	2.91199e-07	0.00635512	0.0293524	0.110209	1	1
Solyc04g014400.2	2.1054	4.26447	5.32371e-23	1.16185e-18	2.72772e-12	5.95297e-08	0.0293524	0.0591049	1	1
Solyc08g067360.2	2.10437	1.42691	4.41423e-19	9.63362e-15	1.53561e-06	0.0335131	0.0293524	0.117651	1	1
Solyc09g057960.1	2.10162	1.91673	2.84382e-20	6.20636e-16	1.3865e-17	3.0259e-13	0.0293524	0.0351072	1	1
Solyc10g055200.1	2.10009	5.46436	3.09574e-23	6.75615e-19	5.26515e-19	1.14907e-14	0.0293524	0.0365398	1	1
Solyc01g068380.2	2.0964	3.13908	1.26305e-21	2.75647e-17	6.40826e-18	1.39854e-13	0.0293524	0.0365779	1	1
Solyc02g069060.2	2.09575	2.28367	8.35205e-21	1.82275e-16	2.01589e-08	0.000439948	0.0293524	0.0881047	1	1
Solyc01g104720.2	2.09224	3.91903	4.54297e-22	9.91458e-18	1.10762e-14	2.41727e-10	0.0293524	0.0467673	1	1
Solyc11g018800.1	2.09099	5.11983	4.9342e-23	1.07684e-18	9.88155e-20	2.15655e-15	0.0293524	0.0347461	1	1
Solyc12g013580.1	2.09018	2.611	1.2605e-20	2.75091e-16	9.1869e-28	2.00495e-23	0.0293524	0.0202809	1	1
Solyc08g014570.2	2.08836	3.71203	1.50073e-22	3.27519e-18	9.56684e-17	2.08787e-12	0.0293524	0.0409341	1	1
Solyc01g097280.2	2.08581	1.88428	2.46311e-19	5.3755e-15	2.7713e-07	0.00604809	0.0293524	0.101201	1	1
Solyc08g006350.2	2.08498	0.953877	1.21482e-15	2.65121e-11	7.68536e-08	0.00167725	0.0293524	0.0828192	1	1
Solyc04g076950.2	2.0842	0.680179	3.80111e-16	8.29553e-12	3.14809e-15	6.8704e-11	0.0293524	0.0322091	1	1
Solyc03g043810.1	2.08312	0.971923	2.05077e-17	4.47559e-13	1.90432e-12	4.15598e-08	0.0293524	0.0470947	1	1
Solyc08g081230.1	2.07597	4.30721	1.46234e-22	3.19142e-18	2.08305e-15	4.54606e-11	0.0293524	0.0448061	1	1
Solyc08g068600.2	2.0747	3.54715	7.08619e-22	1.54649e-17	6.17319e-12	1.34724e-07	0.0293524	0.0588067	1	1
Solyc03g043700.2	2.07327	2.98514	1.89546e-21	4.13665e-17	2.52631e-10	5.51341e-06	0.0293524	0.0689882	1	1
Solyc03g083910.2	2.07251	3.65261	1.0149e-21	2.21491e-17	1.23424e-09	2.6936e-05	0.0293524	0.0753392	1	1
Solyc06g048670.2	2.06968	1.07065	1.26098e-17	2.75195e-13	3.58926e-09	7.83321e-05	0.0293524	0.071693	1	1
Solyc08g005120.2	2.06799	1.4884	1.05412e-18	2.30051e-14	3.47032e-09	7.57363e-05	0.0293524	0.0741774	1	1
Solyc12g006840.1	2.06623	3.68878	6.09364e-22	1.32988e-17	1.96475e-24	4.28786e-20	0.0293524	0.0260214	1	1
Solyc11g015890.1	2.06564	0.738927	1.83487e-16	4.00442e-12	1.01079e-08	0.000220595	0.0293524	0.0727585	1	1
Solyc05g054650.1	2.0625	1.88081	2.64281e-19	5.76768e-15	3.11189e-10	6.79139e-06	0.0293524	0.0656259	1	1
Solyc09g073030.2	2.06066	1.86953	1.72178e-19	3.75761e-15	2.75346e-09	6.00916e-05	0.0293524	0.0743824	1	1
Solyc07g008120.2	2.06031	2.38269	1.2344e-20	2.69396e-16	1.54643e-13	3.37493e-09	0.0293524	0.0484502	1	1
Solyc07g045000.2	2.05817	2.90018	9.62115e-21	2.09972e-16	1.34007e-10	2.92456e-06	0.0293524	0.0648795	1	1
Solyc09g008090.2	2.05695	0.0611797	1.09056e-12	2.38003e-08	1.41108e-06	0.0307954	0.0293524	0.0934612	1	1
Solyc07g054120.1	2.0565	1.12759	8.66041e-18	1.89005e-13	6.30231e-11	1.37542e-06	0.0293524	0.0567927	1	1
Solyc03g078490.2	2.05286	4.52128	5.00271e-22	1.09179e-17	7.92534e-18	1.72963e-13	0.0293524	0.0371059	1	1
Solyc02g078500.2	2.04436	5.41329	4.23578e-22	9.24416e-18	2.69961e-09	5.89162e-05	0.0293524	0.0779222	1	1
Solyc06g075970.2	2.04244	3.51051	3.11011e-21	6.78751e-17	9.41626e-09	0.0002055	0.0293524	0.0821324	1	1
Solyc09g007130.2	2.04033	4.49348	7.69671e-22	1.67973e-17	4.28458e-27	9.35066e-23	0.0293524	0.0231622	1	1
Solyc07g052380.2	2.03923	-0.303722	7.50143e-13	1.63711e-08	9.515e-07	0.0207655	0.0293524	0.0904224	1	1
Solyc02g081170.2	2.03912	4.83619	8.9768e-22	1.9591e-17	1.26692e-23	2.76493e-19	0.0293524	0.0268292	1	1
Solyc05g055550.2	2.03783	0.708464	1.2364e-14	2.69832e-10	1.21275e-09	2.64671e-05	0.0293524	0.0566453	1	1
Solyc09g092490.2	2.03262	0.820712	7.99221e-14	1.74422e-09	1.31941e-06	0.0287949	0.0293524	0.0945794	1	1
Solyc08g074960.2	2.02957	2.53424	1.67555e-19	3.65673e-15	1.51594e-16	3.30838e-12	0.0293524	0.0360883	1	1
Solyc03g121540.2	2.02922	5.88022	6.54813e-22	1.42906e-17	1.87775e-08	0.000409801	0.0293524	0.0861207	1	1
Solyc12g019090.1	2.02705	-0.57319	9.78571e-10	2.13563e-05	1.53538e-06	0.0335081	0.0293524	0.0683578	1	1
Solyc01g107390.2	2.02683	5.18982	1.25131e-21	2.73086e-17	2.81834e-13	6.15074e-09	0.0293524	0.0506147	1	1
Solyc11g068710.1	2.02429	3.39811	2.66329e-20	5.81236e-16	2.33539e-14	5.09675e-10	0.0293524	0.0440882	1	1
Solyc00g013160.1	2.02286	1.29834	3.58231e-18	7.81803e-14	7.4453e-11	1.62486e-06	0.0293524	0.0575146	1	1
Solyc02g080830.1	2.02233	1.40582	2.29604e-17	5.01087e-13	5.75561e-11	1.25611e-06	0.0293524	0.0547664	1	1
Solyc09g005090.1	2.02087	3.40664	9.65831e-21	2.10783e-16	9.35532e-20	2.0417e-15	0.0293524	0.0310406	1	1
Solyc01g100460.2	2.01872	3.70684	1.13248e-20	2.47152e-16	1.83743e-10	4.01001e-06	0.0293524	0.0646785	1	1
Solyc06g068270.2	2.01237	2.69712	5.13118e-19	1.11983e-14	5.66356e-09	0.000123601	0.0293524	0.0746042	1	1
Solyc12g017480.1	2.01084	2.6837	1.58251e-19	3.45368e-15	1.28636e-17	2.80735e-13	0.0293524	0.0332635	1	1
Solyc07g063810.1	2.00738	-0.39404	3.07286e-10	6.7062e-06	1.31072e-08	0.000286051	0.0293524	0.0442473	1	1
Solyc05g056500.1	2.00266	2.51081	1.1522e-19	2.51456e-15	6.13205e-10	1.33826e-05	0.0293524	0.0667304	1	1
Solyc02g077060.1	2.00264	0.485147	9.19729e-14	2.00722e-09	7.90691e-08	0.0017256	0.0293524	0.0726683	1	1
Solyc11g020920.1	2.00169	0.384553	1.05409e-13	2.30045e-09	3.11743e-09	6.80347e-05	0.0293524	0.0564248	1	1
Solyc10g081560.1	1.99532	0.775609	2.98589e-15	6.51641e-11	1.8266e-07	0.00398638	0.0293524	0.0823106	1	1
Solyc01g089880.2	1.99531	1.46259	4.50107e-18	9.82313e-14	1.2191e-09	2.66055e-05	0.0293524	0.0656642	1	1
Solyc06g064590.1	1.99106	-0.680078	2.12679e-10	4.6415e-06	1.28902e-07	0.00281316	0.0293524	0.0572247	1	1
Solyc10g079960.1	1.9905	0.589635	1.88553e-15	4.11498e-11	4.88539e-09	0.000106619	0.0293524	0.0640578	1	1
Solyc10g009290.1	1.98789	2.0091	1.2777e-18	2.78846e-14	1.32236e-09	2.88592e-05	0.0293524	0.0669515	1	1
Solyc10g084880.2	1.98487	1.28964	1.50476e-16	3.28398e-12	1.14653e-09	2.50219e-05	0.0293524	0.0614634	1	1
Solyc12g042480.1	1.98379	7.72913	3.20793e-21	7.00098e-17	1.87821e-25	4.099e-21	0.0293524	0.0241381	1	1
Solyc05g012850.2	1.98279	2.67613	7.45149e-19	1.62621e-14	1.6243e-09	3.54488e-05	0.0293524	0.0675938	1	1
Solyc05g053960.2	1.9822	8.16741	3.38026e-21	7.37708e-17	8.67751e-20	1.89378e-15	0.0293524	0.0316241	1	1
Solyc06g008270.2	1.98196	1.24424	7.79658e-17	1.70153e-12	1.84438e-11	4.02517e-07	0.0293524	0.0495625	1	1
Solyc03g111170.2	1.98115	4.29101	1.08631e-20	2.37076e-16	1.46096e-16	3.18841e-12	0.0293524	0.0376352	1	1
Solyc06g076020.2	1.97856	6.51723	5.2807e-21	1.15246e-16	1.09859e-14	2.39757e-10	0.0293524	0.0435415	1	1
Solyc02g072400.1	1.97773	1.71659	5.77925e-18	1.26126e-13	7.14773e-13	1.55992e-08	0.0293524	0.0450914	1	1
Solyc06g048740.1	1.97587	-0.585844	2.4814e-11	5.41542e-07	9.57067e-07	0.020887	0.0293524	0.0775614	1	1
Solyc05g007060.2	1.975	4.8475	1.13325e-20	2.47321e-16	3.20308e-20	6.9904e-16	0.0293524	0.0300771	1	1
Solyc06g053210.2	1.97237	1.60512	6.13105e-17	1.33804e-12	2.36856e-08	0.000516914	0.0293524	0.074914	1	1
Solyc07g008640.1	1.96758	-0.549078	1.96722e-09	4.29326e-05	6.4738e-07	0.0141284	0.0293524	0.0609882	1	1
Solyc03g013160.2	1.96656	0.416471	2.03531e-13	4.44186e-09	5.01375e-10	1.0942e-05	0.0293524	0.0486014	1	1
Solyc02g079460.1	1.96135	0.443834	2.4077e-13	5.25457e-09	9.9451e-08	0.00217042	0.0293524	0.0713144	1	1
Solyc05g050380.2	1.96095	5.15908	1.51628e-20	3.30912e-16	2.04237e-28	4.45726e-24	0.0293524	0.0206096	1	1
Solyc07g063710.1	1.96086	1.8943	6.31477e-18	1.37814e-13	3.20942e-12	7.00424e-08	0.0293524	0.0476009	1	1
Solyc03g096780.1	1.95003	3.2262	8.90547e-19	1.94353e-14	6.65266e-13	1.45188e-08	0.0293524	0.0461357	1	1
Solyc05g052440.1	1.9474	1.8789	1.30024e-17	2.83765e-13	1.61766e-11	3.53038e-07	0.0293524	0.0502671	1	1
Solyc03g120390.2	1.94644	3.41421	3.20507e-19	6.99474e-15	1.32821e-19	2.89869e-15	0.0293524	0.0286854	1	1
Solyc10g006720.2	1.94602	4.13035	5.92049e-20	1.29209e-15	1.13393e-22	2.47469e-18	0.0293524	0.0254485	1	1
Solyc01g006950.2	1.94528	4.77698	2.84478e-20	6.20844e-16	1.84446e-20	4.02536e-16	0.0293524	0.0290557	1	1
Solyc01g104740.2	1.94355	5.05881	1.18193e-19	2.57945e-15	1.62575e-06	0.0354804	0.0293524	0.107867	1	1
Solyc12g015860.1	1.94274	6.79321	1.98511e-20	4.3323e-16	2.55264e-14	5.57088e-10	0.0293524	0.0434026	1	1
Solyc03g006620.2	1.94246	3.60799	1.95596e-19	4.26868e-15	5.06997e-15	1.10647e-10	0.0293524	0.0394911	1	1
Solyc01g105070.2	1.94239	8.86238	1.72981e-20	3.77513e-16	8.00494e-12	1.747e-07	0.0293524	0.0539486	1	1
Solyc11g007410.1	1.94151	1.49147	5.24692e-17	1.14509e-12	5.91603e-10	1.29111e-05	0.0293524	0.0591372	1	1
Solyc04g064860.1	1.93588	0.139585	3.21034e-12	7.00624e-08	4.40205e-08	0.000960703	0.0293524	0.0609768	1	1
Solyc04g078930.2	1.93566	1.79685	3.26028e-17	7.11523e-13	3.49605e-11	7.62978e-07	0.0293524	0.0512105	1	1
Solyc04g077270.2	1.93552	5.43126	3.3616e-20	7.33636e-16	1.0255e-16	2.23805e-12	0.0293524	0.0361504	1	1
Solyc01g006300.2	1.93546	4.8487	7.36371e-20	1.60706e-15	8.18104e-08	0.00178543	0.0293524	0.0861339	1	1
Solyc08g029000.2	1.934	9.72352	2.39993e-20	5.23761e-16	1.28631e-11	2.80725e-07	0.0293524	0.0546124	1	1
Solyc06g074470.2	1.93343	-0.671114	3.95826e-09	8.63851e-05	2.73339e-08	0.000596534	0.0293524	0.0378666	1	1
Solyc03g095770.2	1.93337	5.29998	3.98129e-20	8.68877e-16	1.46559e-09	3.19851e-05	0.0293524	0.0679857	1	1
Solyc02g062550.2	1.93235	2.74634	1.41242e-18	3.08246e-14	1.25844e-19	2.74643e-15	0.0293524	0.0274776	1	1
Solyc02g071350.2	1.93126	1.80835	3.56858e-17	7.78808e-13	5.11333e-11	1.11593e-06	0.0293524	0.0519806	1	1
Solyc07g017610.2	1.92859	7.2968	3.61352e-20	7.88615e-16	4.14928e-16	9.05538e-12	0.0293524	0.0375551	1	1
Solyc05g008510.2	1.928	3.20096	6.14993e-19	1.34216e-14	1.49126e-24	3.25452e-20	0.0293524	0.0216599	1	1
Solyc07g055620.1	1.92423	-0.247206	1.01561e-10	2.21646e-06	3.30725e-09	7.21775e-05	0.0293524	0.0408354	1	1
Solyc12g088330.1	1.92316	1.3318	1.99381e-16	4.3513e-12	1.36082e-12	2.96986e-08	0.0293524	0.0418997	1	1
Solyc02g094000.1	1.92155	1.5587	1.90566e-16	4.15892e-12	5.81703e-12	1.26951e-07	0.0293524	0.0448883	1	1
Solyc09g009980.1	1.91922	1.46417	2.24349e-14	4.8962e-10	1.42075e-11	3.10065e-07	0.0293524	0.0408655	1	1
Solyc10g055820.1	1.91644	8.69451	5.13687e-20	1.12107e-15	5.34155e-14	1.16574e-09	0.0293524	0.0434912	1	1
Solyc01g008640.2	1.91637	3.90453	2.2356e-19	4.87896e-15	2.36554e-14	5.16256e-10	0.0293524	0.0412532	1	1
Solyc09g018460.1	1.91614	0.366138	3.38725e-13	7.39232e-09	7.51166e-10	1.63934e-05	0.0293524	0.0486268	1	1
Solyc08g077110.2	1.91546	2.62297	5.48105e-18	1.19619e-13	9.6053e-15	2.09626e-10	0.0293524	0.0375033	1	1
Solyc04g077340.2	1.91486	0.923974	1.17384e-14	2.56178e-10	1.11716e-11	2.43809e-07	0.0293524	0.041253	1	1
Solyc03g082550.2	1.91387	2.07528	6.9005e-17	1.50596e-12	1.0653e-09	2.3249e-05	0.0293524	0.0597073	1	1
Solyc08g042090.1	1.91264	0.343551	8.67448e-12	1.89312e-07	9.9785e-08	0.00217771	0.0293524	0.0617787	1	1
Solyc08g067760.2	1.90939	-0.0472278	7.07655e-12	1.54439e-07	3.5263e-08	0.00076958	0.0293524	0.0568398	1	1
Solyc12g100270.1	1.90923	9.01489	6.88285e-20	1.50211e-15	2.74849e-26	5.99831e-22	0.0293524	0.0217469	1	1
Solyc03g111800.2	1.90915	3.64383	4.45347e-19	9.71926e-15	6.50891e-32	1.4205e-27	0.0293524	0.0163743	1	1
Solyc11g072920.1	1.90753	4.46937	1.9049e-19	4.15726e-15	1.23058e-11	2.68561e-07	0.0293524	0.0524313	1	1
Solyc02g082950.2	1.9063	4.23029	3.6223e-19	7.90532e-15	5.52304e-24	1.20535e-19	0.0293524	0.0228035	1	1
Solyc06g059860.2	1.90499	2.94014	3.52144e-18	7.68518e-14	2.29288e-09	5.00398e-05	0.0293524	0.0650694	1	1
Solyc03g122170.2	1.90145	1.72245	2.02237e-16	4.41361e-12	1.32892e-13	2.90023e-09	0.0293524	0.0376146	1	1
Solyc05g055030.1	1.90084	1.96294	1.08059e-16	2.35827e-12	1.91335e-07	0.0041757	0.0293524	0.0826339	1	1
Solyc02g079600.2	1.90065	0.376263	3.07473e-14	6.71029e-10	1.47376e-08	0.000321633	0.0293524	0.0622703	1	1
Solyc05g008960.2	1.89172	-0.868584	6.02157e-10	1.31415e-05	1.60191e-08	0.0003496	0.0293524	0.0419263	1	1
Solyc08g076050.2	1.8901	2.18002	3.67103e-17	8.01165e-13	4.02668e-14	8.78783e-10	0.0293524	0.0374625	1	1
Solyc09g005830.1	1.89004	2.78491	4.32831e-18	9.4461e-14	2.17881e-13	4.75503e-09	0.0293524	0.0421089	1	1
Solyc10g084400.1	1.88858	7.55722	2.02668e-19	4.42303e-15	1.03406e-08	0.000225673	0.0293524	0.0727694	1	1
Solyc04g077980.1	1.8856	4.82519	4.16855e-19	9.09745e-15	8.37149e-09	0.000182699	0.0293524	0.0712323	1	1
Solyc03g115610.2	1.88548	5.31243	3.25065e-19	7.09421e-15	3.60399e-16	7.86534e-12	0.0293524	0.0355439	1	1
Solyc05g052600.2	1.88372	-0.348105	2.00505e-11	4.37583e-07	1.2066e-06	0.0263328	0.0293524	0.0760131	1	1
Solyc12g088800.1	1.88307	3.80187	8.47909e-19	1.85048e-14	5.83122e-14	1.2726e-09	0.0293524	0.0411481	1	1
Solyc04g005550.1	1.87666	1.79912	1.7067e-16	3.72469e-12	5.87487e-10	1.28213e-05	0.0293524	0.0559948	1	1
Solyc01g107790.2	1.87521	2.54268	8.92851e-17	1.94856e-12	4.34509e-08	0.000948272	0.0293524	0.0733174	1	1
Solyc03g096770.1	1.87507	1.63018	1.58957e-14	3.46907e-10	1.50564e-07	0.00328591	0.0293524	0.0749532	1	1
Solyc11g071430.1	1.87496	1.37207	2.15618e-15	4.70564e-11	9.66994e-11	2.11037e-06	0.0293524	0.0481287	1	1
Solyc04g077310.2	1.87295	2.66875	3.1888e-17	6.95923e-13	1.8112e-20	3.95275e-16	0.0293524	0.0236942	1	1
Solyc01g066980.2	1.87287	4.06396	1.54987e-17	3.38244e-13	4.32639e-07	0.00944192	0.0293524	0.0886291	1	1
Solyc01g044240.2	1.87284	6.06893	4.33286e-19	9.45604e-15	1.88722e-09	4.11867e-05	0.0293524	0.0649553	1	1
Solyc08g008080.1	1.87159	0.485213	7.52126e-12	1.64144e-07	1.79859e-06	0.0392524	0.0293524	0.0801208	1	1
Solyc11g012360.1	1.86695	3.59712	2.06633e-18	4.50956e-14	2.62136e-11	5.72085e-07	0.0293524	0.051452	1	1
Solyc02g068540.1	1.86531	1.83362	2.92891e-16	6.39206e-12	1.32952e-20	2.90155e-16	0.0293524	0.0214594	1	1
Solyc04g007000.1	1.86516	2.41016	1.95533e-17	4.26732e-13	1.35853e-07	0.00296487	0.0293524	0.0809792	1	1
Solyc11g018660.1	1.86121	1.33804	4.64679e-15	1.01412e-10	4.65852e-07	0.0101668	0.0293524	0.0823846	1	1
Solyc05g008210.2	1.85897	4.51496	1.47534e-18	3.21979e-14	2.03468e-13	4.44048e-09	0.0293524	0.0423011	1	1
Solyc02g079710.2	1.85797	0.865805	1.30913e-14	2.85704e-10	1.32811e-07	0.00289846	0.0293524	0.0731213	1	1
Solyc05g009120.2	1.85546	3.44103	4.09143e-18	8.92914e-14	6.85346e-11	1.4957e-06	0.0293524	0.052859	1	1
Solyc06g074530.1	1.85536	5.70898	9.26388e-19	2.02175e-14	3.95288e-23	8.62676e-19	0.0293524	0.023344	1	1
Solyc07g056280.2	1.8553	2.22744	8.02552e-17	1.75149e-12	8.24674e-11	1.79977e-06	0.0293524	0.0507036	1	1
Solyc00g247300.2	1.85101	6.604	8.89632e-19	1.94153e-14	2.77635e-12	6.05911e-08	0.0293524	0.0470803	1	1
Solyc05g051900.2	1.8497	3.75563	4.47325e-18	9.76243e-14	8.5463e-16	1.86514e-11	0.0293524	0.034256	1	1
Solyc03g007200.1	1.84864	-0.391087	4.75147e-11	1.03696e-06	2.768e-07	0.00604088	0.0293524	0.061938	1	1
Solyc09g075910.1	1.84749	2.91961	1.97626e-17	4.313e-13	9.79498e-15	2.13766e-10	0.0293524	0.0358463	1	1
Solyc05g052520.2	1.84625	2.85635	5.82317e-17	1.27085e-12	7.64898e-20	1.66931e-15	0.0293524	0.024216	1	1
Solyc06g071070.1	1.84145	1.85289	2.83391e-15	6.18473e-11	1.40476e-10	3.06575e-06	0.0293524	0.0480357	1	1
Solyc01g105620.2	1.83493	3.26876	1.4495e-17	3.16338e-13	1.59889e-14	3.48941e-10	0.0293524	0.0366292	1	1
Solyc06g073830.1	1.83463	2.33981	3.64963e-16	7.96496e-12	1.03645e-09	2.26196e-05	0.0293524	0.0558227	1	1
Solyc04g082810.2	1.83364	2.63778	2.2664e-16	4.94619e-12	4.74441e-15	1.03542e-10	0.0293524	0.0326013	1	1
Solyc01g005040.2	1.83029	1.03104	1.19127e-14	2.59983e-10	1.72058e-06	0.0375499	0.0293524	0.0900556	1	1
Solyc01g008690.2	1.82842	2.87365	9.77053e-17	2.13232e-12	7.47673e-20	1.63172e-15	0.0293524	0.0238307	1	1
Solyc05g050360.2	1.82823	5.05529	3.3737e-18	7.36275e-14	3.87333e-29	8.45315e-25	0.0293524	0.0175155	1	1
Solyc06g072330.2	1.82822	2.9339	2.22396e-16	4.85357e-12	8.03547e-11	1.75366e-06	0.0293524	0.0492091	1	1
Solyc05g009490.2	1.82752	1.58198	2.75739e-15	6.01773e-11	5.77834e-07	0.0126107	0.0293524	0.0824867	1	1
Solyc07g008630.1	1.82559	2.7775	7.4082e-17	1.61676e-12	1.93898e-15	4.23163e-11	0.0293524	0.0326398	1	1
Solyc10g085010.1	1.82465	4.43993	4.12485e-18	9.00208e-14	7.5695e-12	1.65197e-07	0.0293524	0.0473803	1	1
Solyc04g077300.2	1.8237	1.94006	4.22151e-15	9.21302e-11	1.38057e-08	0.000301296	0.0293524	0.0620942	1	1
Solyc11g044840.1	1.82206	3.40091	4.22906e-17	9.22951e-13	7.41706e-08	0.0016187	0.0293524	0.0746232	1	1
Solyc08g005790.2	1.82092	3.94721	7.29547e-18	1.59216e-13	5.86417e-08	0.0012798	0.0293524	0.0749441	1	1
Solyc10g007880.2	1.8148	1.81668	2.40928e-15	5.25801e-11	6.80521e-11	1.48517e-06	0.0293524	0.0460172	1	1
Solyc01g008300.1	1.81349	4.14645	1.14673e-17	2.50263e-13	4.57678e-11	9.98837e-07	0.0293524	0.0501466	1	1
Solyc03g117680.2	1.81347	5.69176	5.39926e-18	1.17834e-13	3.30097e-13	7.20403e-09	0.0293524	0.0414927	1	1
Solyc02g079570.2	1.81025	4.77548	7.3655e-18	1.60745e-13	1.1475e-17	2.5043e-13	0.0293524	0.0297089	1	1
Solyc02g062890.1	1.80795	5.15716	7.02002e-18	1.53205e-13	3.0104e-07	0.0065699	0.0293524	0.0834196	1	1
Solyc03g093340.2	1.80714	0.264471	9.80219e-12	2.13923e-07	2.76645e-09	6.0375e-05	0.0293524	0.0440469	1	1
Solyc05g052050.1	1.80634	4.00665	1.91816e-17	4.18619e-13	1.94602e-14	4.247e-10	0.0293524	0.0364398	1	1
Solyc02g090400.2	1.80618	2.39108	7.69597e-16	1.67957e-11	4.1783e-18	9.11871e-14	0.0293524	0.024717	1	1
Solyc09g011990.1	1.8059	3.46722	5.08661e-17	1.1101e-12	2.51353e-14	5.48554e-10	0.0293524	0.0359176	1	1
Solyc03g119340.2	1.80388	2.80122	2.00428e-16	4.37414e-12	4.19838e-21	9.16255e-17	0.0293524	0.0215815	1	1
Solyc02g083280.2	1.80264	4.22555	2.1534e-17	4.69958e-13	6.28237e-11	1.37107e-06	0.0293524	0.0501699	1	1
Solyc12g062690.1	1.80223	1.56677	1.10249e-14	2.40607e-10	7.03418e-08	0.00153514	0.0293524	0.0679938	1	1
Solyc03g020010.1	1.80058	7.38194	6.14629e-18	1.34137e-13	1.07056e-06	0.0233639	0.0293524	0.0915994	1	1
Solyc02g090340.2	1.79972	1.3279	9.72316e-14	2.12198e-09	2.28607e-06	0.0498912	0.0293524	0.0860516	1	1
Solyc06g064510.2	1.79892	2.47546	6.48655e-16	1.41562e-11	1.72764e-08	0.00037704	0.0293524	0.0645245	1	1
Solyc10g084560.1	1.79665	0.952758	2.22212e-14	4.84956e-10	3.65397e-09	7.97443e-05	0.0293524	0.0548768	1	1
Solyc09g011560.2	1.79647	4.80132	1.33595e-17	2.91558e-13	6.02332e-10	1.31453e-05	0.0293524	0.0562761	1	1
Solyc07g005300.1	1.79336	0.867496	2.73776e-13	5.97489e-09	2.16024e-09	4.71451e-05	0.0293524	0.0489286	1	1
Solyc02g088090.1	1.79237	2.8457	1.20858e-16	2.63759e-12	4.00523e-07	0.00874101	0.0293524	0.0820609	1	1
Solyc11g040220.1	1.79197	0.17689	5.22241e-08	0.00113974	3.43109e-07	0.00748802	0.0293524	0.0390932	1	1
Solyc10g051020.1	1.79015	5.10825	1.47835e-17	3.22636e-13	1.76197e-10	3.84532e-06	0.0293524	0.0526905	1	1
Solyc11g007400.1	1.78533	1.8931	2.28333e-15	4.98315e-11	8.34127e-07	0.018204	0.0293524	0.083341	1	1
Solyc00g048510.2	1.785	4.05871	2.70578e-17	5.9051e-13	5.19922e-07	0.0113468	0.0293524	0.084537	1	1
Solyc04g074780.2	1.78425	5.08493	1.84372e-17	4.02373e-13	1.06415e-17	2.3224e-13	0.0293524	0.0289128	1	1
Solyc04g079240.2	1.78202	2.40755	1.21655e-14	2.655e-10	3.6189e-09	7.89789e-05	0.0293524	0.0547103	1	1
Solyc01g006400.2	1.78122	6.19592	1.56874e-17	3.42362e-13	4.68922e-12	1.02337e-07	0.0293524	0.0446554	1	1
Solyc05g012180.2	1.7808	2.44845	4.65523e-16	1.01596e-11	1.40855e-09	3.07402e-05	0.0293524	0.0553719	1	1
Solyc01g096730.2	1.78051	4.14591	4.99419e-17	1.08993e-12	7.04898e-13	1.53837e-08	0.0293524	0.0404567	1	1
Solyc12g008840.1	1.77801	6.06371	1.87064e-17	4.08248e-13	3.19828e-14	6.97994e-10	0.0293524	0.0368742	1	1
Solyc03g080190.2	1.77788	6.39816	1.64035e-17	3.5799e-13	5.54743e-15	1.21067e-10	0.0293524	0.0348888	1	1
Solyc02g069600.2	1.77625	4.4768	5.07066e-17	1.10662e-12	2.0258e-18	4.42111e-14	0.0293524	0.0268444	1	1
Solyc09g089580.2	1.77533	5.45799	2.31529e-17	5.05288e-13	3.62048e-13	7.90134e-09	0.0293524	0.0400151	1	1
Solyc01g056850.2	1.77532	5.41228	2.53283e-17	5.52764e-13	1.39163e-12	3.03709e-08	0.0293524	0.0420608	1	1
Solyc08g079860.1	1.7742	0.130915	3.57604e-11	7.80434e-07	9.58524e-07	0.0209188	0.0293524	0.0679295	1	1
Solyc06g063190.2	1.77095	2.80645	4.39658e-16	9.59509e-12	3.86988e-15	8.44562e-11	0.0293524	0.0315813	1	1
Solyc11g071830.1	1.7705	3.88676	4.83404e-16	1.05498e-11	1.8555e-06	0.0404944	0.0293524	0.0902529	1	1
Solyc09g090980.2	1.77048	8.81688	1.85711e-17	4.05295e-13	2.4844e-08	0.000542195	0.0293524	0.0681241	1	1
Solyc06g051370.1	1.76868	-0.676841	6.4063e-09	0.000139811	3.24879e-07	0.00709015	0.0293524	0.047576	1	1
Solyc08g006750.2	1.76724	6.02391	2.74799e-17	5.99721e-13	1.23356e-16	2.69212e-12	0.0293524	0.0306287	1	1
Solyc07g055640.1	1.76667	2.15753	4.78741e-15	1.0448e-10	9.92299e-15	2.16559e-10	0.0293524	0.0301698	1	1
Solyc12g013680.1	1.76468	2.93989	3.96042e-16	8.64322e-12	9.91707e-09	0.00021643	0.0293524	0.061433	1	1
Solyc11g069180.1	1.76262	5.97267	3.54652e-17	7.73993e-13	7.82128e-24	1.70692e-19	0.0293524	0.0204945	1	1
Solyc05g008980.2	1.75768	1.45604	3.33513e-14	7.27859e-10	2.65599e-12	5.79643e-08	0.0293524	0.0356592	1	1
Solyc09g074350.1	1.75421	3.15009	3.33255e-16	7.27297e-12	2.42632e-09	5.29521e-05	0.0293524	0.0565658	1	1
Solyc06g009380.2	1.75259	5.04321	6.95314e-17	1.51745e-12	1.84071e-20	4.01718e-16	0.0293524	0.0236991	1	1
Solyc10g012080.2	1.74929	4.48593	8.73188e-17	1.90565e-12	2.6076e-15	5.69082e-11	0.0293524	0.0325563	1	1
Solyc10g076240.1	1.74089	9.19708	5.77628e-17	1.26062e-12	1.40784e-17	3.07246e-13	0.0293524	0.0282313	1	1
Solyc08g080130.2	1.74079	7.43852	6.34287e-17	1.38427e-12	6.09054e-31	1.3292e-26	0.0293524	0.0152978	1	1
Solyc01g106500.2	1.73933	4.87916	1.06696e-16	2.32853e-12	7.03653e-17	1.53565e-12	0.0293524	0.0290013	1	1
Solyc07g008560.2	1.73625	8.92506	6.94141e-17	1.51489e-12	2.18926e-17	4.77784e-13	0.0293524	0.0284249	1	1
Solyc02g085300.2	1.73238	3.91099	4.22436e-16	9.21925e-12	7.37521e-18	1.60957e-13	0.0293524	0.02604	1	1
Solyc12g006040.1	1.73062	1.68876	2.71378e-13	5.92255e-09	1.1195e-08	0.00024432	0.0293524	0.0531967	1	1
Solyc12g099780.1	1.72989	0.835194	7.71239e-12	1.68315e-07	1.94999e-07	0.00425565	0.0293524	0.0603267	1	1
Solyc09g089930.1	1.72976	3.26809	7.59708e-16	1.65799e-11	1.61573e-06	0.0352617	0.0293524	0.0859621	1	1
Solyc06g052070.2	1.72955	1.57902	3.21547e-14	7.01744e-10	7.22667e-08	0.00157715	0.0293524	0.0636694	1	1
Solyc03g006090.2	1.72826	2.01524	1.61429e-14	3.52303e-10	1.16032e-13	2.53229e-09	0.0293524	0.0317717	1	1
Solyc09g092430.2	1.72734	5.9426	1.45194e-16	3.16871e-12	3.14372e-16	6.86085e-12	0.0293524	0.0300293	1	1
Solyc04g011750.2	1.72582	5.83732	1.37959e-16	3.01081e-12	3.5248e-11	7.69253e-07	0.0293524	0.0458254	1	1
Solyc01g099800.2	1.72516	2.51454	6.88925e-15	1.50351e-10	3.78404e-13	8.25828e-09	0.0293524	0.0343025	1	1
Solyc03g006150.2	1.72288	3.62425	9.22747e-16	2.0138e-11	6.54561e-09	0.000142851	0.0293524	0.0578651	1	1
Solyc02g078400.2	1.72205	2.98369	3.11429e-15	6.79662e-11	3.6958e-08	0.000806571	0.0293524	0.0633733	1	1
Solyc02g063250.2	1.72085	1.7268	3.70582e-14	8.08759e-10	9.2491e-10	2.01852e-05	0.0293524	0.0477619	1	1
Solyc09g008780.2	1.71991	4.04421	4.30512e-16	9.39549e-12	1.04967e-11	2.29079e-07	0.0293524	0.0423825	1	1
Solyc12g014430.1	1.71496	5.31995	2.40037e-16	5.23858e-12	1.82276e-19	3.97799e-15	0.0293524	0.0241806	1	1
Solyc06g062920.2	1.71376	5.487	2.34453e-16	5.1167e-12	6.41253e-17	1.39947e-12	0.0293524	0.0282684	1	1
Solyc02g070430.2	1.71014	2.68577	8.80949e-15	1.92258e-10	2.9198e-08	0.000637218	0.0293524	0.0605655	1	1
Solyc05g005830.2	1.70769	-0.0921092	4.62453e-10	1.00926e-05	1.20332e-07	0.00262613	0.0293524	0.0486461	1	1
Solyc12g042380.1	1.70664	9.12024	2.16668e-16	4.72857e-12	6.17115e-21	1.34679e-16	0.0293524	0.02247	1	1
Solyc05g050130.2	1.70365	7.03887	2.69982e-16	5.89209e-12	5.38454e-13	1.17512e-08	0.0293524	0.0377904	1	1
Solyc07g062970.2	1.70318	4.78471	5.38146e-16	1.17445e-11	1.4942e-15	3.26095e-11	0.0293524	0.0303004	1	1
Solyc06g051970.2	1.70302	2.49082	1.13163e-14	2.46968e-10	2.21966e-14	4.84418e-10	0.0293524	0.0300985	1	1
Solyc05g012820.1	1.70281	0.431807	7.27028e-11	1.58667e-06	2.4843e-07	0.00542173	0.0293524	0.0568631	1	1
Solyc01g099810.2	1.70096	4.19248	9.39374e-16	2.05009e-11	4.63647e-16	1.01186e-11	0.0293524	0.0287108	1	1
Solyc03g112300.2	1.69933	3.12625	6.78298e-15	1.48032e-10	1.90968e-08	0.000416768	0.0293524	0.0590661	1	1
Solyc12g005200.1	1.69724	4.71417	6.30909e-16	1.3769e-11	6.63645e-20	1.44834e-15	0.0293524	0.0228581	1	1
Solyc11g068770.1	1.69713	3.03396	8.61388e-15	1.87989e-10	8.94276e-13	1.95167e-08	0.0293524	0.0351498	1	1
Solyc03g119600.1	1.69516	3.86611	1.26925e-15	2.77002e-11	1.36881e-12	2.98729e-08	0.0293524	0.0376828	1	1
Solyc02g090690.1	1.69436	2.92937	5.945e-15	1.29744e-10	2.57381e-12	5.61708e-08	0.0293524	0.037087	1	1
Solyc12g096710.1	1.69394	3.74462	1.45151e-15	3.16777e-11	6.9953e-26	1.52666e-21	0.0293524	0.0163619	1	1
Solyc03g122350.2	1.69383	6.76902	4.13215e-16	9.018e-12	2.98894e-13	6.52307e-09	0.0293524	0.0365191	1	1
Solyc01g094460.2	1.69317	0.984224	2.81498e-12	6.14342e-08	3.22512e-07	0.00703851	0.0293524	0.0640246	1	1
Solyc12g006530.1	1.69064	4.06816	1.57772e-15	3.44321e-11	8.26066e-11	1.80281e-06	0.0293524	0.044759	1	1
Solyc09g007910.2	1.68594	6.88231	5.29986e-16	1.15664e-11	4.87627e-20	1.0642e-15	0.0293524	0.0229249	1	1
Solyc09g091130.2	1.68584	0.737778	2.93969e-11	6.41559e-07	1.67236e-07	0.00364976	0.0293524	0.05555	1	1
Solyc09g011470.2	1.68541	1.54233	1.02563e-12	2.23833e-08	1.37904e-09	3.00962e-05	0.0293524	0.0436814	1	1
Solyc04g007130.1	1.6824	3.47398	4.41296e-15	9.63084e-11	2.55444e-11	5.5748e-07	0.0293524	0.0413183	1	1
Solyc09g065540.2	1.68107	6.54462	7.1017e-16	1.54987e-11	1.25448e-15	2.73777e-11	0.0293524	0.0298695	1	1
Solyc09g064750.2	1.67999	-0.90641	4.42367e-07	0.00965421	3.50424e-07	0.00764766	0.0293524	0.0280849	1	1
Solyc06g005480.2	1.67907	3.34507	5.6848e-15	1.24065e-10	2.64656e-21	5.77586e-17	0.0293524	0.0192677	1	1
Solyc01g006670.2	1.67661	3.45877	6.58982e-15	1.43816e-10	6.90237e-19	1.50637e-14	0.0293524	0.0221369	1	1
Solyc02g094260.1	1.67395	4.11559	2.53284e-15	5.52767e-11	1.48229e-17	3.23495e-13	0.0293524	0.0251088	1	1
Solyc01g111980.2	1.67282	7.3386	8.26779e-16	1.80436e-11	2.78485e-18	6.07766e-14	0.0293524	0.0250118	1	1
Solyc03g007530.2	1.67075	5.66471	1.29887e-15	2.83466e-11	4.33351e-11	9.45744e-07	0.0293524	0.0433263	1	1
Solyc09g011710.2	1.66501	5.32019	2.0843e-15	4.54877e-11	3.29041e-08	0.000718099	0.0293524	0.061041	1	1
Solyc05g005160.2	1.66365	8.3103	1.10755e-15	2.41711e-11	4.18148e-18	9.12566e-14	0.0293524	0.0250602	1	1
Solyc06g050900.2	1.66239	0.375054	7.11655e-10	1.55312e-05	5.15445e-07	0.0112491	0.0293524	0.0557345	1	1
Solyc02g077430.2	1.65824	4.44209	4.16341e-15	9.08622e-11	1.54146e-07	0.00336408	0.0293524	0.0668032	1	1
Solyc12g005850.1	1.65645	4.57325	3.97361e-15	8.67201e-11	2.03088e-13	4.4322e-09	0.0293524	0.033692	1	1
Solyc03g118970.2	1.65274	5.37969	2.55053e-15	5.56627e-11	1.28867e-20	2.8124e-16	0.0293524	0.021088	1	1
Solyc09g009530.2	1.65226	5.49718	2.51761e-15	5.49444e-11	1.57822e-15	3.4443e-11	0.0293524	0.0289225	1	1
Solyc08g078040.2	1.65089	4.42534	4.4063e-15	9.6163e-11	4.66145e-20	1.01732e-15	0.0293524	0.0212457	1	1
Solyc12g009520.1	1.65088	4.9273	3.05547e-15	6.66826e-11	1.75299e-19	3.82573e-15	0.0293524	0.0222924	1	1
Solyc01g089890.2	1.65022	2.77571	3.86921e-14	8.44416e-10	2.32698e-13	5.07841e-09	0.0293524	0.0314719	1	1
Solyc09g075920.1	1.64879	2.72731	3.92484e-14	8.56558e-10	1.03175e-10	2.25168e-06	0.0293524	0.0413078	1	1
Solyc06g066310.2	1.64754	5.11449	3.36027e-15	7.33345e-11	1.19605e-22	2.61025e-18	0.0293524	0.0188116	1	1
Solyc06g005520.2	1.64604	4.68733	4.68413e-15	1.02227e-10	1.28055e-22	2.79466e-18	0.0293524	0.0185531	1	1
Solyc08g006740.2	1.64512	6.26155	2.77501e-15	6.05617e-11	4.87443e-16	1.0638e-11	0.0293524	0.0278154	1	1
Solyc01g108490.2	1.64508	4.42536	4.99682e-15	1.0905e-10	1.09883e-14	2.39809e-10	0.0293524	0.0301352	1	1
Solyc04g016420.2	1.64434	2.98583	3.61689e-14	7.89351e-10	4.65943e-10	1.01687e-05	0.0293524	0.0446712	1	1
Solyc04g071890.2	1.64133	10.6963	2.42244e-15	5.28674e-11	1.22699e-11	2.67779e-07	0.0293524	0.0400322	1	1
Solyc04g007080.2	1.63933	1.99229	2.7985e-13	6.10744e-09	2.90003e-12	6.32903e-08	0.0293524	0.0325666	1	1
Solyc12g017430.1	1.63921	0.831345	6.55033e-11	1.42954e-06	1.75188e-10	3.82331e-06	0.0293524	0.0313665	1	1
Solyc08g080310.1	1.63555	3.67786	5.21285e-14	1.13765e-09	3.18064e-07	0.00694143	0.0293524	0.0665327	1	1
Solyc02g078650.2	1.63455	8.82845	3.19571e-15	6.97432e-11	8.7942e-16	1.91925e-11	0.0293524	0.0282003	1	1
Solyc03g096670.2	1.63421	2.11796	2.61052e-13	5.69719e-09	6.8652e-13	1.49826e-08	0.0293524	0.0305978	1	1
Solyc11g070090.1	1.63364	1.03583	5.51939e-12	1.20455e-07	1.62951e-14	3.55624e-10	0.0293524	0.0220014	1	1
Solyc01g107250.2	1.63353	3.6275	1.36861e-14	2.98685e-10	4.62304e-11	1.00893e-06	0.0293524	0.0406453	1	1
Solyc05g024490.2	1.62747	-0.443778	1.23671e-08	0.000269899	4.58044e-08	0.000999636	0.0293524	0.0339555	1	1
Solyc03g033810.2	1.62716	0.316608	2.26933e-09	4.95258e-05	2.28739e-07	0.00499199	0.0293524	0.0455744	1	1
Solyc09g007860.2	1.62704	4.52978	8.09348e-15	1.76632e-10	5.68569e-15	1.24084e-10	0.0293524	0.0290114	1	1
Solyc10g076650.1	1.62409	2.03803	5.75919e-13	1.25689e-08	2.80654e-09	6.125e-05	0.0293524	0.0455347	1	1
Solyc01g109460.2	1.62271	5.30718	7.39446e-15	1.61377e-10	3.00314e-12	6.55405e-08	0.0293524	0.0365491	1	1
Solyc12g044950.1	1.62187	9.1663	5.09637e-15	1.11223e-10	1.00067e-15	2.18386e-11	0.0293524	0.0278933	1	1
Solyc03g098030.2	1.62065	1.64117	8.76292e-12	1.91242e-07	1.63023e-09	3.55782e-05	0.0293524	0.0400451	1	1
Solyc04g077860.2	1.61782	2.76862	3.27512e-13	7.14763e-09	2.15953e-12	4.71295e-08	0.0293524	0.0318587	1	1
Solyc02g065190.2	1.61726	4.57241	1.61967e-14	3.53478e-10	2.69101e-09	5.87287e-05	0.0293524	0.0494738	1	1
Solyc09g030370.2	1.61658	2.37836	1.82545e-13	3.98386e-09	7.84657e-10	1.71244e-05	0.0293524	0.0437059	1	1
Solyc02g079510.2	1.61245	4.42261	2.04903e-14	4.4718e-10	2.25836e-10	4.92863e-06	0.0293524	0.0430941	1	1
Solyc06g063210.2	1.60897	4.0235	2.31747e-14	5.05764e-10	1.02246e-25	2.23143e-21	0.0293524	0.0150854	1	1
Solyc02g089770.2	1.60729	0.0193233	4.18363e-09	9.13036e-05	3.32285e-07	0.00725179	0.0293524	0.0458643	1	1
Solyc08g068850.2	1.60682	3.07591	2.98711e-13	6.51907e-09	5.03699e-07	0.0109927	0.0293524	0.0658433	1	1
Solyc01g087840.2	1.60594	3.29733	6.7924e-14	1.48237e-09	4.81023e-13	1.04979e-08	0.0293524	0.0316532	1	1
Solyc03g112060.2	1.60569	4.70986	1.55537e-14	3.39444e-10	3.67131e-14	8.01227e-10	0.0293524	0.0302316	1	1
Solyc07g063780.1	1.60109	0.906813	6.9394e-10	1.51446e-05	2.21356e-08	0.000483088	0.0293524	0.0391112	1	1
Solyc04g011770.2	1.59887	3.23197	2.00466e-13	4.37497e-09	3.81026e-08	0.000831552	0.0293524	0.0545158	1	1
Solyc01g108910.2	1.59874	6.62443	1.44733e-14	3.15864e-10	4.36509e-08	0.000952637	0.0293524	0.0580229	1	1
Solyc10g086240.1	1.59516	5.92113	1.77986e-14	3.88438e-10	3.13413e-17	6.83993e-13	0.0293524	0.024163	1	1
Solyc09g065890.2	1.59464	4.80559	2.45586e-14	5.35967e-10	3.07774e-12	6.71685e-08	0.0293524	0.0351816	1	1
Solyc12g100230.1	1.59274	4.97254	2.49082e-14	5.43597e-10	1.10098e-16	2.40277e-12	0.0293524	0.0247167	1	1
Solyc10g085030.1	1.59237	2.25697	4.98057e-13	1.08696e-08	4.49545e-08	0.000981088	0.0293524	0.0540543	1	1
Solyc03g116470.1	1.59211	0.626125	2.86077e-10	6.24335e-06	1.59097e-06	0.0347214	0.0293524	0.060375	1	1
Solyc07g063180.2	1.59199	0.486862	9.03862e-10	1.97259e-05	3.29331e-07	0.00718731	0.0293524	0.0489984	1	1
Solyc01g067090.2	1.59114	4.35481	3.71148e-14	8.09994e-10	8.90703e-15	1.94387e-10	0.0293524	0.0279426	1	1
Solyc02g086210.2	1.59012	3.01356	1.63508e-13	3.56841e-09	2.17037e-15	4.73663e-11	0.0293524	0.0250672	1	1
Solyc07g005520.1	1.58939	4.28207	4.16666e-14	9.09332e-10	9.14606e-13	1.99604e-08	0.0293524	0.0329437	1	1
Solyc09g010690.2	1.58901	6.8174	1.92622e-14	4.20378e-10	5.23048e-21	1.1415e-16	0.0293524	0.0194084	1	1
Solyc05g053610.2	1.58832	9.29255	1.70239e-14	3.71529e-10	2.64735e-10	5.77758e-06	0.0293524	0.0432355	1	1
Solyc07g005100.2	1.58384	8.7383	2.02543e-14	4.42029e-10	1.05374e-12	2.29968e-08	0.0293524	0.0338379	1	1
Solyc06g071820.2	1.58373	3.86132	5.41967e-14	1.18279e-09	3.73087e-12	8.14224e-08	0.0293524	0.03457	1	1
Solyc04g080990.1	1.58054	1.82001	4.35506e-12	9.50448e-08	4.41018e-07	0.00962477	0.0293524	0.0600965	1	1
Solyc04g064880.2	1.57706	7.52583	2.69701e-14	5.88595e-10	5.85581e-11	1.27797e-06	0.0293524	0.0396703	1	1
Solyc01g106060.2	1.5762	5.54674	3.76798e-14	8.22324e-10	3.36433e-19	7.34231e-15	0.0293524	0.0208665	1	1
Solyc07g008930.1	1.57541	4.53851	5.89563e-14	1.28666e-09	5.99728e-10	1.30885e-05	0.0293524	0.0435176	1	1
Solyc02g083370.1	1.5728	-0.118257	4.92172e-08	0.00107412	4.40508e-07	0.00961365	0.0293524	0.038346	1	1
Solyc03g034020.2	1.5708	3.77657	1.12715e-13	2.4599e-09	8.54061e-19	1.8639e-14	0.0293524	0.0202562	1	1
Solyc12g098580.1	1.56938	1.38069	2.05867e-11	4.49285e-07	2.21508e-07	0.00483418	0.0293524	0.0543285	1	1
Solyc07g049550.2	1.56905	8.14729	3.56142e-14	7.77245e-10	1.11902e-06	0.0244215	0.0293524	0.0709058	1	1
Solyc05g008940.2	1.56784	1.43122	2.03432e-11	4.4397e-07	7.0997e-13	1.54944e-08	0.0293524	0.0246568	1	1
Solyc01g098840.2	1.5663	6.19568	4.78519e-14	1.04432e-09	1.84931e-25	4.03594e-21	0.0293524	0.015223	1	1
Solyc08g076870.1	1.56523	1.88635	3.46584e-12	7.56386e-08	7.65834e-10	1.67136e-05	0.0293524	0.038958	1	1
Solyc08g079430.2	1.56495	4.80159	7.98635e-14	1.74294e-09	5.60871e-14	1.22404e-09	0.0293524	0.0289832	1	1
Solyc09g075020.2	1.56258	7.33404	4.67729e-14	1.02077e-09	2.92723e-22	6.38838e-18	0.0293524	0.0176973	1	1
Solyc07g048060.1	1.56223	1.88638	2.80691e-12	6.12581e-08	2.26874e-07	0.0049513	0.0293524	0.0574776	1	1
Solyc06g063060.2	1.56167	0.957895	6.67979e-10	1.4578e-05	1.41507e-06	0.0308824	0.0293524	0.0563098	1	1
Solyc04g071070.2	1.55702	9.84635	5.17289e-14	1.12893e-09	8.99463e-07	0.0196299	0.0293524	0.0687268	1	1
Solyc03g120110.2	1.55504	3.04511	6.00037e-13	1.30952e-08	7.02419e-14	1.53296e-09	0.0293524	0.0269625	1	1
Solyc10g055680.1	1.55223	5.36346	9.3436e-14	2.03915e-09	1.08381e-18	2.3653e-14	0.0293524	0.0207985	1	1
Solyc07g021340.2	1.55103	5.11781	1.11251e-13	2.42794e-09	2.19251e-11	4.78494e-07	0.0293524	0.0362637	1	1
Solyc10g047810.1	1.54794	2.42639	4.1715e-12	9.10389e-08	2.18708e-13	4.77309e-09	0.0293524	0.0256915	1	1
Solyc01g011170.1	1.54783	1.09281	5.56516e-11	1.21454e-06	2.01495e-06	0.0439743	0.0293524	0.0637497	1	1
Solyc06g069130.2	1.54744	3.63987	2.38013e-13	5.19441e-09	3.79441e-14	8.28092e-10	0.0293524	0.0274246	1	1
Solyc02g085600.1	1.54397	3.09548	9.67098e-13	2.11059e-08	4.69356e-15	1.02432e-10	0.0293524	0.0238792	1	1
Solyc10g045420.1	1.54385	3.72503	2.25594e-13	4.92337e-09	1.68734e-16	3.68246e-12	0.0293524	0.0230035	1	1
Solyc01g066940.2	1.54194	5.37813	1.32851e-13	2.89935e-09	1.35098e-14	2.94839e-10	0.0293524	0.0270987	1	1
Solyc08g005090.1	1.53789	2.59845	1.46059e-11	3.18759e-07	1.76995e-07	0.00386274	0.0293524	0.0530437	1	1
Solyc01g073860.2	1.53734	4.30958	3.50929e-13	7.65868e-09	8.01934e-08	0.00175014	0.0293524	0.0549976	1	1
Solyc12g044820.1	1.53661	5.80781	1.64028e-13	3.57974e-09	5.71357e-10	1.24693e-05	0.0293524	0.0417178	1	1
Solyc02g032950.2	1.53607	3.71271	3.61154e-13	7.88183e-09	2.13996e-10	4.67025e-06	0.0293524	0.0388413	1	1
Solyc04g048900.2	1.53516	5.89072	1.52521e-13	3.32862e-09	3.22521e-12	7.03869e-08	0.0293524	0.0330032	1	1
Solyc01g102870.1	1.53458	0.327438	7.63615e-09	0.000166651	1.88419e-07	0.00411206	0.0293524	0.0401819	1	1
Solyc09g011270.2	1.53283	2.89612	1.92504e-12	4.2012e-08	1.71683e-06	0.0374681	0.0293524	0.0667994	1	1
Solyc03g007240.2	1.5321	5.99574	1.64316e-13	3.58603e-09	1.61009e-21	3.51385e-17	0.0293524	0.0174789	1	1
Solyc04g074000.2	1.53183	1.58753	9.37139e-12	2.04521e-07	1.1497e-06	0.0250911	0.0293524	0.0622646	1	1
Solyc02g082550.2	1.52997	2.72221	1.62988e-12	3.55704e-08	7.44099e-15	1.62392e-10	0.0293524	0.0237291	1	1
Solyc03g118000.1	1.52868	3.91833	3.76859e-13	8.22458e-09	1.09529e-13	2.39037e-09	0.0293524	0.028017	1	1
Solyc02g078380.2	1.52714	8.17856	1.56239e-13	3.40976e-09	3.17591e-11	6.93111e-07	0.0293524	0.0362936	1	1
Solyc09g083060.2	1.5256	4.8435	2.75766e-13	6.01832e-09	7.00795e-19	1.52941e-14	0.0293524	0.0197079	1	1
Solyc00g289230.1	1.52501	4.18549	4.45018e-13	9.71208e-09	1.58824e-21	3.46618e-17	0.0293524	0.0165048	1	1
Solyc11g043070.1	1.519	0.733712	2.27528e-09	4.96558e-05	1.30027e-06	0.028377	0.0293524	0.052155	1	1
Solyc10g083290.1	1.5188	6.61478	2.29558e-13	5.00988e-09	5.4751e-18	1.19489e-13	0.0293524	0.0210776	1	1
Solyc02g080300.2	1.51782	3.32865	1.28088e-12	2.79539e-08	9.63519e-14	2.10278e-09	0.0293524	0.0264719	1	1
Solyc01g073890.2	1.5178	1.53461	4.81602e-11	1.05105e-06	3.34791e-11	7.30648e-07	0.0293524	0.0287621	1	1
Solyc06g081980.1	1.51641	6.2247	2.80737e-13	6.1268e-09	1.15e-14	2.50977e-10	0.0293524	0.026233	1	1
Solyc12g005380.1	1.51431	4.58302	4.85256e-13	1.05902e-08	2.30037e-09	5.02032e-05	0.0293524	0.0432899	1	1
Solyc05g006830.2	1.51402	4.7237	4.50189e-13	9.82492e-09	7.93784e-13	1.73236e-08	0.0293524	0.0300044	1	1
Solyc09g059040.2	1.51393	7.31093	2.54795e-13	5.56064e-09	1.09039e-21	2.37966e-17	0.0293524	0.017133	1	1
Solyc07g055710.2	1.51249	3.62126	9.45324e-13	2.06307e-08	5.93726e-11	1.29575e-06	0.0293524	0.0351813	1	1
Solyc03g098750.2	1.51218	5.83297	3.7663e-13	8.21958e-09	6.75522e-09	0.000147426	0.0293524	0.0462778	1	1
Solyc08g068700.1	1.51103	5.69271	3.85227e-13	8.4072e-09	4.53182e-09	9.89023e-05	0.0293524	0.0451772	1	1
Solyc10g076480.1	1.51083	4.15733	7.04278e-13	1.53702e-08	2.96403e-12	6.46869e-08	0.0293524	0.0311125	1	1
Solyc03g118810.1	1.51054	3.37536	9.70654e-13	2.11836e-08	3.67337e-07	0.00801677	0.0293524	0.0591408	1	1
Solyc09g010000.2	1.5089	2.20515	1.79141e-11	3.90957e-07	1.22339e-06	0.0266993	0.0293524	0.0607881	1	1
Solyc08g006330.2	1.50776	3.06015	3.9096e-12	8.53231e-08	1.59921e-07	0.00349011	0.0293524	0.0538572	1	1
Solyc07g053420.2	1.50713	2.54436	7.62747e-12	1.66462e-07	3.89318e-07	0.00849647	0.0293524	0.0564428	1	1
Solyc02g070090.1	1.50711	3.61455	1.01712e-12	2.21976e-08	2.25058e-07	0.00491166	0.0293524	0.0567948	1	1
Solyc04g078660.1	1.50635	3.76644	1.1981e-12	2.61474e-08	4.73264e-11	1.03285e-06	0.0293524	0.034482	1	1
Solyc06g061080.2	1.50574	2.61383	4.70872e-12	1.02763e-07	2.15554e-09	4.70424e-05	0.0293524	0.0401908	1	1
Solyc02g086270.2	1.50513	5.70042	4.27421e-13	9.32803e-09	3.39047e-29	7.39936e-25	0.0293524	0.0120704	1	1
Solyc08g078050.1	1.50363	2.41785	1.29209e-11	2.81985e-07	9.23693e-09	0.000201587	0.0293524	0.0423723	1	1
Solyc06g073760.2	1.50112	2.76921	3.76287e-12	8.21209e-08	8.89382e-08	0.00194099	0.0293524	0.0513641	1	1
Solyc02g086990.2	1.49837	0.659515	1.78066e-09	3.88611e-05	3.44423e-07	0.00751669	0.0293524	0.0459603	1	1
Solyc03g043860.2	1.49834	3.33049	3.76995e-12	8.22755e-08	9.92343e-08	0.00216569	0.0293524	0.0515879	1	1
Solyc12g099730.1	1.496	3.66115	1.26898e-12	2.76943e-08	3.39737e-09	7.41441e-05	0.0293524	0.0428049	1	1
Solyc06g063360.2	1.49551	1.83028	1.40632e-10	3.06916e-06	1.67931e-12	3.66492e-08	0.0293524	0.0229428	1	1
Solyc01g107080.2	1.49264	6.47393	6.18394e-13	1.34958e-08	4.78414e-12	1.04409e-07	0.0293524	0.0318348	1	1
Solyc12g040740.1	1.49144	0.388339	1.47341e-08	0.000321558	1.64321e-07	0.00358614	0.0293524	0.0373379	1	1
Solyc08g077560.2	1.49014	2.27081	2.10907e-11	4.60284e-07	2.05589e-10	4.48677e-06	0.0293524	0.0330759	1	1
Solyc12g044940.1	1.48844	6.42267	6.84804e-13	1.49452e-08	2.17682e-14	4.75069e-10	0.0293524	0.0259245	1	1
Solyc04g078630.2	1.48326	3.55248	2.31042e-12	5.04227e-08	8.24644e-11	1.7997e-06	0.0293524	0.0344453	1	1
Solyc01g107170.2	1.48276	4.78649	1.30989e-12	2.85871e-08	8.88838e-08	0.0019398	0.0293524	0.0521157	1	1
Solyc02g093700.2	1.48051	1.46636	5.29073e-10	1.15465e-05	1.52743e-09	3.33347e-05	0.0293524	0.0315216	1	1
Solyc02g083850.2	1.47796	5.18763	1.26048e-12	2.75088e-08	1.06916e-25	2.33334e-21	0.0293524	0.0131993	1	1
Solyc06g054540.2	1.47623	3.27283	6.91901e-12	1.51e-07	7.32756e-11	1.59917e-06	0.0293524	0.0328178	1	1
Solyc12g097000.1	1.47519	0.667222	4.21806e-09	9.20548e-05	2.06326e-06	0.0450286	0.0293524	0.0516683	1	1
Solyc03g082560.2	1.47511	2.42789	2.97716e-11	6.49736e-07	1.55143e-09	3.38583e-05	0.0293524	0.036536	1	1
Solyc01g010770.2	1.47487	1.85339	1.93884e-10	4.23132e-06	2.59775e-07	0.00566932	0.0293524	0.0488822	1	1
Solyc08g076060.2	1.47387	3.22461	3.86947e-12	8.44474e-08	2.318e-11	5.05881e-07	0.0293524	0.0317819	1	1
Solyc11g011300.1	1.47373	2.72841	1.14214e-11	2.49261e-07	9.24084e-10	2.01672e-05	0.0293524	0.0367755	1	1
Solyc01g106510.2	1.47352	4.1056	2.54571e-12	5.55576e-08	5.43583e-11	1.18632e-06	0.0293524	0.0336012	1	1
Solyc11g056620.1	1.47306	2.64117	1.33725e-11	2.91841e-07	1.52751e-10	3.33364e-06	0.0293524	0.0331399	1	1
Solyc05g055330.2	1.46669	3.01329	1.2374e-11	2.70049e-07	5.33975e-08	0.00116535	0.0293524	0.0469895	1	1
Solyc01g066970.2	1.46477	5.7299	2.22197e-12	4.84923e-08	1.90101e-06	0.0414876	0.0293524	0.0642853	1	1
Solyc05g050280.2	1.46379	5.39497	1.91079e-12	4.1701e-08	2.0756e-18	4.5298e-14	0.0293524	0.0188415	1	1
Solyc11g072990.1	1.4606	2.17885	4.83198e-11	1.05453e-06	1.36199e-07	0.00297241	0.0293524	0.0482223	1	1
Solyc02g085830.2	1.45993	2.42795	3.88957e-11	8.4886e-07	1.62189e-13	3.53962e-09	0.0293524	0.0225986	1	1
Solyc10g062160.1	1.45879	3.11979	1.18563e-11	2.58753e-07	2.77215e-13	6.04994e-09	0.0293524	0.0249721	1	1
Solyc05g006390.1	1.4585	5.24228	2.44373e-12	5.3332e-08	5.8831e-09	0.000128393	0.0293524	0.0427312	1	1
Solyc11g005840.1	1.45832	5.68161	2.42751e-12	5.2978e-08	4.86965e-12	1.06275e-07	0.0293524	0.0302045	1	1
Solyc04g008940.2	1.45792	2.11065	2.1528e-10	4.69828e-06	5.90628e-07	0.0128899	0.0293524	0.0515454	1	1
Solyc01g096930.2	1.45507	5.79748	2.22047e-12	4.84595e-08	6.56107e-17	1.43189e-12	0.0293524	0.0206449	1	1
Solyc07g006130.1	1.45409	3.94286	6.74362e-12	1.47173e-07	1.51738e-11	3.31153e-07	0.0293524	0.0304291	1	1
Solyc08g080170.2	1.45307	6.97529	2.0303e-12	4.43092e-08	1.43554e-09	3.13292e-05	0.0293524	0.039653	1	1
Solyc09g061700.2	1.45152	2.70901	2.98557e-10	6.5157e-06	4.33722e-07	0.00946555	0.0293524	0.0492625	1	1
Solyc01g088810.2	1.45067	2.60506	2.83882e-11	6.19544e-07	8.7741e-13	1.91486e-08	0.0293524	0.0249953	1	1
Solyc08g074280.2	1.44682	4.65735	4.29535e-12	9.37416e-08	9.7695e-21	2.13209e-16	0.0293524	0.0158215	1	1
Solyc07g007930.2	1.44178	6.15974	3.29049e-12	7.18117e-08	1.17273e-10	2.55936e-06	0.0293524	0.0343299	1	1
Solyc06g060230.2	1.441	5.88186	3.83365e-12	8.36656e-08	4.6999e-18	1.02571e-13	0.0293524	0.0187427	1	1
Solyc10g012430.2	1.43989	4.95604	5.97737e-12	1.3045e-07	4.08149e-16	8.90743e-12	0.0293524	0.0207552	1	1
Solyc09g075670.1	1.43803	6.37022	3.6779e-12	8.02664e-08	2.33036e-11	5.08578e-07	0.0293524	0.0317417	1	1
Solyc03g119240.2	1.43427	5.33275	5.15771e-12	1.12562e-07	4.58678e-19	1.00102e-14	0.0293524	0.0173781	1	1
Solyc12g008960.1	1.43413	5.76412	4.55669e-12	9.94451e-08	1.84771e-18	4.03245e-14	0.0293524	0.0181748	1	1
Solyc09g089610.2	1.43283	3.98901	9.53244e-12	2.08036e-07	3.13225e-08	0.000683581	0.0293524	0.0450617	1	1
Solyc06g074360.2	1.43124	2.74805	4.5533e-11	9.93712e-07	4.15005e-08	0.000905708	0.0293524	0.0436654	1	1
Solyc05g051200.1	1.43115	5.54599	5.01186e-12	1.09379e-07	8.15446e-07	0.0177963	0.0293524	0.0577388	1	1
Solyc09g090210.2	1.42766	6.18826	5.23995e-12	1.14357e-07	4.98412e-13	1.08773e-08	0.0293524	0.0267412	1	1
Solyc03g006630.2	1.42723	2.53758	8.80759e-11	1.92217e-06	1.12885e-10	2.46359e-06	0.0293524	0.0297395	1	1
Solyc01g112190.2	1.42679	4.37567	1.09465e-11	2.38896e-07	4.11553e-09	8.98173e-05	0.0293524	0.0395184	1	1
Solyc00g201160.2	1.42228	3.12959	3.33699e-11	7.28266e-07	2.90047e-12	6.32998e-08	0.0293524	0.0262452	1	1
Solyc03g112340.1	1.42126	5.80185	7.11273e-12	1.55228e-07	5.25065e-13	1.1459e-08	0.0293524	0.0264422	1	1
Solyc03g118740.2	1.4211	4.82912	9.01066e-12	1.96649e-07	4.99968e-14	1.09113e-09	0.0293524	0.0239658	1	1
Solyc02g070020.1	1.42059	5.10251	8.47407e-12	1.84938e-07	1.85689e-17	4.05247e-13	0.0293524	0.0187604	1	1
Solyc04g078690.2	1.41852	4.75719	1.01332e-11	2.21147e-07	5.24496e-13	1.14466e-08	0.0293524	0.0260096	1	1
Solyc02g084570.2	1.41393	5.84346	8.99739e-12	1.96359e-07	1.15651e-10	2.52397e-06	0.0293524	0.0329171	1	1
Solyc02g087540.1	1.41127	4.13035	1.69383e-11	3.69662e-07	1.40774e-10	3.07224e-06	0.0293524	0.0324112	1	1
Solyc09g061840.2	1.41118	6.24853	9.17164e-12	2.00162e-07	1.63338e-20	3.56469e-16	0.0293524	0.015723	1	1
Solyc01g007010.2	1.41092	3.08556	5.97443e-11	1.30386e-06	9.93722e-08	0.0021687	0.0293524	0.0456573	1	1
Solyc05g052280.2	1.40954	6.73819	8.81198e-12	1.92313e-07	8.48057e-12	1.8508e-07	0.0293524	0.029305	1	1
Solyc02g081390.2	1.40682	7.82599	8.99465e-12	1.96299e-07	2.19793e-21	4.79677e-17	0.0293524	0.0151279	1	1
Solyc06g073640.2	1.40551	1.03522	6.80805e-09	0.000148579	1.37666e-09	3.00443e-05	0.0293524	0.0259416	1	1
Solyc12g094390.1	1.40394	3.00122	7.1251e-11	1.55498e-06	4.73024e-08	0.00103233	0.0293524	0.0429946	1	1
Solyc12g087960.1	1.40212	2.62988	1.61571e-10	3.52614e-06	6.66153e-10	1.45381e-05	0.0293524	0.0317587	1	1
Solyc04g074950.2	1.39962	4.15396	2.74504e-11	5.99077e-07	3.68575e-13	8.04379e-09	0.0293524	0.0244671	1	1
Solyc02g070920.2	1.39951	1.09409	4.18875e-09	9.14154e-05	3.69479e-09	8.06351e-05	0.0293524	0.0290767	1	1
Solyc11g064840.1	1.39924	1.53767	1.38007e-09	3.01187e-05	1.64229e-08	0.000358413	0.0293524	0.0348734	1	1
Solyc09g082220.1	1.39722	0.764825	4.62673e-08	0.00100974	9.45852e-07	0.0206423	0.0293524	0.0402797	1	1
Solyc11g006720.1	1.39659	2.95963	9.62783e-11	2.10118e-06	2.77814e-07	0.00606302	0.0293524	0.0481444	1	1
Solyc03g098240.2	1.3964	1.51026	1.34121e-09	2.92705e-05	4.25301e-07	0.00928177	0.0293524	0.0452528	1	1
Solyc09g090130.2	1.39588	5.48181	1.71101e-11	3.73411e-07	2.00283e-08	0.000437098	0.0293524	0.0423399	1	1
Solyc01g097270.2	1.39532	10.2325	1.23868e-11	2.7033e-07	8.09377e-10	1.76639e-05	0.0293524	0.0356935	1	1
Solyc09g014990.2	1.3947	4.65867	2.242e-11	4.89293e-07	1.51271e-13	3.30135e-09	0.0293524	0.023953	1	1
Solyc04g079660.2	1.39379	5.49996	1.82891e-11	3.9914e-07	3.41668e-18	7.45655e-14	0.0293524	0.0173631	1	1
Solyc12g009020.1	1.39011	6.65508	1.67688e-11	3.65962e-07	1.20881e-30	2.63812e-26	0.0293524	0.009937	1	1
Solyc01g106890.2	1.38986	3.22211	1.00001e-10	2.18243e-06	9.38309e-11	2.04777e-06	0.0293524	0.0292576	1	1
Solyc05g016310.1	1.38977	4.05994	3.12667e-11	6.82364e-07	8.14376e-10	1.77729e-05	0.0293524	0.0344669	1	1
Solyc06g036420.1	1.38907	2.75999	1.66019e-10	3.6232e-06	1.76879e-14	3.8602e-10	0.0293524	0.0194259	1	1
Solyc06g076250.2	1.38828	2.76825	1.7342e-10	3.78473e-06	3.75938e-10	8.20447e-06	0.0293524	0.0306042	1	1
Solyc01g007980.2	1.38674	3.02832	1.4031e-10	3.06212e-06	6.20806e-08	0.00135485	0.0293524	0.0423102	1	1
Solyc02g080890.2	1.38639	5.01308	2.51804e-11	5.49537e-07	3.25734e-15	7.10882e-11	0.0293524	0.020896	1	1
Solyc08g061610.2	1.38632	6.01888	2.04402e-11	4.46086e-07	6.14128e-18	1.34027e-13	0.0293524	0.0176094	1	1
Solyc03g097030.2	1.38571	2.84018	1.33489e-10	2.91326e-06	3.25054e-08	0.000709399	0.0293524	0.0405641	1	1
Solyc07g048070.2	1.3836	5.10856	2.58227e-11	5.63555e-07	1.36236e-09	2.97322e-05	0.0293524	0.0356309	1	1
Solyc12g100190.1	1.38331	0.534272	3.06073e-08	0.000667975	1.217e-07	0.00265598	0.0293524	0.0334166	1	1
Solyc03g120690.2	1.38156	1.47264	2.5604e-09	5.58781e-05	3.37846e-08	0.000737316	0.0293524	0.0353805	1	1
Solyc02g030300.2	1.38137	4.22904	4.33854e-11	9.46842e-07	3.35139e-17	7.31406e-13	0.0293524	0.0175421	1	1
Solyc08g063010.2	1.38135	1.08851	7.06709e-09	0.000154232	1.31648e-08	0.000287308	0.0293524	0.030808	1	1
Solyc02g086590.2	1.37795	6.01874	2.74624e-11	5.99339e-07	1.36084e-14	2.96989e-10	0.0293524	0.0218906	1	1
Solyc12g042570.1	1.37764	3.66573	7.88752e-11	1.72137e-06	3.56526e-14	7.78083e-10	0.0293524	0.0211898	1	1
Solyc04g073950.1	1.37526	4.31607	4.56892e-11	9.9712e-07	1.45432e-10	3.17391e-06	0.0293524	0.0310134	1	1
Solyc04g055050.1	1.37361	2.39382	5.34292e-10	1.16604e-05	3.41971e-13	7.46318e-09	0.0293524	0.0201755	1	1
Solyc06g074940.2	1.37144	3.73157	8.71738e-11	1.90248e-06	2.70482e-12	5.90299e-08	0.0293524	0.0250607	1	1
Solyc01g087820.2	1.37092	5.82429	3.41345e-11	7.44952e-07	9.33927e-19	2.0382e-14	0.0293524	0.0163663	1	1
Solyc04g045600.2	1.37057	4.80387	4.76975e-11	1.04095e-06	3.69595e-09	8.06603e-05	0.0293524	0.0366782	1	1
Solyc08g079020.2	1.36741	4.27421	6.34465e-11	1.38466e-06	9.23297e-09	0.0002015	0.0293524	0.0382649	1	1
Solyc03g007700.1	1.36616	0.916904	3.29587e-08	0.00071929	8.84266e-07	0.0192982	0.0293524	0.0403737	1	1
Solyc07g056470.2	1.36502	6.56206	4.36387e-11	9.52372e-07	1.59401e-08	0.000347876	0.0293524	0.0400339	1	1
Solyc01g059880.2	1.36491	5.77563	4.14248e-11	9.04055e-07	9.44903e-08	0.00206216	0.0293524	0.0449934	1	1
Solyc04g077990.2	1.36312	3.46145	1.96596e-10	4.29051e-06	2.02605e-07	0.00442165	0.0293524	0.0452812	1	1
Solyc07g006650.2	1.36034	7.07855	4.29787e-11	9.37967e-07	1.83004e-15	3.99387e-11	0.0293524	0.0201373	1	1
Solyc01g096340.2	1.36018	3.55087	3.03958e-10	6.63359e-06	2.23984e-12	4.88822e-08	0.0293524	0.0230756	1	1
Solyc07g053550.1	1.3597	4.84238	6.65695e-11	1.45281e-06	6.01346e-11	1.31238e-06	0.0293524	0.029213	1	1
Solyc11g010380.1	1.35804	5.54131	6.10904e-11	1.33324e-06	5.61733e-08	0.00122593	0.0293524	0.0427796	1	1
Solyc04g054260.2	1.35658	4.23008	9.82844e-11	2.14496e-06	1.49459e-11	3.2618e-07	0.0293524	0.0268893	1	1
Solyc10g006040.1	1.35496	2.1909	1.16497e-09	2.54244e-05	1.19144e-10	2.60021e-06	0.0293524	0.0256906	1	1
Solyc08g078310.2	1.3495	3.24311	5.30853e-10	1.15853e-05	1.27517e-06	0.0278292	0.0293524	0.0502109	1	1
Solyc06g082010.2	1.34835	6.72752	6.38157e-11	1.39271e-06	1.55797e-22	3.40011e-18	0.0293524	0.0130464	1	1
Solyc04g054450.1	1.34743	2.43681	8.46337e-10	1.84705e-05	3.3406e-08	0.000729053	0.0293524	0.0371429	1	1
Solyc11g006520.1	1.3456	3.95184	1.61727e-10	3.52954e-06	3.31322e-14	7.23078e-10	0.0293524	0.0204806	1	1
Solyc06g068570.2	1.34347	2.85744	6.63158e-10	1.44728e-05	6.46185e-07	0.0141024	0.0293524	0.0468658	1	1
Solyc02g090110.2	1.34346	6.21334	7.74654e-11	1.69061e-06	1.58719e-15	3.46389e-11	0.0293524	0.0194846	1	1
Solyc03g116100.2	1.33983	2.18303	3.71038e-09	8.09753e-05	1.31588e-07	0.00287177	0.0293524	0.0381962	1	1
Solyc03g005260.2	1.33917	5.30609	1.07897e-10	2.35473e-06	2.29771e-10	5.01452e-06	0.0293524	0.0304489	1	1
Solyc12g014100.1	1.33731	5.53395	1.1506e-10	2.51107e-06	6.64258e-10	1.44968e-05	0.0293524	0.0320301	1	1
Solyc04g010250.2	1.33676	6.87387	9.02336e-11	1.96926e-06	1.37329e-13	2.99707e-09	0.0293524	0.0225026	1	1
Solyc01g108440.2	1.33658	4.15227	1.87911e-10	4.10098e-06	2.86735e-10	6.25771e-06	0.0293524	0.0299846	1	1
Solyc10g009410.1	1.3363	4.52998	1.44728e-10	3.15855e-06	7.64576e-10	1.66861e-05	0.0293524	0.0319322	1	1
Solyc03g120430.2	1.33578	3.91625	2.04573e-10	4.4646e-06	7.17473e-17	1.56581e-12	0.0293524	0.0165091	1	1
Solyc08g068330.2	1.33346	4.6171	1.48413e-10	3.23898e-06	1.87103e-12	4.08334e-08	0.0293524	0.0241728	1	1
Solyc02g076930.1	1.33175	3.37993	4.75507e-10	1.03775e-05	8.00381e-14	1.74675e-09	0.0293524	0.0197002	1	1
Solyc08g008280.2	1.32707	3.24964	3.75209e-10	8.18857e-06	4.07484e-08	0.000889292	0.0293524	0.0387868	1	1
Solyc04g011540.2	1.32664	3.4569	3.25417e-10	7.1019e-06	1.01762e-11	2.22086e-07	0.0293524	0.0248317	1	1
Solyc02g093050.2	1.32503	5.82226	1.44522e-10	3.15404e-06	3.23711e-11	7.06467e-07	0.0293524	0.0273834	1	1
Solyc07g045100.1	1.32418	3.98075	2.25183e-10	4.91439e-06	9.11282e-11	1.98878e-06	0.0293524	0.0280774	1	1
Solyc08g075970.2	1.32075	4.07548	2.91927e-10	6.37101e-06	1.55496e-11	3.39354e-07	0.0293524	0.0255039	1	1
Solyc11g007770.1	1.31835	6.67097	1.61091e-10	3.51566e-06	1.07783e-20	2.35226e-16	0.0293524	0.0137105	1	1
Solyc01g009810.2	1.31789	3.75637	3.8357e-10	8.37104e-06	3.56692e-08	0.000778445	0.0293524	0.0382477	1	1
Solyc10g017960.1	1.31745	1.58259	3.19347e-08	0.000696942	1.19502e-07	0.00260802	0.0293524	0.0329191	1	1
Solyc09g047910.2	1.31558	3.38126	7.15253e-10	1.56097e-05	1.08164e-17	2.36057e-13	0.0293524	0.0141212	1	1
Solyc09g074250.2	1.31272	2.17642	1.88861e-09	4.12169e-05	1.81992e-08	0.000397179	0.0293524	0.0339683	1	1
Solyc02g071520.2	1.31257	3.55119	8.2845e-10	1.80801e-05	2.56719e-08	0.000560265	0.0293524	0.0361847	1	1
Solyc02g090820.2	1.30934	7.1583	2.0494e-10	4.4726e-06	5.98355e-14	1.30585e-09	0.0293524	0.0210188	1	1
Solyc03g078690.2	1.30702	3.30092	1.06312e-09	2.32016e-05	1.01188e-08	0.000220833	0.0293524	0.0336036	1	1
Solyc02g088220.2	1.30626	5.74119	2.59177e-10	5.65629e-06	3.52708e-20	7.69749e-16	0.0293524	0.013683	1	1
Solyc01g067620.2	1.30536	5.68583	2.7592e-10	6.02168e-06	1.347e-12	2.93969e-08	0.0293524	0.0231957	1	1
Solyc04g074850.2	1.30416	4.64425	4.28677e-10	9.35546e-06	1.82746e-12	3.98824e-08	0.0293524	0.0228422	1	1
Solyc06g051190.1	1.30135	1.21599	9.29884e-08	0.00202938	8.63058e-09	0.000188354	0.0293524	0.0236913	1	1
Solyc07g043590.2	1.29714	5.44081	4.07074e-10	8.88398e-06	1.36327e-16	2.97519e-12	0.0293524	0.0165498	1	1
Solyc09g091660.2	1.2969	8.00269	2.83564e-10	6.18851e-06	1.54114e-10	3.36339e-06	0.0293524	0.0284989	1	1
Solyc09g090110.2	1.2964	5.41656	3.81186e-10	8.31901e-06	3.82041e-16	8.33765e-12	0.0293524	0.0171649	1	1
Solyc10g076780.1	1.29555	3.49321	7.45879e-10	1.62781e-05	6.9052e-08	0.00150699	0.0293524	0.0386559	1	1
Solyc12g099260.1	1.29357	7.52934	3.18317e-10	6.94695e-06	9.76042e-10	2.13011e-05	0.0293524	0.031071	1	1
Solyc11g007350.1	1.29285	1.19367	1.28675e-07	0.0028082	1.66918e-07	0.00364281	0.0293524	0.0301019	1	1
Solyc06g082730.2	1.28955	3.82119	9.68179e-10	2.11295e-05	8.67993e-13	1.89431e-08	0.0293524	0.0210421	1	1
Solyc05g005990.2	1.28865	3.5702	1.00394e-09	2.191e-05	5.8493e-10	1.27655e-05	0.0293524	0.0285019	1	1
Solyc02g079580.2	1.28614	3.72713	1.23797e-09	2.70175e-05	8.14295e-13	1.77712e-08	0.0293524	0.0206506	1	1
Solyc02g065150.1	1.28258	2.50068	6.30814e-09	0.000137669	4.92952e-12	1.07582e-07	0.0293524	0.0194577	1	1
Solyc08g069060.2	1.2824	4.95207	6.39629e-10	1.39593e-05	2.12772e-17	4.64353e-13	0.0293524	0.0152931	1	1
Solyc12g014350.1	1.28213	6.68181	4.83234e-10	1.05461e-05	6.72414e-19	1.46748e-14	0.0293524	0.0143434	1	1
Solyc04g077810.1	1.2802	4.32414	9.00098e-10	1.96437e-05	1.92019e-08	0.000419063	0.0293524	0.035052	1	1
Solyc05g007220.2	1.27911	4.76854	7.61669e-10	1.66227e-05	1.74468e-17	3.80758e-13	0.0293524	0.0150031	1	1
Solyc08g080640.1	1.27879	9.4166	4.7657e-10	1.04007e-05	3.20604e-08	0.000699685	0.0293524	0.0371992	1	1
Solyc03g098020.2	1.27825	2.8977	3.38139e-09	7.37954e-05	1.00903e-07	0.00220211	0.0293524	0.0368877	1	1
Solyc06g061170.2	1.27499	5.28105	7.12756e-10	1.55552e-05	5.8291e-16	1.27214e-11	0.0293524	0.0168465	1	1
Solyc09g064780.2	1.27288	3.90591	1.29623e-09	2.8289e-05	2.43409e-12	5.31215e-08	0.0293524	0.0217097	1	1
Solyc08g068780.1	1.27152	6.93537	6.52503e-10	1.42402e-05	2.32981e-07	0.00508458	0.0293524	0.0419142	1	1
Solyc01g107690.2	1.27063	3.87437	1.6153e-09	3.52523e-05	1.48175e-09	3.23376e-05	0.0293524	0.0292106	1	1
Solyc10g049970.1	1.26937	6.81527	6.9814e-10	1.52362e-05	1.9597e-11	4.27685e-07	0.0293524	0.0247796	1	1
Solyc02g005200.2	1.26786	3.01835	4.55863e-09	9.94876e-05	2.30944e-13	5.04013e-09	0.0293524	0.0177309	1	1
Solyc02g070910.1	1.26657	3.2372	2.75756e-09	6.0181e-05	3.70565e-11	8.0872e-07	0.0293524	0.0233315	1	1
Solyc07g056170.2	1.26651	5.0373	9.55373e-10	2.08501e-05	8.18189e-19	1.78562e-14	0.0293524	0.013746	1	1
Solyc01g010430.2	1.26559	5.06302	9.61397e-10	2.09815e-05	1.71379e-14	3.74019e-10	0.0293524	0.0184902	1	1
Solyc05g041910.2	1.26554	6.4387	7.94847e-10	1.73467e-05	9.11629e-15	1.98954e-10	0.0293524	0.0183954	1	1
Solyc03g113980.2	1.26547	3.70543	1.87125e-09	4.08382e-05	2.13747e-17	4.66481e-13	0.0293524	0.0139756	1	1
Solyc05g010720.2	1.26173	1.67505	2.25278e-08	0.000491646	2.03103e-06	0.0443253	0.0293524	0.0428584	1	1
Solyc02g078320.1	1.25932	5.02316	1.33557e-09	2.91476e-05	2.96639e-12	6.47386e-08	0.0293524	0.0219961	1	1
Solyc04g078800.2	1.25905	2.51454	6.02178e-09	0.000131419	9.16231e-09	0.000199958	0.0293524	0.0301541	1	1
Solyc04g081670.2	1.25686	1.09754	5.16505e-07	0.0112722	5.20562e-07	0.0113607	0.0293524	0.0293781	1	1
Solyc04g082030.1	1.2564	6.24396	1.08694e-09	2.37213e-05	9.16823e-07	0.0200087	0.0293524	0.0453426	1	1
Solyc01g060240.2	1.2537	4.51209	1.87448e-09	4.09087e-05	1.87516e-11	4.09235e-07	0.0293524	0.0233147	1	1
Solyc02g078590.1	1.25307	1.17968	3.38551e-07	0.00738853	3.92534e-07	0.00856666	0.0293524	0.0298027	1	1
Solyc02g089090.2	1.25181	5.52782	1.3499e-09	2.94603e-05	2.53759e-20	5.53804e-16	0.0293524	0.0124377	1	1
Solyc06g064980.2	1.24928	3.23225	3.66045e-09	7.98856e-05	1.08987e-07	0.00237854	0.0293524	0.0366497	1	1
Solyc02g084250.2	1.24878	1.69905	5.0739e-08	0.00110733	1.42924e-08	0.000311918	0.0293524	0.0265669	1	1
Solyc02g089400.2	1.24722	5.8655	1.49667e-09	3.26632e-05	9.99012e-12	2.18024e-07	0.0293524	0.0230862	1	1
Solyc08g081370.1	1.24708	4.10877	2.49839e-09	5.45249e-05	2.41233e-08	0.000526468	0.0293524	0.0336717	1	1
Solyc11g005630.1	1.24652	4.45902	2.02148e-09	4.41167e-05	5.24499e-15	1.14467e-10	0.0293524	0.0169581	1	1
Solyc02g063270.2	1.24601	4.5587	2.0659e-09	4.50862e-05	8.08971e-20	1.7655e-15	0.0293524	0.0122534	1	1
Solyc02g032100.2	1.24482	4.01255	2.52026e-09	5.50022e-05	5.12126e-09	0.000111766	0.0293524	0.0305808	1	1
Solyc06g060680.1	1.2443	3.82042	2.87121e-09	6.26613e-05	3.20638e-12	6.9976e-08	0.0293524	0.021001	1	1
Solyc03g120930.1	1.24264	2.48385	1.67728e-08	0.00036605	1.74874e-06	0.0381646	0.0293524	0.0426012	1	1
Solyc03g006400.2	1.23879	3.34583	8.4947e-09	0.000185388	1.23656e-09	2.69867e-05	0.0293524	0.0260731	1	1
Solyc10g076550.1	1.2365	1.60519	7.72132e-08	0.0016851	3.3988e-08	0.000741754	0.0293524	0.0274527	1	1
Solyc07g048000.2	1.23612	1.76119	4.28409e-08	0.00093496	4.80719e-07	0.0104912	0.0293524	0.0358739	1	1
Solyc01g005680.2	1.23453	5.01309	2.84129e-09	6.20083e-05	9.52638e-11	2.07904e-06	0.0293524	0.0246022	1	1
Solyc08g021810.1	1.23409	2.5295	2.27615e-08	0.000496747	2.4039e-08	0.000524627	0.0293524	0.0294673	1	1
Solyc05g056080.2	1.23293	4.05594	3.41345e-09	7.44951e-05	2.49217e-13	5.43891e-09	0.0293524	0.0188022	1	1
Solyc05g009050.2	1.23186	3.85003	4.61978e-09	0.000100822	6.33349e-15	1.38222e-10	0.0293524	0.0160001	1	1
Solyc02g071440.2	1.23153	4.20097	3.88402e-09	8.47648e-05	7.60135e-13	1.65892e-08	0.0293524	0.0194618	1	1
Solyc02g071740.2	1.23092	7.17524	2.11162e-09	4.60839e-05	3.28893e-14	7.17776e-10	0.0293524	0.01826	1	1
Solyc09g011650.2	1.22986	4.73667	3.23225e-09	7.05406e-05	1.12271e-06	0.0245021	0.0293524	0.0436858	1	1
Solyc06g075100.2	1.227	2.58731	1.2722e-08	0.000277644	2.39079e-08	0.000521766	0.0293524	0.0306231	1	1
Solyc03g112370.1	1.22274	1.77817	1.29584e-07	0.00282805	1.83149e-06	0.0399704	0.0293524	0.0377129	1	1
Solyc11g010430.1	1.22179	3.89577	5.69348e-09	0.000124254	3.82118e-09	8.33933e-05	0.0293524	0.0286686	1	1
Solyc12g014590.1	1.22131	3.44362	9.79197e-09	0.0002137	2.36433e-07	0.00515991	0.0293524	0.0366196	1	1
Solyc04g079080.2	1.22091	2.38865	5.92254e-08	0.00129254	6.76274e-07	0.014759	0.0293524	0.0360624	1	1
Solyc03g006760.2	1.21985	2.81663	2.10186e-08	0.00045871	3.03861e-08	0.000663147	0.0293524	0.0301215	1	1
Solyc06g083270.2	1.21938	2.85732	1.45112e-08	0.000316691	2.14233e-10	4.67541e-06	0.0293524	0.0227803	1	1
Solyc02g037540.1	1.2192	1.22655	2.33532e-07	0.00509659	2.13639e-06	0.0466246	0.0293524	0.0366125	1	1
Solyc12g087840.1	1.21838	1.71945	9.38399e-08	0.00204796	1.7213e-06	0.0375657	0.0293524	0.0381376	1	1
Solyc11g007360.1	1.21765	1.22275	3.58667e-07	0.00782754	5.66477e-07	0.0123628	0.0293524	0.030738	1	1
Solyc12g011320.1	1.21765	2.67054	2.2473e-08	0.00049045	7.76375e-07	0.0169436	0.0293524	0.0386138	1	1
Solyc03g006250.2	1.21588	4.61297	4.94801e-09	0.000107985	4.09611e-08	0.000893936	0.0293524	0.0334553	1	1
Solyc12g008500.1	1.21576	5.35494	4.02909e-09	8.79309e-05	2.82013e-11	6.15466e-07	0.0293524	0.0228398	1	1
Solyc09g092420.1	1.21341	1.81733	9.95113e-08	0.00217174	1.84816e-07	0.00403342	0.0293524	0.0309302	1	1
Solyc08g080380.2	1.2132	3.84632	7.1954e-09	0.000157032	4.31528e-12	9.41767e-08	0.0293524	0.0201037	1	1
Solyc03g112320.2	1.21227	3.3133	1.24196e-08	0.000271046	1.26234e-07	0.00275494	0.0293524	0.0344196	1	1
Solyc01g079950.2	1.21196	3.73187	7.9615e-09	0.000173752	7.23307e-07	0.0157855	0.0293524	0.0402901	1	1
Solyc06g063090.2	1.20764	6.89371	4.24432e-09	9.2628e-05	3.08959e-18	6.74272e-14	0.0293524	0.0132744	1	1
Solyc02g079530.2	1.20547	3.49281	1.00449e-08	0.000219221	1.27689e-10	2.78667e-06	0.0293524	0.0229995	1	1
Solyc05g052210.2	1.20497	4.93911	6.60144e-09	0.00014407	1.53607e-15	3.35231e-11	0.0293524	0.0152051	1	1
Solyc02g063220.2	1.20473	2.55937	5.44129e-08	0.00118751	2.82999e-07	0.00617617	0.0293524	0.0334849	1	1
Solyc12g096130.1	1.20212	4.40328	8.79131e-09	0.000191862	2.96094e-07	0.00646195	0.0293524	0.037228	1	1
Solyc05g008930.2	1.20202	4.99625	6.62e-09	0.000144475	9.17186e-19	2.00167e-14	0.0293524	0.0122662	1	1
Solyc01g087740.1	1.20038	4.36712	8.13367e-09	0.000177509	1.06526e-13	2.32483e-09	0.0293524	0.0172951	1	1
Solyc04g072000.2	1.19956	8.29247	5.02206e-09	0.000109602	2.87739e-09	6.27961e-05	0.0293524	0.0284496	1	1
Solyc04g015160.2	1.19893	4.65172	7.65738e-09	0.000167115	6.75868e-17	1.47502e-12	0.0293524	0.0136715	1	1
Solyc09g015670.2	1.19809	6.09731	6.05606e-09	0.000132167	6.90858e-20	1.50773e-15	0.0293524	0.0117408	1	1
Solyc07g007590.1	1.19541	4.09621	1.0503e-08	0.000229218	2.59438e-11	5.66197e-07	0.0293524	0.0213305	1	1
Solyc12g010740.1	1.19434	4.93009	8.8402e-09	0.000192928	5.70715e-13	1.24553e-08	0.0293524	0.0184343	1	1
Solyc01g094330.2	1.19371	4.19056	1.1955e-08	0.000260906	2.98883e-13	6.52281e-09	0.0293524	0.0174446	1	1
Solyc05g051530.2	1.19342	7.99342	5.96015e-09	0.000130074	7.15901e-09	0.000156238	0.0293524	0.0296648	1	1
Solyc09g011330.1	1.19209	5.234	7.95156e-09	0.000173535	2.37681e-16	5.18716e-12	0.0293524	0.0142916	1	1
Solyc02g014030.1	1.19157	4.73399	9.51568e-09	0.00020767	4.43879e-09	9.68722e-05	0.0293524	0.0280566	1	1
Solyc08g005050.2	1.18832	4.44322	1.10021e-08	0.000240111	1.68257e-12	3.67204e-08	0.0293524	0.0189563	1	1
Solyc10g086320.1	1.18702	4.71829	1.39573e-08	0.000304604	2.2159e-07	0.00483597	0.0293524	0.0354422	1	1
Solyc07g065980.2	1.18688	4.95866	1.03654e-08	0.000226215	7.98969e-07	0.0174367	0.0293524	0.0397018	1	1
Solyc11g072630.1	1.18636	4.13365	1.55473e-08	0.000339305	3.2428e-09	7.07708e-05	0.0293524	0.0266818	1	1
Solyc09g072680.1	1.18379	3.31814	2.89785e-08	0.000632426	3.7572e-12	8.1997e-08	0.0293524	0.0179109	1	1
Solyc01g010700.2	1.18316	2.26886	1.10935e-07	0.00242105	5.33775e-11	1.16491e-06	0.0293524	0.0173833	1	1
Solyc02g085730.2	1.18264	4.90954	1.13161e-08	0.000246962	9.37798e-09	0.000204665	0.0293524	0.0290206	1	1
Solyc01g104050.2	1.18148	4.8188	1.19827e-08	0.00026151	3.61377e-15	7.88669e-11	0.0293524	0.0150945	1	1
Solyc08g059710.2	1.18027	3.92926	1.75705e-08	0.000383459	1.14951e-11	2.50868e-07	0.0293524	0.0198204	1	1
Solyc04g009860.2	1.18008	6.17023	9.82267e-09	0.00021437	5.30113e-16	1.15692e-11	0.0293524	0.0145736	1	1
Solyc03g113710.2	1.17963	3.34193	2.34318e-08	0.000511375	2.639e-10	5.75936e-06	0.0293524	0.022554	1	1
Solyc09g074890.1	1.17951	6.47575	9.62896e-09	0.000210142	3.99014e-10	8.70808e-06	0.0293524	0.0246712	1	1
Solyc03g097670.2	1.17752	6.76664	1.00053e-08	0.000218355	1.2604e-11	2.75069e-07	0.0293524	0.0209711	1	1
Solyc06g008300.2	1.1763	1.92615	9.43397e-08	0.00205887	4.48039e-07	0.009778	0.0293524	0.0333469	1	1
Solyc12g088940.1	1.1761	4.16729	2.0197e-08	0.000440779	6.45148e-11	1.40797e-06	0.0293524	0.0213173	1	1
Solyc02g078750.2	1.17289	1.13692	1.00766e-06	0.0219912	5.63589e-07	0.0122998	0.0293524	0.0275925	1	1
Solyc07g039410.2	1.17262	3.59756	2.59215e-08	0.000565712	5.04769e-08	0.00110161	0.0293524	0.0306973	1	1
Solyc02g067800.2	1.17239	3.33837	3.87732e-08	0.000846187	5.8312e-08	0.0012726	0.0293524	0.0302036	1	1
Solyc03g082470.2	1.16996	3.48595	2.86868e-08	0.00062606	1.15577e-10	2.52236e-06	0.0293524	0.0213154	1	1
Solyc10g005060.2	1.16951	8.85361	1.14806e-08	0.000250553	9.44541e-12	2.06137e-07	0.0293524	0.0205899	1	1
Solyc02g093270.2	1.16879	7.74002	1.21839e-08	0.000265902	3.18275e-15	6.94603e-11	0.0293524	0.0152941	1	1
Solyc01g015080.2	1.16773	7.4131	1.27117e-08	0.000277419	1.16682e-08	0.000254647	0.0293524	0.0292019	1	1
Solyc09g090470.2	1.1663	4.15523	2.10606e-08	0.000459626	9.84098e-09	0.000214769	0.0293524	0.0279913	1	1
Solyc06g009270.2	1.16555	5.48321	1.64508e-08	0.000359022	3.7034e-22	8.08231e-18	0.0293524	0.00968219	1	1
Solyc06g072750.2	1.16511	1.89134	2.82634e-07	0.0061682	1.6474e-11	3.59528e-07	0.0293524	0.0143424	1	1
Solyc08g078130.2	1.16361	4.35102	2.4451e-08	0.000533619	9.76908e-19	2.132e-14	0.0293524	0.0110536	1	1
Solyc01g105370.2	1.16049	7.17951	1.6126e-08	0.000351933	1.72312e-07	0.00376054	0.0293524	0.0343041	1	1
Solyc04g005670.1	1.15975	5.19214	2.01123e-08	0.000438932	9.03944e-14	1.97277e-09	0.0293524	0.0163992	1	1
Solyc07g047950.1	1.15949	5.17976	2.08511e-08	0.000455054	4.28153e-12	9.34401e-08	0.0293524	0.0190239	1	1
Solyc02g070670.2	1.15584	4.56521	3.03429e-08	0.000662203	4.62057e-12	1.00839e-07	0.0293524	0.0184596	1	1
Solyc01g098910.2	1.15406	4.90857	2.45983e-08	0.000536833	2.27304e-19	4.96067e-15	0.0293524	0.0108838	1	1
Solyc07g065220.1	1.15165	5.29983	2.55369e-08	0.000557317	1.33869e-14	2.92156e-10	0.0293524	0.0150735	1	1
Solyc07g007240.2	1.14711	8.512	2.14286e-08	0.000467659	1.11592e-06	0.0243538	0.0293524	0.0387986	1	1
Solyc02g067860.2	1.14567	5.74489	2.92822e-08	0.000639054	1.35061e-08	0.000294758	0.0293524	0.0279632	1	1
Solyc03g096390.2	1.14511	6.02497	2.56222e-08	0.000559178	8.34526e-14	1.82127e-09	0.0293524	0.0162275	1	1
Solyc12g006240.1	1.14464	3.7786	6.51071e-08	0.0014209	9.50461e-12	2.07429e-07	0.0293524	0.0177289	1	1
Solyc11g017270.1	1.14371	4.24779	3.65122e-08	0.000796843	2.05832e-12	4.49208e-08	0.0293524	0.0176869	1	1
Solyc02g083380.2	1.13901	5.49535	3.525e-08	0.000769295	1.53875e-08	0.000335817	0.0293524	0.0278535	1	1
Solyc03g078700.2	1.13846	3.6009	8.51895e-08	0.00185918	5.73893e-08	0.00125246	0.0293524	0.0285326	1	1
Solyc02g085310.2	1.13841	5.69585	3.37462e-08	0.000736477	6.19171e-11	1.35128e-06	0.0293524	0.0208133	1	1
Solyc11g008540.1	1.13664	6.27202	3.21673e-08	0.000702018	5.37428e-08	0.00117288	0.0293524	0.0303473	1	1
Solyc02g082900.2	1.1356	7.36547	3.09111e-08	0.000674605	7.08407e-14	1.54603e-09	0.0293524	0.0160057	1	1
Solyc08g014150.2	1.13545	4.98484	4.19126e-08	0.000914701	1.07234e-21	2.34027e-17	0.0293524	0.0091904	1	1
Solyc08g066210.2	1.13541	6.46375	3.20404e-08	0.00069925	6.53457e-15	1.42611e-10	0.0293524	0.0146946	1	1
Solyc08g065480.2	1.1351	5.80598	3.54487e-08	0.000773632	1.01786e-20	2.22138e-16	0.0293524	0.0100106	1	1
Solyc01g005440.2	1.1319	6.32834	3.72887e-08	0.000813789	1.27394e-17	2.78025e-13	0.0293524	0.0120146	1	1
Solyc09g031920.1	1.12838	1.57836	1.517e-06	0.0331071	5.22685e-07	0.0114071	0.0293524	0.0262373	1	1
Solyc07g065340.1	1.12838	6.05925	4.18454e-08	0.000913234	1.06607e-07	0.00232659	0.0293524	0.0312515	1	1
Solyc08g082610.2	1.12752	8.32672	3.68874e-08	0.00080503	4.2783e-14	9.33695e-10	0.0293524	0.0155839	1	1
Solyc01g079130.1	1.12494	3.75942	9.73239e-08	0.002124	1.49547e-07	0.00326372	0.0293524	0.0302869	1	1
Solyc04g008400.1	1.12377	2.03696	5.63133e-07	0.0122898	1.02082e-09	2.22784e-05	0.0293524	0.0178152	1	1
Solyc09g065870.2	1.12226	6.22497	4.85726e-08	0.00106005	3.63189e-22	7.92624e-18	0.0293524	0.00912741	1	1
Solyc03g032090.1	1.12117	4.23279	8.83926e-08	0.00192908	1.88602e-09	4.11606e-05	0.0293524	0.0229875	1	1
Solyc12g096680.1	1.11966	1.36863	2.73256e-06	0.0596353	2.92818e-07	0.00639047	0.0293524	0.0229191	1	1
Solyc09g075540.1	1.11941	3.64919	1.26525e-07	0.00276128	9.18319e-07	0.0200414	0.0293524	0.0343279	1	1
Solyc12g044930.1	1.11938	3.50129	1.14867e-07	0.00250685	1.97113e-08	0.000430179	0.0293524	0.025974	1	1
Solyc05g047530.2	1.11816	8.1472	4.73739e-08	0.00103389	1.30078e-08	0.000283881	0.0293524	0.0270749	1	1
Solyc01g065980.2	1.1173	7.12946	5.04275e-08	0.00110053	5.00946e-07	0.0109326	0.0293524	0.0345207	1	1
Solyc04g007650.2	1.1146	5.63132	6.50255e-08	0.00141912	1.17075e-14	2.55504e-10	0.0293524	0.0141554	1	1
Solyc03g098210.2	1.11403	5.80021	6.36729e-08	0.0013896	1.70953e-20	3.73089e-16	0.0293524	0.00971839	1	1
Solyc03g082690.2	1.11228	5.19204	7.02732e-08	0.00153364	2.18102e-15	4.75985e-11	0.0293524	0.0132977	1	1
Solyc03g097750.2	1.10951	2.8951	2.4761e-07	0.00540384	5.76829e-08	0.00125887	0.0293524	0.0262575	1	1
Solyc10g085860.1	1.10691	4.07466	1.08622e-07	0.00237057	1.35982e-06	0.0296767	0.0293524	0.0357037	1	1
Solyc12g088200.1	1.10574	3.32629	2.45865e-07	0.00536576	6.68087e-07	0.0145803	0.0293524	0.031852	1	1
Solyc02g063020.1	1.10571	5.3044	8.40951e-08	0.00183529	1.23683e-14	2.69926e-10	0.0293524	0.0139028	1	1
Solyc07g053130.2	1.10536	3.3452	1.78762e-07	0.0039013	1.63582e-11	3.57e-07	0.0293524	0.016863	1	1
Solyc07g005930.2	1.10454	4.96274	9.93063e-08	0.00216726	3.32174e-09	7.24936e-05	0.0293524	0.0236828	1	1
Solyc09g011570.2	1.10413	5.82884	7.90543e-08	0.00172528	2.10602e-06	0.0459617	0.0293524	0.0376886	1	1
Solyc08g066020.1	1.10337	3.04958	1.96838e-07	0.00429579	8.85017e-08	0.00193146	0.0293524	0.0276455	1	1
Solyc02g068820.1	1.10117	3.16895	2.61941e-07	0.00571661	3.2808e-08	0.000716003	0.0293524	0.0251831	1	1
Solyc04g076300.2	1.09932	4.47457	1.27257e-07	0.00277725	1.31192e-11	2.86313e-07	0.0293524	0.0174858	1	1
Solyc07g049690.2	1.09773	4.0608	1.47946e-07	0.00322878	1.59029e-09	3.47065e-05	0.0293524	0.0219723	1	1
Solyc08g008370.2	1.09753	6.34242	9.02532e-08	0.00196969	4.20461e-08	0.000917615	0.0293524	0.0278979	1	1
Solyc10g008480.2	1.09525	4.75827	1.295e-07	0.0028262	6.6967e-11	1.46149e-06	0.0293524	0.0189334	1	1
Solyc00g011890.2	1.0952	6.52331	9.86093e-08	0.00215205	1.52282e-08	0.00033234	0.0293524	0.026005	1	1
Solyc08g067410.1	1.09472	4.85607	1.20293e-07	0.00262527	1.03756e-09	2.26436e-05	0.0293524	0.0219136	1	1
Solyc02g080110.2	1.09295	3.68136	2.42577e-07	0.005294	5.08764e-07	0.0111033	0.0293524	0.0311182	1	1
Solyc09g064940.2	1.09285	8.29475	9.35982e-08	0.00204269	1.209e-13	2.63853e-09	0.0293524	0.0151938	1	1
Solyc06g060010.2	1.08923	3.14662	5.79653e-07	0.0126504	3.36376e-08	0.000734107	0.0293524	0.0233924	1	1
Solyc03g117980.2	1.0876	8.06832	1.06973e-07	0.00233459	9.84435e-14	2.14843e-09	0.0293524	0.0149493	1	1
Solyc12g019320.1	1.08735	5.99327	1.22305e-07	0.00266918	1.08133e-13	2.3599e-09	0.0293524	0.0147364	1	1
Solyc02g080290.2	1.08541	4.85029	1.57843e-07	0.00344478	9.02857e-13	1.9704e-08	0.0293524	0.0154668	1	1
Solyc03g093650.2	1.08511	3.94044	2.24481e-07	0.00489907	5.96339e-07	0.0130145	0.0293524	0.0316798	1	1
Solyc03g083470.2	1.08451	3.6779	2.25081e-07	0.00491218	5.2029e-10	1.13548e-05	0.0293524	0.0199428	1	1
Solyc04g054710.2	1.08353	7.63934	1.20604e-07	0.00263206	4.07613e-16	8.89576e-12	0.0293524	0.0123795	1	1
Solyc02g091100.2	1.08123	6.73848	1.33086e-07	0.00290446	2.21038e-09	4.82393e-05	0.0293524	0.0227968	1	1
Solyc03g026140.2	1.08039	2.36968	1.01417e-06	0.0221332	1.45239e-07	0.0031697	0.0293524	0.0247593	1	1
Solyc02g089060.2	1.07991	3.40746	3.74849e-07	0.00818071	6.93275e-11	1.513e-06	0.0293524	0.0169234	1	1
Solyc03g120550.2	1.07986	6.18753	1.42364e-07	0.00310696	2.05601e-13	4.48704e-09	0.0293524	0.0149617	1	1
Solyc09g066310.2	1.07848	3.56131	3.45713e-07	0.00754483	3.08284e-09	6.728e-05	0.0293524	0.0212059	1	1
Solyc04g076450.1	1.07696	4.53277	2.12359e-07	0.00463453	1.56412e-09	3.41353e-05	0.0293524	0.0214358	1	1
Solyc04g079420.2	1.07551	5.7507	1.6589e-07	0.00362039	2.01408e-11	4.39552e-07	0.0293524	0.0177785	1	1
Solyc07g064650.1	1.07351	4.50988	2.54837e-07	0.00556155	1.33291e-06	0.0290894	0.0293524	0.0334982	1	1
Solyc09g005120.2	1.07256	3.41933	4.24888e-07	0.00927276	2.18632e-07	0.00477142	0.0293524	0.0278444	1	1
Solyc09g008010.2	1.07013	5.38264	2.08907e-07	0.00455918	9.43023e-20	2.05805e-15	0.0293524	0.00923814	1	1
Solyc09g011500.2	1.06992	4.45096	2.41532e-07	0.00527119	4.31574e-07	0.00941866	0.0293524	0.0306741	1	1
Solyc01g107560.2	1.06812	5.60919	2.0856e-07	0.00455161	6.97215e-08	0.0015216	0.0293524	0.0271872	1	1
Solyc09g089550.2	1.06489	3.93962	4.0601e-07	0.00886075	6.13423e-10	1.33873e-05	0.0293524	0.0191627	1	1
Solyc10g005630.2	1.06429	4.75433	2.63834e-07	0.00575791	1.48166e-16	3.23357e-12	0.0293524	0.0109857	1	1
Solyc10g008220.2	1.06312	3.77969	4.30926e-07	0.00940454	2.37499e-07	0.00518317	0.0293524	0.0280179	1	1
Solyc01g091580.2	1.05956	2.47946	1.28415e-06	0.0280252	1.61264e-10	3.51942e-06	0.0293524	0.0148936	1	1
Solyc08g082910.1	1.05921	3.56538	5.63844e-07	0.0123053	4.00902e-07	0.0087493	0.0293524	0.0285508	1	1
Solyc07g066020.2	1.05815	4.18582	3.93746e-07	0.00859312	3.77969e-08	0.00082488	0.0293524	0.0247697	1	1
Solyc07g041940.2	1.0569	5.67765	2.73383e-07	0.00596631	3.77467e-12	8.23785e-08	0.0293524	0.0159301	1	1
Solyc09g014900.2	1.0559	3.52745	5.40835e-07	0.0118032	1.43069e-07	0.00312234	0.0293524	0.026475	1	1
Solyc06g073060.2	1.05373	6.40293	2.86117e-07	0.00624421	1.70976e-12	3.73137e-08	0.0293524	0.0154065	1	1
Solyc06g074260.2	1.05155	1.97802	2.62515e-06	0.0572913	1.60229e-07	0.00349683	0.0293524	0.0225222	1	1
Solyc08g066620.2	1.05089	1.85309	5.24291e-06	0.114421	1.29764e-08	0.000283197	0.0293524	0.0160831	1	1
Solyc03g117420.2	1.05069	8.1481	2.8166e-07	0.00614694	2.99992e-07	0.00654702	0.0293524	0.0294887	1	1
Solyc09g057580.2	1.04785	3.81943	7.13595e-07	0.0155735	6.72743e-12	1.46819e-07	0.0293524	0.0143526	1	1
Solyc02g083400.2	1.04742	4.91936	3.90457e-07	0.00852133	1.63676e-06	0.0357207	0.0293524	0.0329445	1	1
Solyc08g013900.2	1.04732	3.24488	9.43881e-07	0.0205993	3.99138e-07	0.00871078	0.0293524	0.0272913	1	1
Solyc11g044530.1	1.04465	2.06873	3.12843e-06	0.0682748	9.89206e-09	0.000215884	0.0293524	0.0174584	1	1
Solyc01g005910.2	1.04446	3.60437	6.8312e-07	0.0149084	2.10785e-10	4.60018e-06	0.0293524	0.0172522	1	1
Solyc05g007510.2	1.04427	5.47033	3.98581e-07	0.00869862	4.93936e-15	1.07797e-10	0.0293524	0.012045	1	1
Solyc01g087850.2	1.04407	7.67346	3.33015e-07	0.00726772	1.62732e-11	3.55147e-07	0.0293524	0.0168248	1	1
Solyc12g096830.1	1.04371	4.9314	4.76171e-07	0.010392	8.90924e-09	0.000194435	0.0293524	0.0223299	1	1
Solyc05g008820.2	1.04076	5.26857	4.43241e-07	0.0096733	6.18922e-11	1.35074e-06	0.0293524	0.0173026	1	1
Solyc10g055800.1	1.04071	11.0386	3.48203e-07	0.00759918	5.68188e-11	1.24001e-06	0.0293524	0.0177649	1	1
Solyc05g054020.1	1.04065	1.53872	1.17297e-05	0.255988	3.25762e-07	0.00710943	0.0293524	0.0185632	1	1
Solyc11g065930.1	1.0406	6.14293	4.02695e-07	0.00878841	7.6415e-07	0.0166768	0.0293524	0.0308476	1	1
Solyc05g005250.2	1.04049	6.03342	4.11834e-07	0.00898787	1.20529e-18	2.63043e-14	0.0293524	0.00946731	1	1
Solyc06g050170.2	1.03937	4.96566	5.01569e-07	0.0109462	1.39878e-10	3.05269e-06	0.0293524	0.0177368	1	1
Solyc02g090130.2	1.0343	5.75928	4.91555e-07	0.0107277	4.58264e-11	1.00011e-06	0.0293524	0.0169728	1	1
Solyc09g059430.2	1.03039	5.81139	5.48183e-07	0.0119635	6.4694e-11	1.41188e-06	0.0293524	0.017099	1	1
Solyc06g064620.2	1.02875	5.47774	5.71746e-07	0.0124778	1.12414e-09	2.45333e-05	0.0293524	0.0196628	1	1
Solyc03g007940.2	1.02865	0.86681	3.45096e-05	0.753138	7.73825e-07	0.016888	0.0293524	0.0169196	1	1
Solyc12g096610.1	1.02794	4.07606	9.05267e-07	0.0197566	7.73346e-12	1.68775e-07	0.0293524	0.0144318	1	1
Solyc03g044090.2	1.02764	2.54266	2.65897e-06	0.0580294	7.70435e-07	0.016814	0.0293524	0.0260882	1	1
Solyc02g086410.1	1.0269	2.47931	3.1936e-06	0.0696972	2.00084e-06	0.0436664	0.0293524	0.0280012	1	1
Solyc02g081690.1	1.0258	6.05931	6.06389e-07	0.0132338	1.13098e-07	0.00246825	0.0293524	0.0259299	1	1
Solyc02g094180.2	1.02475	7.26212	5.55835e-07	0.0121305	2.42604e-09	5.29459e-05	0.0293524	0.0206322	1	1
Solyc07g006890.1	1.02414	6.10859	5.94e-07	0.0129635	3.15538e-07	0.0068863	0.0293524	0.0279726	1	1
Solyc01g106390.2	1.0237	4.25608	8.28443e-07	0.0180799	5.62671e-11	1.22797e-06	0.0293524	0.0161606	1	1
Solyc05g008380.2	1.02301	4.92212	7.54007e-07	0.0164555	3.56652e-09	7.78358e-05	0.0293524	0.0204055	1	1
Solyc09g008350.2	1.02289	6.53639	6.05869e-07	0.0132225	6.23477e-14	1.36068e-09	0.0293524	0.0128616	1	1
Solyc01g097520.2	1.02083	4.42496	8.80083e-07	0.0192069	5.42125e-07	0.0118313	0.0293524	0.0282242	1	1
Solyc12g089000.1	1.0207	3.63229	1.28207e-06	0.0279799	2.58092e-09	5.6326e-05	0.0293524	0.0188082	1	1
Solyc04g071870.1	1.01831	3.54172	1.36144e-06	0.029712	9.59626e-11	2.09429e-06	0.0293524	0.0155568	1	1
Solyc09g089880.2	1.01809	5.5771	7.68267e-07	0.0167666	6.31569e-14	1.37834e-09	0.0293524	0.0124836	1	1
Solyc02g069750.1	1.01804	6.27759	6.83123e-07	0.0149085	1.01063e-10	2.2056e-06	0.0293524	0.017234	1	1
Solyc02g071360.2	1.01689	4.84437	9.13471e-07	0.0199356	2.10659e-12	4.59743e-08	0.0293524	0.0139176	1	1
Solyc11g011120.1	1.01673	4.09951	1.05966e-06	0.023126	3.46783e-13	7.56819e-09	0.0293524	0.0125718	1	1
Solyc12g008970.1	1.01589	4.6953	9.07255e-07	0.0197999	3.37345e-10	7.36221e-06	0.0293524	0.0176373	1	1
Solyc07g056440.2	1.01581	5.89858	7.74523e-07	0.0169032	5.545e-08	0.00121014	0.0293524	0.0242262	1	1
Solyc01g008130.2	1.01454	4.908	9.77631e-07	0.0213358	5.09025e-12	1.1109e-07	0.0293524	0.0143589	1	1
Solyc11g062400.1	1.01263	3.07057	2.3002e-06	0.0501996	2.11388e-07	0.00461332	0.0293524	0.0238492	1	1
Solyc12g099360.1	1.01227	2.81231	2.82775e-06	0.0617129	1.88116e-06	0.0410544	0.0293524	0.0282291	1	1
Solyc09g005080.1	1.01219	5.5579	8.29383e-07	0.0181005	2.02775e-09	4.42536e-05	0.0293524	0.0197206	1	1
Solyc01g107900.2	1.01029	6.42248	8.29396e-07	0.0181007	4.71361e-15	1.0287e-10	0.0293524	0.0114802	1	1
Solyc05g050920.2	1.00979	2.65742	3.01341e-06	0.0657647	2.10696e-06	0.0459822	0.0293524	0.0283475	1	1
Solyc04g079300.2	1.0097	5.07428	1.0167e-06	0.0221885	2.04919e-07	0.00447215	0.0293524	0.0259194	1	1
Solyc02g085610.2	1.00847	3.85913	1.63794e-06	0.0357465	2.97236e-11	6.48688e-07	0.0293524	0.0144595	1	1
Solyc02g091930.2	1.00843	6.51038	8.75646e-07	0.0191101	2.2545e-10	4.92021e-06	0.0293524	0.0175545	1	1
Solyc08g065320.2	1.00836	4.36834	1.2217e-06	0.0266623	2.6639e-08	0.000581369	0.0293524	0.0220805	1	1
Solyc01g079980.2	1.00739	6.24759	9.11118e-07	0.0198842	4.4832e-08	0.000978414	0.0293524	0.0235914	1	1
Solyc01g110310.2	1.00588	5.42808	1.0291e-06	0.022459	7.22147e-10	1.57601e-05	0.0293524	0.018278	1	1
Solyc08g074250.1	1.00475	3.98956	1.62605e-06	0.035487	4.56103e-07	0.009954	0.0293524	0.0263873	1	1
Solyc01g102530.2	1.00384	4.73644	1.20766e-06	0.0263559	8.64628e-13	1.88697e-08	0.0293524	0.013117	1	1
Solyc10g017570.2	1.00288	4.63736	1.31044e-06	0.0285991	9.83726e-09	0.000214688	0.0293524	0.0206547	1	1
Solyc06g073320.2	1.00241	6.6559	1.00499e-06	0.0219329	1.53726e-10	3.35491e-06	0.0293524	0.0170438	1	1
Solyc10g008280.2	1.00227	5.49103	1.14164e-06	0.0249151	1.06013e-10	2.31363e-06	0.0293524	0.0164413	1	1
downregulated DEGs
Solyc02g084740.2	-1.00053	4.53052	1.71664e-06	0.037464	1.87515e-11	4.09234e-07	0.0293524	0.0142064	-1	-1
Solyc06g005620.2	-1.00218	5.29399	1.28785e-06	0.028106	8.19212e-07	0.0178785	0.0293524	0.0282738	-1	-1
Solyc07g006680.1	-1.0039	4.85702	1.37538e-06	0.0300163	2.21394e-06	0.048317	0.0293524	0.0305942	-1	-1
Solyc02g083630.2	-1.00563	3.3529	3.4502e-06	0.0752971	3.37007e-07	0.00735484	0.0293524	0.0237054	-1	-1
Solyc10g045290.1	-1.00583	4.84566	1.27523e-06	0.0278306	2.22799e-07	0.00486236	0.0293524	0.0255533	-1	-1
Solyc05g009470.2	-1.00635	5.79545	1.00708e-06	0.0219786	1.45034e-07	0.00316521	0.0293524	0.0253266	-1	-1
Solyc02g063030.2	-1.00662	4.041	2.38353e-06	0.0520181	2.75509e-07	0.0060127	0.0293524	0.0243225	-1	-1
Solyc02g093980.2	-1.00767	6.85779	9.02685e-07	0.0197002	4.66252e-07	0.0101755	0.0293524	0.0278692	-1	-1
Solyc03g113080.2	-1.01077	6.38336	8.37948e-07	0.0182874	5.06511e-10	1.10541e-05	0.0293524	0.0183331	-1	-1
Solyc01g109610.2	-1.01214	3.07552	3.93264e-06	0.0858259	1.29473e-08	0.000282562	0.0293524	0.0177532	-1	-1
Solyc08g062950.2	-1.01296	6.09659	9.88875e-07	0.0215812	4.88119e-07	0.0106527	0.0293524	0.0277359	-1	-1
Solyc03g098430.2	-1.01438	3.65374	1.9426e-06	0.0423953	2.05388e-08	0.000448239	0.0293524	0.0204307	-1	-1
Solyc09g010400.2	-1.01497	7.30864	7.2581e-07	0.0158401	4.37306e-11	9.54377e-07	0.0293524	0.01651	-1	-1
Solyc10g081510.1	-1.01533	10.1697	6.61505e-07	0.0144367	4.11314e-07	0.00897651	0.0293524	0.0283049	-1	-1
Solyc12g099540.1	-1.01577	3.60391	2.10148e-06	0.0458627	3.46394e-09	7.5597e-05	0.0293524	0.0179306	-1	-1
Solyc09g092510.2	-1.01799	4.08932	1.35026e-06	0.0294682	2.25776e-10	4.92734e-06	0.0293524	0.016301	-1	-1
Solyc09g030450.2	-1.0184	5.58727	8.07513e-07	0.0176232	9.99799e-12	2.18196e-07	0.0293524	0.0151329	-1	-1
Solyc01g006830.2	-1.01893	6.11624	7.37342e-07	0.0160917	3.43567e-13	7.498e-09	0.0293524	0.0133515	-1	-1
Solyc01g087080.2	-1.01915	3.88801	1.60123e-06	0.0349452	7.939e-08	0.00173261	0.0293524	0.0229849	-1	-1
Solyc11g010920.1	-1.02097	4.72611	9.77923e-07	0.0213422	1.66975e-06	0.0364406	0.0293524	0.0307198	-1	-1
Solyc06g082350.2	-1.02113	3.02948	3.20673e-06	0.0699837	9.21764e-08	0.00201166	0.0293524	0.0212921	-1	-1
Solyc08g075870.2	-1.02256	6.35077	6.44266e-07	0.0140605	3.10737e-09	6.78153e-05	0.0293524	0.0206189	-1	-1
Solyc07g055280.2	-1.02463	5.69188	6.85894e-07	0.014969	4.14477e-09	9.04554e-05	0.0293524	0.02077	-1	-1
Solyc02g087010.2	-1.02613	3.79039	1.97862e-06	0.0431814	3.42955e-09	7.48464e-05	0.0293524	0.0179499	-1	-1
Solyc05g014370.2	-1.02623	3.80222	1.50627e-06	0.0328728	1.67474e-06	0.0365496	0.0293524	0.0296352	-1	-1
Solyc06g083580.2	-1.02826	2.64274	4.53465e-06	0.0989642	8.03477e-08	0.00175351	0.0293524	0.0198307	-1	-1
Solyc06g051130.1	-1.02877	3.16588	2.38634e-06	0.0520794	1.48413e-06	0.0323897	0.0293524	0.0280428	-1	-1
Solyc03g111880.2	-1.02949	6.61102	5.16012e-07	0.0112615	9.1208e-10	1.99052e-05	0.0293524	0.0196561	-1	-1
Solyc09g011750.2	-1.0296	4.15383	9.83529e-07	0.0214645	5.28734e-08	0.00115391	0.0293524	0.0234364	-1	-1
Solyc12g011170.1	-1.0301	1.96192	8.86671e-06	0.193507	2.27978e-06	0.0497539	0.0293524	0.0249891	-1	-1
Solyc01g091630.2	-1.03066	3.37465	1.66177e-06	0.0362665	6.4527e-08	0.00140824	0.0293524	0.0223854	-1	-1
Solyc04g015850.2	-1.03148	3.78736	1.39949e-06	0.0305424	2.01678e-08	0.000440143	0.0293524	0.0210018	-1	-1
Solyc07g066350.1	-1.03393	4.18692	8.26873e-07	0.0180457	4.603e-09	0.000100456	0.0293524	0.0203228	-1	-1
Solyc07g043130.2	-1.03774	5.14225	5.5774e-07	0.0121721	4.76055e-10	1.03894e-05	0.0293524	0.0186782	-1	-1
Solyc09g090530.2	-1.03837	3.40481	1.76075e-06	0.0384267	3.01434e-07	0.0065785	0.0293524	0.0250722	-1	-1
Solyc00g072400.2	-1.03895	9.71692	3.68201e-07	0.00803561	5.66351e-07	0.01236	0.0293524	0.0303255	-1	-1
Solyc03g120970.2	-1.03911	4.08539	8.39022e-07	0.0183108	4.49873e-11	9.81802e-07	0.0293524	0.015579	-1	-1
Solyc02g084930.2	-1.04072	6.80947	4.29929e-07	0.00938277	1.48113e-08	0.000323243	0.0293524	0.0233016	-1	-1
Solyc09g091210.2	-1.04158	6.47423	4.1413e-07	0.00903798	1.90493e-09	4.15733e-05	0.0293524	0.0207428	-1	-1
Solyc04g071540.2	-1.04213	5.52527	4.58474e-07	0.0100057	4.94619e-07	0.0107946	0.0293524	0.0295258	-1	-1
Solyc02g080660.2	-1.04429	4.11559	6.65744e-07	0.0145292	8.19111e-08	0.00178763	0.0293524	0.0249979	-1	-1
Solyc04g015620.2	-1.04768	5.51357	4.01868e-07	0.00877037	9.23581e-08	0.00201562	0.0293524	0.0263676	-1	-1
Solyc04g008820.2	-1.05197	4.2349	5.52339e-07	0.0120542	4.73833e-08	0.00103409	0.0293524	0.0244305	-1	-1
Solyc08g082070.2	-1.05322	5.09935	3.84259e-07	0.00838607	1.64827e-06	0.0359719	0.0293524	0.0330358	-1	-1
Solyc06g075850.1	-1.0536	4.20111	5.63022e-07	0.0122874	1.46924e-06	0.0320647	0.0293524	0.031821	-1	-1
Solyc03g044060.2	-1.05377	4.05439	6.2178e-07	0.0135697	2.28629e-09	4.98959e-05	0.0293524	0.0198173	-1	-1
Solyc01g090440.2	-1.05422	4.10467	5.77702e-07	0.0126078	3.78871e-12	8.26847e-08	0.0293524	0.0143148	-1	-1
Solyc12g008590.1	-1.05744	7.61107	2.44476e-07	0.00533544	5.47945e-09	0.000119584	0.0293524	0.0229715	-1	-1
Solyc07g052230.2	-1.05745	2.56615	4.39804e-06	0.0959827	3.37702e-07	0.00737001	0.0293524	0.0225498	-1	-1
Solyc03g110980.2	-1.05758	3.13728	1.37119e-06	0.0299249	1.70498e-08	0.000372096	0.0293524	0.0203839	-1	-1
Solyc03g118370.2	-1.05761	4.18962	4.923e-07	0.010744	1.07341e-11	2.3426e-07	0.0293524	0.0153433	-1	-1
Solyc10g044510.1	-1.05788	3.89712	5.45396e-07	0.0119027	9.90131e-11	2.16086e-06	0.0293524	0.016859	-1	-1
Solyc03g096980.1	-1.05809	3.2325	1.10948e-06	0.0242133	1.25197e-08	0.00027323	0.0293524	0.0204775	-1	-1
Solyc08g066050.2	-1.05936	3.78377	6.61784e-07	0.0144428	8.37688e-07	0.0182817	0.0293524	0.0299462	-1	-1
Solyc02g083130.2	-1.05972	4.46361	4.90581e-07	0.0107064	4.75136e-12	1.03694e-07	0.0293524	0.0147194	-1	-1
Solyc11g008630.1	-1.06118	3.0425	1.23319e-06	0.0269131	1.0112e-07	0.00220684	0.0293524	0.0236517	-1	-1
Solyc03g031980.2	-1.06151	5.75242	2.79031e-07	0.00608956	5.36438e-09	0.000117072	0.0293524	0.0226093	-1	-1
Solyc09g011480.2	-1.06169	3.82858	6.60707e-07	0.0144193	1.88047e-09	4.10393e-05	0.0293524	0.0193029	-1	-1
Solyc05g054590.2	-1.06186	6.76777	2.30212e-07	0.00502415	1.33541e-09	2.9144e-05	0.0293524	0.0213098	-1	-1
Solyc02g068060.2	-1.06451	4.87593	3.08396e-07	0.00673044	5.96784e-11	1.30242e-06	0.0293524	0.0175723	-1	-1
Solyc02g083860.2	-1.06508	3.17826	8.5769e-07	0.0187182	1.83825e-06	0.0401181	0.0293524	0.0314639	-1	-1
Solyc01g086820.2	-1.06635	6.05665	2.24496e-07	0.00489941	9.29891e-07	0.0202939	0.0293524	0.0327376	-1	-1
Solyc01g111740.2	-1.06648	2.80624	1.30903e-06	0.0285682	3.43145e-09	7.48879e-05	0.0293524	0.0181321	-1	-1
Solyc06g050430.2	-1.06818	3.54921	6.90319e-07	0.0150655	2.52725e-07	0.00551548	0.0293524	0.026984	-1	-1
Solyc07g054690.1	-1.06829	3.4907	6.65455e-07	0.0145229	1.24361e-06	0.0271404	0.0293524	0.0310089	-1	-1
Solyc04g011500.2	-1.07302	7.35804	1.6537e-07	0.00360903	9.50658e-14	2.07472e-09	0.0293524	0.0144279	-1	-1
Solyc02g084720.2	-1.07325	6.15949	1.93088e-07	0.00421395	1.06081e-07	0.00231512	0.0293524	0.0281314	-1	-1
Solyc11g066390.1	-1.07329	5.45762	2.21593e-07	0.00483604	1.21462e-06	0.0265079	0.0293524	0.0335454	-1	-1
Solyc06g083910.2	-1.07409	6.13131	1.871e-07	0.00408326	6.16577e-07	0.0134562	0.0293524	0.0321077	-1	-1
Solyc10g008910.1	-1.07536	6.18185	1.74998e-07	0.00381917	3.52042e-07	0.00768297	0.0293524	0.0308975	-1	-1
Solyc08g081950.2	-1.07605	8.31223	1.47677e-07	0.0032229	1.18673e-06	0.0258992	0.0293524	0.0343599	-1	-1
Solyc11g005390.1	-1.07825	1.47027	1.64265e-05	0.358492	2.08913e-06	0.0455932	0.0293524	0.0216935	-1	-1
Solyc11g042420.1	-1.07926	3.23885	6.33655e-07	0.0138289	3.15083e-07	0.00687637	0.0293524	0.0276648	-1	-1
Solyc09g007140.2	-1.07949	3.52517	5.43359e-07	0.0118583	1.07975e-08	0.000235645	0.0293524	0.0218018	-1	-1
Solyc04g063230.2	-1.07958	6.80962	1.45836e-07	0.00318273	1.30727e-09	2.85299e-05	0.0293524	0.0219959	-1	-1
Solyc07g021700.2	-1.08134	4.02863	3.17815e-07	0.006936	2.66867e-09	5.8241e-05	0.0293524	0.0211398	-1	-1
Solyc10g081910.1	-1.0814	4.05822	3.11949e-07	0.00680798	1.87418e-06	0.0409022	0.0293524	0.0341009	-1	-1
Solyc04g007730.2	-1.08241	6.28844	1.85461e-07	0.0040475	4.28419e-10	9.34982e-06	0.0293524	0.0202085	-1	-1
Solyc06g050350.2	-1.08243	3.49658	4.97794e-07	0.0108639	2.59945e-07	0.00567304	0.0293524	0.027819	-1	-1
Solyc10g083220.1	-1.08454	4.59178	2.05888e-07	0.00449331	2.28707e-10	4.99129e-06	0.0293524	0.0193004	-1	-1
Solyc09g011140.2	-1.08513	6.56056	1.31007e-07	0.0028591	1.31547e-09	2.87088e-05	0.0293524	0.0221501	-1	-1
Solyc02g078670.2	-1.08613	7.88413	1.14868e-07	0.00250688	1.35378e-11	2.9545e-07	0.0293524	0.0180029	-1	-1
Solyc01g080280.2	-1.08642	6.93041	1.1978e-07	0.00261409	5.29499e-08	0.00115558	0.0293524	0.027776	-1	-1
Solyc06g069380.2	-1.0876	3.41871	5.05405e-07	0.01103	1.50991e-07	0.00329522	0.0293524	0.0265798	-1	-1
Solyc03g043770.2	-1.08789	4.38322	2.33514e-07	0.00509621	2.035e-16	4.44119e-12	0.0293524	0.0106067	-1	-1
Solyc06g082260.2	-1.08841	3.60568	4.13086e-07	0.00901518	1.04391e-08	0.000227822	0.0293524	0.0223098	-1	-1
Solyc03g119990.2	-1.08854	3.83943	4.07935e-07	0.00890277	5.03854e-12	1.09961e-07	0.0293524	0.0144848	-1	-1
Solyc07g005190.2	-1.08891	3.68334	3.85046e-07	0.00840325	4.0864e-08	0.000891816	0.0293524	0.0247118	-1	-1
Solyc12g008680.1	-1.09045	3.39422	4.82948e-07	0.0105399	4.96503e-11	1.08357e-06	0.0293524	0.0158565	-1	-1
Solyc07g062710.2	-1.09057	3.71078	3.93528e-07	0.00858835	5.80701e-07	0.0126732	0.0293524	0.0303246	-1	-1
Solyc05g007230.2	-1.0909	4.46622	1.98147e-07	0.00432437	4.26418e-10	9.30615e-06	0.0293524	0.0199123	-1	-1
Solyc09g082560.2	-1.09202	5.91213	1.23328e-07	0.00269152	1.30737e-06	0.0285321	0.0293524	0.0351622	-1	-1
Solyc04g071970.2	-1.09254	5.14668	1.53654e-07	0.00335335	1.05509e-13	2.30264e-09	0.0293524	0.0141124	-1	-1
Solyc08g083310.2	-1.09262	4.68967	1.69368e-07	0.0036963	4.38219e-13	9.56369e-09	0.0293524	0.0147107	-1	-1
Solyc06g062520.1	-1.09367	1.91084	3.59531e-06	0.078464	1.16377e-06	0.0253981	0.0293524	0.0258144	-1	-1
Solyc04g012030.2	-1.09381	3.6644	3.9207e-07	0.00855653	1.3703e-10	2.99054e-06	0.0293524	0.0171548	-1	-1
Solyc03g116800.2	-1.09429	2.47323	1.68317e-06	0.0367334	2.42046e-08	0.000528241	0.0293524	0.0196534	-1	-1
Solyc06g007620.2	-1.09447	5.16176	1.36528e-07	0.00297958	5.07804e-07	0.0110823	0.0293524	0.0323898	-1	-1
Solyc08g075080.2	-1.09539	4.30105	1.84956e-07	0.00403648	5.39946e-11	1.17838e-06	0.0293524	0.0179915	-1	-1
Solyc02g089700.2	-1.0964	4.44061	1.68996e-07	0.00368818	2.9568e-10	6.45293e-06	0.0293524	0.0197965	-1	-1
Solyc01g079110.2	-1.09866	5.4847	1.10892e-07	0.00242011	2.36723e-09	5.16625e-05	0.0293524	0.0230656	-1	-1
Solyc06g074790.1	-1.09929	6.51672	9.18355e-08	0.00200422	1.09143e-10	2.38194e-06	0.0293524	0.0200124	-1	-1
Solyc10g005080.2	-1.10041	3.9534	2.04558e-07	0.00446427	5.57739e-09	0.000121721	0.0293524	0.0228964	-1	-1
Solyc02g030170.2	-1.10084	9.67689	7.44062e-08	0.00162384	1.35689e-11	2.96127e-07	0.0293524	0.0185805	-1	-1
Solyc03g071620.1	-1.10202	5.71181	9.62678e-08	0.00210095	1.3156e-10	2.87117e-06	0.0293524	0.0200546	-1	-1
Solyc07g018070.2	-1.10303	5.75264	9.55055e-08	0.00208431	1.96672e-16	4.29218e-12	0.0293524	0.0119966	-1	-1
Solyc11g012950.1	-1.104	1.37305	4.02063e-06	0.0877462	4.57722e-07	0.00998932	0.0293524	0.0228212	-1	-1
Solyc09g008440.1	-1.10569	2.40352	1.16307e-06	0.0253829	7.14795e-08	0.00155997	0.0293524	0.0225427	-1	-1
Solyc02g032940.2	-1.10581	3.50641	2.73861e-07	0.00597674	6.8193e-12	1.48824e-07	0.0293524	0.0151641	-1	-1
Solyc06g008980.2	-1.106	3.16286	3.93245e-07	0.00858218	2.1102e-06	0.0460529	0.0293524	0.0341129	-1	-1
Solyc07g006110.2	-1.10601	3.83726	2.36098e-07	0.00515261	1.1137e-15	2.43054e-11	0.0293524	0.0106082	-1	-1
Solyc07g042160.2	-1.10793	5.71651	8.10542e-08	0.00176893	1.06321e-14	2.32035e-10	0.0293524	0.0138487	-1	-1
Solyc03g007570.2	-1.1082	6.57539	7.76804e-08	0.0016953	3.53171e-09	7.70761e-05	0.0293524	0.0242213	-1	-1
Solyc12g088520.1	-1.11099	1.57704	4.20485e-06	0.0917666	4.44279e-07	0.00969595	0.0293524	0.0225296	-1	-1
Solyc01g097290.2	-1.11104	5.99367	7.22349e-08	0.00157646	1.79755e-08	0.000392298	0.0293524	0.0268161	-1	-1
Solyc06g048570.2	-1.1116	5.26707	8.97204e-08	0.00195806	2.42561e-11	5.29366e-07	0.0293524	0.0184862	-1	-1
Solyc03g113040.2	-1.11259	6.15539	6.4855e-08	0.0014154	1.37635e-08	0.000300374	0.0293524	0.0265831	-1	-1
Solyc02g081440.2	-1.11416	3.87111	1.63947e-07	0.00357799	3.37444e-08	0.000736439	0.0293524	0.0261711	-1	-1
Solyc02g080610.2	-1.11435	1.47618	7.34301e-06	0.160254	9.12892e-08	0.0019923	0.0293524	0.0167019	-1	-1
Solyc09g091430.2	-1.11488	5.21266	7.8912e-08	0.00172218	5.56813e-08	0.00121519	0.0293524	0.0286626	-1	-1
Solyc12g009310.1	-1.11539	4.57943	1.0515e-07	0.0022948	9.76697e-16	2.13154e-11	0.0293524	0.0120587	-1	-1
Solyc09g008460.2	-1.11547	4.93904	9.30247e-08	0.00203017	7.46119e-18	1.62833e-13	0.0293524	0.0105576	-1	-1
Solyc11g066430.1	-1.11587	6.45502	5.91067e-08	0.00128994	1.47886e-07	0.00322747	0.0293524	0.0312581	-1	-1
Solyc05g006550.2	-1.11662	5.86243	6.91368e-08	0.00150884	1.52925e-07	0.00333744	0.0293524	0.031024	-1	-1
Solyc06g064460.2	-1.1171	6.41241	5.91984e-08	0.00129195	3.72444e-13	8.12821e-09	0.0293524	0.0161647	-1	-1
Solyc03g025850.2	-1.11757	6.96318	5.38136e-08	0.00117443	1.21822e-12	2.65865e-08	0.0293524	0.0171062	-1	-1
Solyc12g005480.1	-1.11789	2.95295	3.716e-07	0.0081098	1.78733e-06	0.0390066	0.0293524	0.033814	-1	-1
Solyc05g008580.2	-1.11961	5.74837	6.56289e-08	0.00143228	4.57113e-08	0.000997604	0.0293524	0.0286478	-1	-1
Solyc03g005620.2	-1.12139	3.45339	2.04066e-07	0.00445354	1.20783e-06	0.0263597	0.0293524	0.0340895	-1	-1
Solyc01g107980.2	-1.1222	3.48379	1.37846e-07	0.00300834	1.65673e-09	3.61565e-05	0.0293524	0.0218571	-1	-1
Solyc11g013110.1	-1.12367	4.75985	8.36782e-08	0.00182619	1.43448e-07	0.00313062	0.0293524	0.030513	-1	-1
Solyc06g060830.2	-1.12416	2.66582	1.04298e-06	0.022762	1.54575e-08	0.000337345	0.0293524	0.0197909	-1	-1
Solyc09g090320.1	-1.12556	2.82397	3.75911e-07	0.00820388	2.40649e-07	0.00525193	0.0293524	0.0282503	-1	-1
Solyc05g009890.1	-1.12801	5.22851	5.51386e-08	0.00120334	1.30894e-08	0.000285664	0.0293524	0.0267473	-1	-1
Solyc02g093740.2	-1.12947	4.25861	7.68587e-08	0.00167737	7.39144e-11	1.61311e-06	0.0293524	0.0194999	-1	-1
Solyc09g031790.2	-1.13116	2.49827	7.61643e-07	0.0166221	1.07762e-09	2.3518e-05	0.0293524	0.0168998	-1	-1
Solyc09g090020.2	-1.13204	4.97668	4.96015e-08	0.0010825	1.1081e-09	2.41832e-05	0.0293524	0.0233544	-1	-1
Solyc03g113290.2	-1.13538	2.22569	1.10097e-06	0.0240275	5.81976e-08	0.0012701	0.0293524	0.022071	-1	-1
Solyc05g005560.2	-1.13609	6.09947	3.57074e-08	0.000779279	8.75643e-08	0.001911	0.0293524	0.0311563	-1	-1
Solyc06g075630.2	-1.13637	6.71587	3.4156e-08	0.00074542	3.10898e-11	6.78504e-07	0.0293524	0.0201692	-1	-1
Solyc10g009030.2	-1.14049	5.21784	4.19949e-08	0.000916497	1.02158e-13	2.22949e-09	0.0293524	0.0155199	-1	-1
Solyc02g077260.2	-1.14118	5.23948	3.84243e-08	0.000838572	1.51686e-15	3.3104e-11	0.0293524	0.0135352	-1	-1
Solyc10g005100.2	-1.14214	7.70099	2.59794e-08	0.000566975	5.94113e-19	1.29659e-14	0.0293524	0.0114263	-1	-1
Solyc02g083890.2	-1.14225	4.85042	4.38435e-08	0.00095684	5.39761e-08	0.00117797	0.0293524	0.0297667	-1	-1
Solyc06g051350.2	-1.14238	3.47688	1.34202e-07	0.00292883	1.40471e-09	3.06563e-05	0.0293524	0.0214311	-1	-1
Solyc12g087860.1	-1.14357	1.97502	1.43915e-06	0.0314079	2.28934e-06	0.0499625	0.0293524	0.0309096	-1	-1
Solyc03g117560.2	-1.14404	3.44718	1.36807e-07	0.00298568	9.46017e-07	0.0206459	0.0293524	0.0344339	-1	-1
Solyc12g010130.1	-1.14476	5.73948	2.89509e-08	0.000631825	4.1634e-10	9.08621e-06	0.0293524	0.0230559	-1	-1
Solyc01g010720.2	-1.14528	3.85248	7.3624e-08	0.00160677	7.65767e-07	0.0167121	0.0293524	0.035204	-1	-1
Solyc07g066180.2	-1.14554	3.52709	9.40996e-08	0.00205363	2.17647e-10	4.74992e-06	0.0293524	0.0198705	-1	-1
Solyc04g074330.2	-1.14837	4.41718	4.66532e-08	0.00101816	7.1992e-10	1.57115e-05	0.0293524	0.0227538	-1	-1
Solyc03g119930.1	-1.14911	4.50524	3.49029e-08	0.000761721	2.34832e-09	5.12497e-05	0.0293524	0.0248861	-1	-1
Solyc07g062730.1	-1.14937	3.74849	8.7379e-08	0.00190696	6.1786e-11	1.34842e-06	0.0293524	0.0187148	-1	-1
Solyc09g092330.1	-1.14953	5.85372	2.9501e-08	0.00064383	4.60177e-12	1.00429e-07	0.0293524	0.0186049	-1	-1
Solyc01g106650.2	-1.14991	1.0343	1.15986e-05	0.253128	2.61454e-07	0.00570597	0.0293524	0.0171698	-1	-1
Solyc04g078310.2	-1.15127	2.24103	5.30711e-07	0.0115822	1.25183e-06	0.02732	0.0293524	0.0319392	-1	-1
Solyc02g083250.2	-1.15245	8.53605	1.87479e-08	0.000409154	6.62416e-10	1.44566e-05	0.0293524	0.0243397	-1	-1
Solyc04g071360.2	-1.1531	4.55664	4.1778e-08	0.000911764	1.07544e-09	2.34703e-05	0.0293524	0.0234359	-1	-1
Solyc11g051160.1	-1.15471	8.63028	1.76866e-08	0.000385993	3.2296e-10	7.04829e-06	0.0293524	0.023558	-1	-1
Solyc06g082430.1	-1.15499	2.9099	1.85836e-07	0.00405568	1.08053e-08	0.000235815	0.0293524	0.0235927	-1	-1
Solyc02g083640.2	-1.15541	4.06292	4.39061e-08	0.000958206	3.29563e-08	0.000719239	0.0293524	0.0287864	-1	-1
Solyc09g007810.2	-1.15544	4.87326	3.10913e-08	0.000678536	2.40619e-11	5.25126e-07	0.0293524	0.0198217	-1	-1
Solyc07g048090.1	-1.15546	8.45823	1.75964e-08	0.000384025	7.22151e-10	1.57602e-05	0.0293524	0.0245371	-1	-1
Solyc08g082010.2	-1.15758	7.02648	1.85337e-08	0.000404479	5.8687e-09	0.000128079	0.0293524	0.0274001	-1	-1
Solyc07g017730.2	-1.15794	3.01982	1.47189e-07	0.00321225	3.55417e-09	7.75663e-05	0.0293524	0.0223166	-1	-1
Solyc05g056120.2	-1.1581	4.85237	2.96599e-08	0.000647298	1.10818e-10	2.41849e-06	0.0293524	0.0213747	-1	-1
Solyc04g016480.2	-1.16057	3.3168	1.07723e-07	0.00235095	6.96788e-08	0.00152067	0.0293524	0.0283884	-1	-1
Solyc04g079560.2	-1.16106	5.48997	2.23147e-08	0.000486997	7.09608e-18	1.54865e-13	0.0293524	0.0119243	-1	-1
Solyc02g068080.2	-1.16175	7.09929	1.55679e-08	0.000339753	2.35511e-13	5.13979e-09	0.0293524	0.0174235	-1	-1
Solyc06g043150.2	-1.16198	3.97476	4.82835e-08	0.00105374	2.87849e-08	0.000628201	0.0293524	0.0283215	-1	-1
Solyc06g034150.2	-1.16288	1.93111	5.9372e-07	0.0129573	8.65404e-07	0.0188866	0.0293524	0.0304799	-1	-1
Solyc07g055870.2	-1.16402	2.23632	1.08532e-06	0.023686	2.78488e-08	0.000607771	0.0293524	0.0203487	-1	-1
Solyc09g090510.2	-1.16703	3.97076	7.21668e-08	0.00157497	1.16168e-07	0.00253526	0.0293524	0.0304251	-1	-1
Solyc07g065210.2	-1.16848	5.39267	1.78838e-08	0.000390296	2.50803e-07	0.00547353	0.0293524	0.0351257	-1	-1
Solyc07g006740.2	-1.16949	3.98423	4.92434e-08	0.00107469	3.30813e-07	0.00721967	0.0293524	0.0338774	-1	-1
Solyc06g035920.2	-1.16957	5.75728	1.62137e-08	0.000353848	4.65458e-14	1.01581e-09	0.0293524	0.0161895	-1	-1
Solyc01g102350.2	-1.17	5.13009	1.97977e-08	0.000432064	3.84257e-15	8.38603e-11	0.0293524	0.0144834	-1	-1
Solyc09g059990.1	-1.17025	2.94115	1.2785e-07	0.0027902	1.16065e-06	0.0253301	0.0293524	0.0355195	-1	-1
Solyc01g087450.2	-1.17232	2.34959	2.9956e-07	0.00653761	6.40201e-07	0.0139718	0.0293524	0.0315041	-1	-1
Solyc08g006590.1	-1.17316	3.5868	5.42127e-08	0.00118314	1.27297e-10	2.77814e-06	0.0293524	0.0200939	-1	-1
Solyc08g083240.2	-1.17319	6.59048	1.25348e-08	0.00027356	4.93441e-10	1.07689e-05	0.0293524	0.0245222	-1	-1
Solyc08g075320.2	-1.17421	5.77279	1.4437e-08	0.000315073	1.65718e-09	3.61664e-05	0.0293524	0.0258809	-1	-1
Solyc07g063350.2	-1.17465	3.46761	5.62848e-08	0.00122836	3.10729e-07	0.00678135	0.0293524	0.0334585	-1	-1
Solyc06g066770.1	-1.17514	6.05733	1.29997e-08	0.000283705	7.00787e-07	0.015294	0.0293524	0.0386885	-1	-1
Solyc11g066520.1	-1.17581	4.11628	3.17812e-08	0.000693594	2.47781e-08	0.000540756	0.0293524	0.0288628	-1	-1
Solyc07g006320.2	-1.17583	4.14143	3.19212e-08	0.000696648	8.88297e-10	1.93862e-05	0.0293524	0.0235031	-1	-1
Solyc05g006700.2	-1.17772	3.01899	1.21943e-07	0.00266129	3.89001e-09	8.48955e-05	0.0293524	0.0226987	-1	-1
Solyc09g074300.1	-1.18104	3.65201	3.26877e-08	0.000713377	9.36441e-07	0.0204369	0.0293524	0.037912	-1	-1
Solyc07g062040.2	-1.18159	3.15103	8.59367e-08	0.00187548	1.28363e-08	0.00028014	0.0293524	0.0254859	-1	-1
Solyc07g054490.2	-1.18369	5.98867	9.98072e-09	0.000217819	9.04102e-17	1.97311e-12	0.0293524	0.0137067	-1	-1
Solyc06g005810.2	-1.18475	6.46722	9.00129e-09	0.000196444	3.28338e-14	7.16566e-10	0.0293524	0.0167183	-1	-1
Solyc10g052600.1	-1.1864	3.50288	2.72698e-08	0.000595137	1.75384e-08	0.000382758	0.0293524	0.0284973	-1	-1
Solyc07g053030.2	-1.1871	6.21083	8.46028e-09	0.000184637	2.42258e-12	5.28704e-08	0.0293524	0.0197204	-1	-1
Solyc02g085030.2	-1.18747	7.36293	7.74101e-09	0.00016894	1.23432e-09	2.69377e-05	0.0293524	0.0264933	-1	-1
Solyc04g064920.2	-1.18887	4.30957	1.87144e-08	0.000408424	1.19327e-07	0.00260419	0.0293524	0.033348	-1	-1
Solyc12g055700.1	-1.18914	3.94752	2.59718e-08	0.000566808	3.17932e-07	0.00693856	0.0293524	0.0353039	-1	-1
Solyc06g071640.2	-1.18999	2.44371	1.06727e-07	0.00232922	1.1431e-06	0.0249469	0.0293524	0.0360616	-1	-1
Solyc07g039310.1	-1.19127	2.41036	2.29162e-07	0.00500124	1.20567e-07	0.00263125	0.0293524	0.0277284	-1	-1
Solyc08g067370.1	-1.19154	5.53179	9.19654e-09	0.000200705	9.19574e-12	2.00688e-07	0.0293524	0.0206393	-1	-1
Solyc10g078680.1	-1.19216	3.12927	5.99831e-08	0.00130907	5.03389e-08	0.0010986	0.0293524	0.0289686	-1	-1
Solyc03g114970.2	-1.19501	4.80982	1.07124e-08	0.000233787	3.35805e-09	7.32861e-05	0.0293524	0.02739	-1	-1
Solyc12g056220.1	-1.19691	10.1363	5.27874e-09	0.000115203	1.853e-17	4.04399e-13	0.0293524	0.0138369	-1	-1
Solyc02g088330.2	-1.19701	4.29776	1.27501e-08	0.000278258	1.44379e-11	3.15093e-07	0.0293524	0.0203918	-1	-1
Solyc09g075550.2	-1.19711	4.88811	9.93853e-09	0.000216898	2.39706e-07	0.00523135	0.0293524	0.0363709	-1	-1
Solyc01g103390.2	-1.19778	9.40164	5.19981e-09	0.000113481	1.16513e-06	0.0254278	0.0293524	0.0423448	-1	-1
Solyc11g072580.1	-1.19812	3.21063	3.80085e-08	0.000829498	1.64755e-06	0.0359562	0.0293524	0.0398117	-1	-1
Solyc07g064050.2	-1.19872	3.49486	2.69252e-08	0.000587615	8.92364e-07	0.0194749	0.0293524	0.038425	-1	-1
Solyc01g107260.2	-1.20194	2.95414	5.05028e-08	0.00110217	1.60371e-07	0.00349993	0.0293524	0.0321027	-1	-1
Solyc10g076890.1	-1.20228	5.50113	7.12878e-09	0.000155578	4.31577e-14	9.41874e-10	0.0293524	0.0169369	-1	-1
Solyc02g078100.2	-1.20453	7.63516	4.56829e-09	9.96983e-05	1.35288e-06	0.0295253	0.0293524	0.0432306	-1	-1
Solyc08g023440.2	-1.20689	4.69999	8.09662e-09	0.000176701	1.06864e-12	2.33221e-08	0.0293524	0.0188424	-1	-1
Solyc02g081050.2	-1.20752	4.60309	1.16058e-08	0.000253285	1.52719e-08	0.000333293	0.0293524	0.0298723	-1	-1
Solyc01g074000.2	-1.20954	5.74274	5.34046e-09	0.00011655	3.96459e-10	8.65231e-06	0.0293524	0.0254771	-1	-1
Solyc01g100310.2	-1.21241	3.3801	1.99676e-08	0.000435772	1.11927e-10	2.44269e-06	0.0293524	0.0214625	-1	-1
Solyc04g081080.1	-1.21483	2.93544	3.30896e-08	0.000722146	1.19985e-07	0.00261855	0.0293524	0.0323458	-1	-1
Solyc02g036260.2	-1.21511	2.05764	1.92643e-07	0.00420424	9.41776e-09	0.000205533	0.0293524	0.0226349	-1	-1
Solyc08g063040.2	-1.21711	4.85853	5.54838e-09	0.000121088	3.09884e-08	0.000676291	0.0293524	0.032662	-1	-1
Solyc04g078810.2	-1.21713	5.1973	4.949e-09	0.000108007	1.62391e-12	3.54402e-08	0.0293524	0.0198697	-1	-1
Solyc08g060920.2	-1.21765	8.67212	2.99935e-09	6.54579e-05	1.24182e-09	2.71015e-05	0.0293524	0.0279848	-1	-1
Solyc02g088320.2	-1.21993	3.10321	3.25364e-08	0.000710075	2.15852e-10	4.71076e-06	0.0293524	0.0211509	-1	-1
Solyc07g039380.2	-1.22254	3.30644	1.45185e-08	0.000316852	1.6243e-06	0.0354487	0.0293524	0.042172	-1	-1
Solyc10g078330.1	-1.22312	4.20288	6.59587e-09	0.000143948	1.69448e-07	0.00369803	0.0293524	0.036458	-1	-1
Solyc03g112790.2	-1.2252	2.02984	2.43407e-07	0.00531211	9.86419e-09	0.000215276	0.0293524	0.0219981	-1	-1
Solyc09g014240.2	-1.22661	5.3668	3.511e-09	7.6624e-05	1.59386e-07	0.00347845	0.0293524	0.0374422	-1	-1
Solyc11g007930.1	-1.22855	3.43019	1.41484e-08	0.000308775	1.24584e-07	0.00271891	0.0293524	0.0342679	-1	-1
Solyc04g074810.2	-1.22915	4.28934	4.99746e-09	0.000109065	1.01825e-11	2.22223e-07	0.0293524	0.0213039	-1	-1
Solyc02g080100.1	-1.22921	0.680228	7.48739e-06	0.163405	1.2017e-06	0.026226	0.0293524	0.0217165	-1	-1
Solyc10g005000.2	-1.22937	5.51132	3.40326e-09	7.42727e-05	3.00426e-13	6.55649e-09	0.0293524	0.0190022	-1	-1
Solyc12g014040.1	-1.22959	3.38452	1.47458e-08	0.000321813	4.97737e-10	1.08626e-05	0.0293524	0.0237071	-1	-1
Solyc09g075560.1	-1.22963	4.57705	4.95839e-09	0.000108212	2.49311e-15	5.44096e-11	0.0293524	0.0153879	-1	-1
Solyc06g084420.1	-1.23003	2.81596	2.55988e-08	0.000558668	9.04455e-08	0.00197388	0.0293524	0.0322462	-1	-1
Solyc05g013880.1	-1.23501	5.99084	2.40652e-09	5.25198e-05	1.83906e-10	4.01356e-06	0.0293524	0.0256673	-1	-1
Solyc08g042100.2	-1.23588	3.31065	1.4962e-08	0.00032653	1.81818e-09	3.96799e-05	0.0293524	0.0256054	-1	-1
Solyc01g089850.2	-1.23604	3.61781	1.03647e-08	0.0002262	2.04782e-07	0.00446915	0.0293524	0.0361566	-1	-1
Solyc02g091890.1	-1.23655	6.18062	2.16078e-09	4.71568e-05	2.6498e-12	5.78292e-08	0.0293524	0.0213888	-1	-1
Solyc07g053790.1	-1.23714	2.55088	4.65121e-08	0.00101508	1.92211e-07	0.00419482	0.0293524	0.0329593	-1	-1
Solyc10g083180.1	-1.23724	4.0573	2.35406e-08	0.00051375	8.27882e-09	0.000180677	0.0293524	0.0272637	-1	-1
Solyc08g005720.2	-1.24002	3.31111	1.23518e-08	0.000269567	4.69175e-07	0.0102393	0.0293524	0.0383943	-1	-1
Solyc02g083700.2	-1.24037	3.96798	1.48664e-08	0.000324444	1.1706e-07	0.00255471	0.0293524	0.0341062	-1	-1
Solyc11g072840.1	-1.2404	3.49761	8.80648e-09	0.000192193	3.38988e-08	0.000739807	0.0293524	0.032125	-1	-1
Solyc08g077210.2	-1.24049	8.07473	1.58071e-09	3.44975e-05	1.03366e-09	2.25586e-05	0.0293524	0.0286989	-1	-1
Solyc09g059460.2	-1.24056	6.66559	1.8488e-09	4.03482e-05	2.88218e-10	6.29006e-06	0.0293524	0.0266474	-1	-1
Solyc01g102290.2	-1.24188	7.73386	1.5302e-09	3.33951e-05	2.56529e-12	5.59849e-08	0.0293524	0.0218429	-1	-1
Solyc12g008600.1	-1.24406	3.11318	1.57052e-08	0.000342749	9.16448e-11	2.00006e-06	0.0293524	0.021334	-1	-1
Solyc09g090600.2	-1.24451	6.82629	1.63364e-09	3.56526e-05	7.99611e-07	0.0174507	0.0293524	0.0439436	-1	-1
Solyc09g008060.2	-1.2447	3.86701	4.01891e-09	8.77086e-05	1.34292e-08	0.000293078	0.0293524	0.031614	-1	-1
Solyc09g098540.2	-1.24517	8.2695	1.36987e-09	2.98959e-05	2.89058e-16	6.30841e-12	0.0293524	0.01608	-1	-1
Solyc09g074850.2	-1.24756	5.86119	1.51287e-09	3.30169e-05	1.39838e-06	0.0305183	0.0293524	0.0461815	-1	-1
Solyc01g080290.2	-1.24896	2.82912	1.57068e-08	0.000342786	2.20921e-08	0.000482139	0.0293524	0.0300697	-1	-1
Solyc03g019890.2	-1.24981	4.39186	2.84414e-09	6.20704e-05	1.36789e-07	0.00298528	0.0293524	0.0376652	-1	-1
Solyc11g008080.1	-1.25196	3.50596	6.20722e-09	0.000135466	3.76256e-08	0.000821141	0.0293524	0.0330874	-1	-1
Solyc05g054120.1	-1.25236	4.07118	3.35162e-09	7.31458e-05	1.82915e-06	0.0399194	0.0293524	0.0460433	-1	-1
Solyc01g106540.2	-1.2535	3.6245	5.83587e-09	0.000127362	2.83248e-07	0.0061816	0.0293524	0.038474	-1	-1
Solyc05g026180.1	-1.25362	1.88749	1.27363e-07	0.00277957	1.8589e-08	0.000405685	0.0293524	0.0247337	-1	-1
Solyc08g078670.2	-1.25364	5.45256	1.42652e-09	3.11323e-05	9.27898e-13	2.02504e-08	0.0293524	0.0209463	-1	-1
Solyc09g007420.2	-1.25512	4.85641	1.74474e-09	3.80772e-05	6.38546e-10	1.39356e-05	0.0293524	0.0278014	-1	-1
Solyc02g077090.2	-1.25736	4.3948	2.34041e-09	5.10771e-05	2.29642e-14	5.01172e-10	0.0293524	0.0174103	-1	-1
Solyc07g007550.2	-1.25764	5.91062	1.21742e-09	2.6569e-05	4.80805e-07	0.0104931	0.0293524	0.042967	-1	-1
Solyc01g094610.2	-1.25789	2.50873	2.49333e-08	0.000544145	1.91483e-06	0.0417893	0.0293524	0.0423403	-1	-1
Solyc02g079010.2	-1.26008	2.58014	3.00596e-08	0.000656022	4.01471e-07	0.00876171	0.0293524	0.0363262	-1	-1
Solyc01g111830.2	-1.26028	7.38364	9.25995e-10	2.02089e-05	1.08921e-15	2.37709e-11	0.0293524	0.0170556	-1	-1
Solyc10g085100.1	-1.26099	5.77614	1.27508e-09	2.78273e-05	1.8973e-11	4.14067e-07	0.0293524	0.0238749	-1	-1
Solyc02g081300.2	-1.26292	5.19514	1.36824e-09	2.98605e-05	1.73688e-16	3.79057e-12	0.0293524	0.0154731	-1	-1
Solyc03g093130.2	-1.26345	2.54486	1.07025e-08	0.000233572	3.97118e-07	0.0086667	0.0293524	0.0385595	-1	-1
Solyc03g118120.2	-1.26419	2.16508	9.11938e-08	0.00199021	7.28356e-07	0.0158956	0.0293524	0.0356743	-1	-1
Solyc03g113680.2	-1.26509	4.48795	1.86608e-09	4.07253e-05	5.34718e-08	0.00116697	0.0293524	0.0361293	-1	-1
Solyc02g089050.2	-1.26524	3.37142	5.15582e-09	0.000112521	2.84053e-07	0.00619917	0.0293524	0.0389328	-1	-1
Solyc07g042560.2	-1.26526	3.28877	5.36482e-09	0.000117082	1.00875e-07	0.00220149	0.0293524	0.0358976	-1	-1
Solyc10g083530.1	-1.26848	2.25411	3.3058e-08	0.000721458	1.16933e-06	0.0255195	0.0293524	0.0401459	-1	-1
Solyc01g107890.2	-1.27657	6.35452	7.00457e-10	1.52868e-05	5.82846e-16	1.272e-11	0.0293524	0.0168459	-1	-1
Solyc11g019910.1	-1.27701	5.83936	7.04034e-10	1.53648e-05	6.0343e-08	0.00131693	0.0293524	0.0381441	-1	-1
Solyc10g084970.1	-1.27732	6.0335	7.39377e-10	1.61362e-05	1.59706e-10	3.48543e-06	0.0293524	0.0271646	-1	-1
Solyc05g005580.2	-1.2781	3.46402	4.01483e-09	8.76196e-05	1.9776e-09	4.31592e-05	0.0293524	0.0280984	-1	-1
Solyc05g024160.2	-1.28045	1.86373	1.40007e-07	0.00305552	2.42085e-09	5.28326e-05	0.0293524	0.0203248	-1	-1
Solyc08g079250.2	-1.28073	5.70482	6.70452e-10	1.46319e-05	2.22899e-08	0.000486454	0.0293524	0.0358698	-1	-1
Solyc04g080270.2	-1.28261	3.29846	3.9817e-09	8.68966e-05	5.37194e-08	0.00117237	0.0293524	0.0349947	-1	-1
Solyc01g096740.2	-1.28286	5.86977	6.59141e-10	1.43851e-05	6.91455e-12	1.50903e-07	0.0293524	0.0236738	-1	-1
Solyc09g059470.2	-1.28342	3.68321	8.52178e-09	0.000185979	2.17304e-08	0.000474243	0.0293524	0.0313476	-1	-1
Solyc01g106690.2	-1.28432	5.56131	6.57144e-10	1.43415e-05	4.407e-16	9.61784e-12	0.0293524	0.0166559	-1	-1
Solyc03g007370.2	-1.28435	4.10452	2.49043e-09	5.43512e-05	6.78238e-08	0.00148019	0.0293524	0.0364363	-1	-1
Solyc07g054410.1	-1.28467	1.48585	1.19413e-07	0.00260607	1.22447e-08	0.000267229	0.0293524	0.0238703	-1	-1
Solyc06g036110.1	-1.28472	6.85063	4.56133e-10	9.95465e-06	3.15199e-07	0.00687891	0.0293524	0.0436667	-1	-1
Solyc04g081490.2	-1.28996	8.37351	3.57011e-10	7.79141e-06	5.43734e-18	1.18664e-13	0.0293524	0.0154251	-1	-1
Solyc11g008810.1	-1.29017	5.28675	6.52213e-10	1.42339e-05	1.24993e-14	2.72785e-10	0.0293524	0.0185027	-1	-1
Solyc09g075480.2	-1.29031	4.80187	7.29892e-10	1.59292e-05	2.63569e-08	0.000575213	0.0293524	0.0362084	-1	-1
Solyc10g055230.1	-1.29117	6.65089	3.96724e-10	8.6581e-06	5.14915e-11	1.12375e-06	0.0293524	0.0266131	-1	-1
Solyc03g033510.2	-1.29352	1.98367	4.45406e-08	0.000972054	4.57905e-08	0.000999333	0.0293524	0.0294212	-1	-1
Solyc01g108860.2	-1.29368	10.1332	3.04401e-10	6.64324e-06	4.55706e-16	9.94533e-12	0.0293524	0.0176419	-1	-1
Solyc11g005150.1	-1.29552	6.07959	3.6947e-10	8.06331e-06	8.86886e-10	1.93554e-05	0.0293524	0.0307022	-1	-1
Solyc09g090010.2	-1.29587	6.33313	3.57324e-10	7.79824e-06	4.09683e-08	0.000894091	0.0293524	0.0384296	-1	-1
Solyc04g080520.1	-1.29732	3.7517	1.68053e-09	3.66758e-05	7.39141e-11	1.6131e-06	0.0293524	0.0247293	-1	-1
Solyc03g115120.1	-1.29779	1.82863	3.66184e-08	0.000799161	8.33625e-09	0.00018193	0.0293524	0.0260372	-1	-1
Solyc06g063430.1	-1.29919	2.6359	4.75464e-09	0.000103765	1.49083e-09	3.25358e-05	0.0293524	0.0272478	-1	-1
Solyc07g062550.2	-1.30067	2.43137	1.29304e-08	0.000282193	4.26229e-09	9.30201e-05	0.0293524	0.02721	-1	-1
Solyc12g098770.1	-1.30157	3.37448	1.61815e-09	3.53144e-05	1.39053e-06	0.0303469	0.0293524	0.0474676	-1	-1
Solyc09g009860.1	-1.30211	2.48532	1.19514e-08	0.000260827	3.00646e-07	0.0065613	0.0293524	0.0378698	-1	-1
Solyc02g038690.1	-1.30273	2.56305	7.66512e-09	0.000167284	1.19232e-06	0.0260212	0.0293524	0.0438473	-1	-1
Solyc11g010600.1	-1.30524	7.15641	2.54243e-10	5.5486e-06	8.34929e-13	1.82215e-08	0.0293524	0.0228838	-1	-1
Solyc08g082120.2	-1.30798	8.29475	2.06981e-10	4.51716e-06	1.80647e-11	3.94244e-07	0.0293524	0.0262484	-1	-1
Solyc09g075750.1	-1.31125	4.35807	5.78648e-10	1.26284e-05	4.07632e-09	8.89615e-05	0.0293524	0.0327674	-1	-1
Solyc02g089990.1	-1.31179	2.64913	4.35695e-09	9.50862e-05	1.16828e-07	0.00254967	0.0293524	0.0371834	-1	-1
Solyc08g078210.2	-1.31221	4.63343	4.92454e-10	1.07473e-05	1.03655e-16	2.26217e-12	0.0293524	0.015826	-1	-1
Solyc12g055810.1	-1.31258	3.78327	1.28307e-09	2.80017e-05	9.5681e-11	2.08814e-06	0.0293524	0.0254367	-1	-1
Solyc10g008210.2	-1.31588	3.64655	1.01715e-09	2.21982e-05	2.58674e-08	0.000564531	0.0293524	0.0358737	-1	-1
Solyc08g048390.1	-1.31739	4.10097	7.16527e-10	1.56375e-05	5.45418e-10	1.19032e-05	0.0293524	0.0289151	-1	-1
Solyc05g006420.2	-1.31745	5.53015	2.40287e-10	5.24402e-06	2.65306e-09	5.79005e-05	0.0293524	0.03332	-1	-1
Solyc08g081450.2	-1.31772	3.34385	1.95936e-09	4.27611e-05	1.59596e-11	3.48303e-07	0.0293524	0.0224573	-1	-1
Solyc02g090430.2	-1.31818	1.03784	3.71675e-07	0.00811144	9.09591e-07	0.0198509	0.0293524	0.032644	-1	-1
Solyc07g062810.2	-1.31994	6.19808	2.08169e-10	4.54309e-06	3.03603e-12	6.62582e-08	0.0293524	0.0242651	-1	-1
Solyc01g067330.2	-1.32016	3.40643	8.25261e-10	1.80105e-05	1.96186e-06	0.0428157	0.0293524	0.0505859	-1	-1
Solyc06g051300.2	-1.32267	1.71305	4.2828e-08	0.000934679	4.00308e-07	0.00873631	0.0293524	0.0361293	-1	-1
Solyc12g056240.1	-1.32273	5.13727	2.62842e-10	5.73627e-06	6.65948e-13	1.45337e-08	0.0293524	0.0224587	-1	-1
Solyc10g011820.2	-1.32313	5.38825	2.03176e-10	4.43411e-06	5.13995e-14	1.12174e-09	0.0293524	0.0207491	-1	-1
Solyc05g013870.2	-1.32349	3.50534	9.00991e-10	1.96632e-05	1.12858e-06	0.0246302	0.0293524	0.0481267	-1	-1
Solyc09g007940.2	-1.32858	5.8991	1.47829e-10	3.22623e-06	1.28447e-06	0.0280324	0.0293524	0.0516672	-1	-1
Solyc07g049560.2	-1.3294	7.9409	1.10022e-10	2.40113e-06	5.39335e-08	0.00117705	0.0293524	0.0413457	-1	-1
Solyc02g093670.2	-1.32953	4.9349	2.91e-10	6.35079e-06	2.89065e-08	0.000630856	0.0293524	0.0383205	-1	-1
Solyc03g093450.2	-1.32959	4.55827	2.7364e-10	5.97192e-06	1.43619e-07	0.00313433	0.0293524	0.0428607	-1	-1
Solyc04g051180.1	-1.3306	3.54847	9.13656e-10	1.99396e-05	2.25232e-07	0.00491547	0.0293524	0.0424512	-1	-1
Solyc07g041730.2	-1.33123	2.7723	1.65622e-09	3.61454e-05	1.26237e-08	0.0002755	0.0293524	0.0334769	-1	-1
Solyc07g047850.2	-1.33136	2.5482	3.19955e-09	6.9827e-05	1.41911e-06	0.0309707	0.0293524	0.0470654	-1	-1
Solyc07g063740.2	-1.33184	4.75126	2.17974e-10	4.75706e-06	2.23301e-15	4.87333e-11	0.0293524	0.0184171	-1	-1
Solyc01g088250.2	-1.33473	2.14897	2.0406e-08	0.00044534	5.75984e-08	0.00125703	0.0293524	0.0320343	-1	-1
Solyc02g071200.2	-1.33543	2.08928	1.28937e-08	0.000281391	1.63818e-06	0.0357517	0.0293524	0.0450485	-1	-1
Solyc10g076300.1	-1.33578	3.71704	4.55462e-10	9.94001e-06	5.53588e-09	0.000120815	0.0293524	0.0339016	-1	-1
Solyc01g005990.2	-1.33593	6.00315	1.16396e-10	2.54024e-06	1.05832e-07	0.00230969	0.0293524	0.0433147	-1	-1
Solyc04g009820.2	-1.33606	3.51548	1.19434e-09	2.60652e-05	1.1144e-08	0.000243207	0.0293524	0.0337915	-1	-1
Solyc11g066250.1	-1.33779	4.55104	1.47693e-10	3.22325e-06	5.72435e-08	0.00124928	0.0293524	0.0412173	-1	-1
Solyc05g050210.2	-1.33788	5.3424	1.56256e-10	3.41012e-06	1.02533e-07	0.00223767	0.0293524	0.0428349	-1	-1
Solyc06g054280.1	-1.33794	3.35562	8.64125e-10	1.88587e-05	7.03108e-08	0.00153446	0.0293524	0.0389507	-1	-1
Solyc05g009720.2	-1.33851	6.35863	1.00483e-10	2.19294e-06	1.28838e-12	2.81177e-08	0.0293524	0.0243173	-1	-1
Solyc10g080500.1	-1.33895	6.74817	9.08726e-11	1.9832e-06	2.6937e-10	5.87874e-06	0.0293524	0.030926	-1	-1
Solyc02g091600.1	-1.34116	1.15797	4.60345e-07	0.0100466	3.54456e-07	0.00773565	0.0293524	0.0284178	-1	-1
Solyc03g119940.2	-1.34558	3.92071	4.19467e-10	9.15445e-06	6.12606e-12	1.33695e-07	0.0293524	0.0237374	-1	-1
Solyc05g055870.2	-1.34817	3.62817	2.54835e-10	5.56151e-06	2.68235e-18	5.85397e-14	0.0293524	0.0144059	-1	-1
Solyc10g007110.2	-1.34925	5.52284	9.04268e-11	1.97347e-06	1.02777e-07	0.002243	0.0293524	0.0438267	-1	-1
Solyc06g074800.1	-1.3526	3.55866	3.08908e-10	6.7416e-06	1.91909e-13	4.18822e-09	0.0293524	0.0208849	-1	-1
Solyc03g119470.1	-1.3528	1.37688	6.43389e-08	0.00140413	1.11106e-06	0.0242479	0.0293524	0.0392949	-1	-1
Solyc06g007370.1	-1.35281	3.71883	3.827e-10	8.35205e-06	1.14455e-09	2.49786e-05	0.0293524	0.0312111	-1	-1
Solyc09g009830.2	-1.35323	4.36143	1.59528e-10	3.48154e-06	4.03711e-09	8.81059e-05	0.0293524	0.0349811	-1	-1
Solyc09g065480.1	-1.35492	2.66946	2.21542e-09	4.83493e-05	2.31802e-09	5.05885e-05	0.0293524	0.0294399	-1	-1
Solyc11g066820.1	-1.35584	8.07591	4.81318e-11	1.05043e-06	9.19893e-19	2.00757e-14	0.0293524	0.0161851	-1	-1
Solyc02g092050.2	-1.35612	1.97007	1.79269e-08	0.000391237	2.24897e-07	0.00490815	0.0293524	0.0366248	-1	-1
Solyc03g112930.2	-1.35625	2.55091	4.73986e-09	0.000103443	1.32458e-10	2.89077e-06	0.0293524	0.0231013	-1	-1
Solyc08g077060.2	-1.35773	5.06196	9.09405e-11	1.98468e-06	6.90342e-07	0.015066	0.0293524	0.0507044	-1	-1
Solyc11g069430.1	-1.36148	10.4054	3.6951e-11	8.06418e-07	1.40068e-17	3.05684e-13	0.0293524	0.0176417	-1	-1
Solyc03g031660.1	-1.36163	1.73713	3.89475e-08	0.00084999	1.40471e-08	0.000306565	0.0293524	0.026769	-1	-1
Solyc06g005470.2	-1.36228	11.8501	3.55756e-11	7.76403e-07	2.71523e-07	0.00592571	0.0293524	0.0485998	-1	-1
Solyc04g010270.1	-1.36243	5.90208	5.85838e-11	1.27853e-06	8.41371e-11	1.83621e-06	0.0293524	0.0298557	-1	-1
Solyc05g024410.2	-1.36315	7.80933	3.98542e-11	8.69779e-07	9.19904e-16	2.0076e-11	0.0293524	0.0197738	-1	-1
Solyc07g052950.2	-1.36667	3.75588	2.92461e-10	6.38267e-06	3.77239e-08	0.000823286	0.0293524	0.0394787	-1	-1
Solyc05g050750.1	-1.3716	1.59352	9.27173e-09	0.000202346	2.33432e-07	0.00509441	0.0293524	0.0385116	-1	-1
Solyc08g075760.2	-1.37172	3.17043	1.55199e-09	3.38706e-05	2.17965e-10	4.75687e-06	0.0293524	0.0259743	-1	-1
Solyc12g087940.1	-1.37207	8.05224	2.82505e-11	6.16538e-07	3.85072e-07	0.00840381	0.0293524	0.0504555	-1	-1
Solyc05g054480.2	-1.37227	5.00842	5.79218e-11	1.26408e-06	1.11312e-10	2.42927e-06	0.0293524	0.0302839	-1	-1
Solyc02g021260.1	-1.37374	2.70278	5.84894e-10	1.27647e-05	8.01285e-07	0.0174872	0.0293524	0.0485012	-1	-1
Solyc06g072730.2	-1.37459	2.87568	6.68431e-10	1.45878e-05	1.04873e-11	2.28874e-07	0.0293524	0.0233603	-1	-1
Solyc01g009040.2	-1.37598	4.48285	7.31489e-11	1.5964e-06	4.35442e-10	9.50309e-06	0.0293524	0.0321074	-1	-1
Solyc02g082870.2	-1.37606	4.33729	7.49583e-11	1.63589e-06	6.31229e-12	1.37759e-07	0.0293524	0.0261895	-1	-1
Solyc05g009070.2	-1.37686	3.41742	1.56585e-10	3.41731e-06	1.05512e-13	2.3027e-09	0.0293524	0.0210566	-1	-1
Solyc06g054070.2	-1.37736	0.872005	1.15373e-07	0.00251791	6.3485e-07	0.013855	0.0293524	0.0354521	-1	-1
Solyc10g005140.1	-1.37807	2.07978	6.45476e-09	0.000140869	1.6643e-07	0.00363216	0.0293524	0.038235	-1	-1
Solyc03g117100.2	-1.37943	2.44315	3.06057e-09	6.67939e-05	4.12565e-09	9.00383e-05	0.0293524	0.0299781	-1	-1
Solyc06g074370.1	-1.38094	3.66723	2.44893e-10	5.34454e-06	8.2466e-10	1.79974e-05	0.0293524	0.0314121	-1	-1
Solyc04g072940.2	-1.381	3.74417	1.64685e-10	3.59409e-06	9.73904e-14	2.12545e-09	0.0293524	0.020958	-1	-1
Solyc05g014270.2	-1.38113	3.34878	2.49526e-10	5.44565e-06	5.00374e-10	1.09202e-05	0.0293524	0.0305041	-1	-1
Solyc07g056360.1	-1.38294	1.49851	2.3721e-08	0.000517686	2.43729e-08	0.000531914	0.0293524	0.0294229	-1	-1
Solyc01g109580.2	-1.38442	3.47659	1.22609e-10	2.67581e-06	6.64382e-09	0.000144995	0.0293524	0.0367426	-1	-1
Solyc02g080160.2	-1.38624	2.06982	1.89344e-09	4.13225e-05	1.1589e-07	0.00252919	0.0293524	0.0396124	-1	-1
Solyc08g061240.1	-1.38629	1.66028	5.76716e-09	0.000125862	3.07118e-08	0.000670254	0.0293524	0.0334654	-1	-1
Solyc09g072800.2	-1.39361	4.92109	3.28459e-11	7.16828e-07	1.77023e-15	3.86335e-11	0.0293524	0.0200588	-1	-1
Solyc02g080450.1	-1.39474	4.75369	2.53756e-11	5.53798e-07	2.44317e-07	0.00533198	0.0293524	0.0495425	-1	-1
Solyc09g061250.2	-1.3948	3.01765	2.21152e-10	4.82642e-06	3.21497e-13	7.01635e-09	0.0293524	0.0213805	-1	-1
Solyc09g072820.2	-1.39493	6.20417	1.74519e-11	3.8087e-07	2.0363e-09	4.44402e-05	0.0293524	0.037033	-1	-1
Solyc06g068770.2	-1.39509	5.44081	2.05436e-11	4.48344e-07	8.96723e-14	1.95701e-09	0.0293524	0.023611	-1	-1
Solyc05g013650.2	-1.39525	2.03908	1.00429e-09	2.19176e-05	3.7591e-07	0.00820385	0.0293524	0.044946	-1	-1
Solyc08g065430.2	-1.39827	3.83609	8.63305e-11	1.88408e-06	1.09265e-09	2.38459e-05	0.0293524	0.0336236	-1	-1
Solyc10g084540.1	-1.40127	4.60314	3.72766e-11	8.13525e-07	1.71198e-09	3.73623e-05	0.0293524	0.0357368	-1	-1
Solyc12g089370.1	-1.40173	3.88701	8.96084e-11	1.95561e-06	1.49833e-13	3.26995e-09	0.0293524	0.0219457	-1	-1
Solyc07g052670.2	-1.40366	8.83942	1.00729e-11	2.19832e-07	4.09521e-10	8.9374e-06	0.0293524	0.0347996	-1	-1
Solyc01g086720.2	-1.40391	2.98069	2.37608e-10	5.18555e-06	5.79983e-13	1.26575e-08	0.0293524	0.0216643	-1	-1
Solyc10g007290.2	-1.40545	10.4788	8.94516e-12	1.95219e-07	1.18378e-09	2.58348e-05	0.0293524	0.0369129	-1	-1
Solyc09g097930.2	-1.40934	3.323	1.38399e-10	3.02041e-06	9.00197e-15	1.96459e-10	0.0293524	0.0188928	-1	-1
Solyc06g074670.2	-1.40979	6.69343	9.89697e-12	2.15992e-07	8.64441e-13	1.88656e-08	0.0293524	0.0265845	-1	-1
Solyc11g069450.1	-1.41274	4.70041	2.1587e-11	4.71114e-07	9.28653e-14	2.02669e-09	0.0293524	0.0234306	-1	-1
Solyc01g091670.2	-1.41336	2.88989	2.6914e-10	5.87372e-06	1.50896e-08	0.000329315	0.0293524	0.0377753	-1	-1
Solyc05g056450.2	-1.41528	4.44615	1.91316e-11	4.17528e-07	4.09446e-08	0.000893574	0.0293524	0.0445713	-1	-1
Solyc05g009060.2	-1.4181	2.74028	1.3081e-10	2.85479e-06	8.20814e-07	0.0179134	0.0293524	0.0528799	-1	-1
Solyc05g014710.2	-1.41897	4.55356	1.89689e-11	4.13978e-07	4.1211e-12	8.99388e-08	0.0293524	0.0274366	-1	-1
Solyc04g071490.2	-1.41963	1.11306	5.90927e-08	0.00128964	6.68323e-09	0.000145855	0.0293524	0.0235265	-1	-1
Solyc03g116910.2	-1.42127	5.14012	1.03892e-11	2.26734e-07	5.25667e-08	0.00114722	0.0293524	0.0462457	-1	-1
Solyc06g083880.2	-1.42183	1.72143	8.12617e-09	0.000177345	2.18913e-07	0.00477756	0.0293524	0.0392471	-1	-1
Solyc01g087020.2	-1.42192	4.57492	1.21491e-11	2.65141e-07	2.12675e-07	0.00464141	0.0293524	0.0507818	-1	-1
Solyc02g083340.2	-1.42226	3.21234	1.30709e-10	2.85259e-06	8.82554e-12	1.92609e-07	0.0293524	0.0256773	-1	-1
Solyc05g006510.1	-1.42651	4.28079	1.63881e-11	3.57654e-07	5.03992e-12	1.09991e-07	0.0293524	0.0278541	-1	-1
Solyc06g076330.2	-1.4293	3.18212	1.25052e-10	2.72914e-06	1.35235e-06	0.0295138	0.0293524	0.055486	-1	-1
Solyc09g025230.2	-1.43142	1.79316	3.10157e-09	6.76886e-05	6.38623e-07	0.0139373	0.0293524	0.045996	-1	-1
Solyc08g007450.1	-1.43233	2.69294	1.41184e-10	3.0812e-06	3.70116e-07	0.00807741	0.0293524	0.0495959	-1	-1
Solyc12g056510.1	-1.43331	7.0772	4.38957e-12	9.5798e-08	1.46191e-12	3.19048e-08	0.0293524	0.0280804	-1	-1
Solyc07g062680.1	-1.43397	1.68389	5.93241e-09	0.000129469	2.44835e-08	0.000534327	0.0293524	0.0330202	-1	-1
Solyc02g063430.2	-1.43558	4.58483	9.00648e-12	1.96557e-07	1.73212e-09	3.78018e-05	0.0293524	0.0379878	-1	-1
Solyc07g066540.1	-1.43601	2.67351	2.39342e-10	5.22341e-06	3.37213e-08	0.000735934	0.0293524	0.0404768	-1	-1
Solyc07g006020.2	-1.43674	1.46758	4.35405e-09	9.50228e-05	1.31915e-07	0.00287892	0.0293524	0.0390511	-1	-1
Solyc08g078680.2	-1.43696	1.02405	4.86159e-08	0.00106099	1.46902e-08	0.0003206	0.0293524	0.0259739	-1	-1
Solyc02g081180.1	-1.44182	1.94387	3.33655e-09	7.28168e-05	9.07929e-07	0.0198146	0.0293524	0.0476973	-1	-1
Solyc12g055840.1	-1.44622	4.52025	7.77547e-12	1.69692e-07	3.56603e-10	7.78251e-06	0.0293524	0.0351947	-1	-1
Solyc04g082140.2	-1.44725	7.97917	2.44477e-12	5.33547e-08	2.86526e-14	6.25314e-10	0.0293524	0.0249103	-1	-1
Solyc09g009010.2	-1.44868	2.23247	1.67864e-09	3.66347e-05	1.23496e-06	0.0269517	0.0293524	0.0505568	-1	-1
Solyc11g005820.1	-1.44875	3.62806	2.76811e-11	6.04113e-07	2.98118e-07	0.00650613	0.0293524	0.0518536	-1	-1
Solyc08g007540.2	-1.44977	5.73249	4.71373e-12	1.02872e-07	4.29251e-08	0.000936798	0.0293524	0.0472688	-1	-1
Solyc03g097400.1	-1.44979	1.71082	4.09452e-09	8.93588e-05	6.24916e-11	1.36382e-06	0.0293524	0.0214148	-1	-1
Solyc03g112130.1	-1.45013	2.9978	5.15573e-11	1.12519e-06	2.87371e-13	6.27159e-09	0.0293524	0.0229626	-1	-1
Solyc03g026210.2	-1.45123	1.87931	2.13327e-09	4.65564e-05	8.43516e-08	0.00184089	0.0293524	0.0393461	-1	-1
Solyc03g118510.2	-1.45409	4.90376	4.57958e-12	9.99447e-08	1.06194e-16	2.31757e-12	0.0293524	0.0200754	-1	-1
Solyc02g085110.2	-1.4542	3.58993	1.47419e-11	3.21727e-07	7.43555e-08	0.00162273	0.0293524	0.0476059	-1	-1
Solyc05g015320.2	-1.45458	2.99017	1.51391e-10	3.30395e-06	2.42399e-08	0.000529011	0.0293524	0.0406106	-1	-1
Solyc08g005580.2	-1.455	2.13775	6.32847e-10	1.38113e-05	5.0211e-09	0.000109581	0.0293524	0.0338368	-1	-1
Solyc03g071570.2	-1.45688	4.5751	4.86926e-12	1.06267e-07	6.0398e-17	1.31813e-12	0.0293524	0.0196262	-1	-1
Solyc04g080510.2	-1.45752	2.10891	6.66172e-10	1.45385e-05	5.54968e-09	0.000121116	0.0293524	0.0339836	-1	-1
Solyc04g058080.2	-1.46031	0.51404	5.5814e-07	0.0121808	1.21886e-06	0.0266003	0.0293524	0.03302	-1	-1
Solyc08g029090.2	-1.46165	1.53143	9.07653e-09	0.000198086	2.85877e-10	6.23899e-06	0.0293524	0.021945	-1	-1
Solyc12g057160.1	-1.46295	3.99243	7.18562e-12	1.56819e-07	2.53919e-09	5.54154e-05	0.0293524	0.0393778	-1	-1
Solyc07g052240.2	-1.463	4.92809	3.23699e-12	7.06442e-08	2.31713e-10	5.05691e-06	0.0293524	0.0356556	-1	-1
Solyc05g013560.2	-1.46398	3.67742	3.17694e-11	6.93335e-07	7.70095e-13	1.68066e-08	0.0293524	0.0247383	-1	-1
Solyc10g083340.1	-1.46504	2.20203	4.8743e-10	1.06377e-05	1.60099e-12	3.49399e-08	0.0293524	0.0207624	-1	-1
Solyc02g089040.2	-1.46653	1.191	2.15121e-08	0.00046948	1.91032e-06	0.0416909	0.0293524	0.0470569	-1	-1
Solyc03g118870.2	-1.46787	2.75975	6.79403e-11	1.48273e-06	4.00021e-11	8.73005e-07	0.0293524	0.0285289	-1	-1
Solyc02g067930.2	-1.46966	1.56907	2.41246e-09	5.26495e-05	4.47853e-08	0.000977395	0.0293524	0.0372065	-1	-1
Solyc06g051990.2	-1.47078	1.31585	2.65021e-08	0.000578382	2.59711e-08	0.000566793	0.0293524	0.0292926	-1	-1
Solyc06g060500.1	-1.47166	5.0385	2.32614e-12	5.07656e-08	1.8232e-14	3.97895e-10	0.0293524	0.0244373	-1	-1
Solyc08g076520.2	-1.47364	3.71614	9.7845e-12	2.13537e-07	3.81686e-11	8.32991e-07	0.0293524	0.0313129	-1	-1
Solyc11g072860.1	-1.47385	5.87554	1.49462e-12	3.26186e-08	1.21372e-15	2.64882e-11	0.0293524	0.0228295	-1	-1
Solyc03g080100.2	-1.47528	3.73664	3.61634e-11	7.8923e-07	2.34258e-07	0.00511244	0.0293524	0.0510491	-1	-1
Solyc08g075920.2	-1.47553	1.22663	6.39556e-09	0.000139577	2.6706e-10	5.82831e-06	0.0293524	0.0225142	-1	-1
Solyc01g067120.2	-1.47569	4.15991	3.68983e-12	8.05269e-08	1.2972e-11	2.831e-07	0.0293524	0.0310196	-1	-1
Solyc05g006920.2	-1.47788	2.52143	5.42713e-11	1.18442e-06	1.06601e-08	0.000232646	0.0293524	0.0402752	-1	-1
Solyc10g084840.1	-1.47943	1.26964	2.01707e-08	0.000440205	6.75615e-08	0.00147446	0.0293524	0.0331027	-1	-1
Solyc10g084780.1	-1.48062	1.39374	4.02921e-08	0.000879335	4.16827e-07	0.00909682	0.0293524	0.0379107	-1	-1
Solyc03g005480.2	-1.48154	3.87037	6.70181e-12	1.4626e-07	2.00213e-09	4.36946e-05	0.0293524	0.0391501	-1	-1
Solyc06g035790.2	-1.48162	6.09087	1.04219e-12	2.27448e-08	6.19416e-14	1.35181e-09	0.0293524	0.0264235	-1	-1
Solyc07g053450.2	-1.4822	2.62382	2.14298e-10	4.67684e-06	3.75021e-10	8.18445e-06	0.0293524	0.0303871	-1	-1
Solyc01g073700.2	-1.48461	3.17856	1.26782e-11	2.76688e-07	8.45438e-16	1.84508e-11	0.0293524	0.0197094	-1	-1
Solyc04g081300.2	-1.48601	4.40439	2.37786e-12	5.18944e-08	5.3224e-09	0.000116156	0.0293524	0.0429752	-1	-1
Solyc06g074040.1	-1.48622	1.12382	4.95564e-09	0.000108152	9.31838e-09	0.000203364	0.0293524	0.0309965	-1	-1
Solyc03g019790.2	-1.48719	5.14755	1.46079e-12	3.18802e-08	8.99637e-11	1.96337e-06	0.0293524	0.0351748	-1	-1
Solyc09g074430.2	-1.48873	4.16419	1.22586e-11	2.67531e-07	9.69976e-08	0.00211688	0.0293524	0.0497776	-1	-1
Solyc01g081040.2	-1.49116	2.07196	1.20385e-10	2.62728e-06	4.18846e-14	9.1409e-10	0.0293524	0.0193031	-1	-1
Solyc09g061890.2	-1.49425	3.98882	3.24558e-12	7.08315e-08	4.94336e-08	0.00107884	0.0293524	0.0492061	-1	-1
Solyc12g008490.1	-1.49492	4.75617	1.34585e-12	2.93718e-08	6.00096e-15	1.30965e-10	0.0293524	0.0240153	-1	-1
Solyc05g054610.1	-1.49515	3.67308	5.36907e-12	1.17175e-07	3.01776e-07	0.00658595	0.0293524	0.0555052	-1	-1
Solyc06g074890.1	-1.49643	0.579811	7.11309e-07	0.0155236	3.4508e-07	0.00753103	0.0293524	0.0261515	-1	-1
Solyc03g114240.2	-1.49707	3.98245	2.36434e-12	5.15994e-08	6.08953e-14	1.32898e-09	0.0293524	0.0253593	-1	-1
Solyc03g006840.2	-1.49901	2.46129	3.45744e-11	7.54551e-07	4.38716e-09	9.57454e-05	0.0293524	0.0388534	-1	-1
Solyc03g097390.2	-1.5011	2.33998	2.99603e-11	6.53853e-07	2.88906e-08	0.000630508	0.0293524	0.0445128	-1	-1
Solyc08g081810.2	-1.50114	2.51333	2.73165e-11	5.96156e-07	2.01789e-07	0.00440384	0.0293524	0.0515233	-1	-1
Solyc03g031800.2	-1.50168	5.44985	7.34221e-13	1.60236e-08	4.40177e-13	9.60642e-09	0.0293524	0.0287761	-1	-1
Solyc01g079460.2	-1.50694	1.10024	9.70037e-09	0.000211701	6.28801e-07	0.013723	0.0293524	0.0444553	-1	-1
Solyc08g066740.2	-1.50757	4.43565	9.43994e-13	2.06017e-08	1.32129e-07	0.00288358	0.0293524	0.0546795	-1	-1
Solyc08g079190.1	-1.50867	4.28087	1.0635e-12	2.32098e-08	8.99571e-07	0.0196322	0.0293524	0.0631517	-1	-1
Solyc12g014030.1	-1.50925	2.99757	1.40215e-11	3.06005e-07	2.51538e-08	0.000548957	0.0293524	0.0454561	-1	-1
Solyc02g090030.2	-1.50971	2.63471	2.67073e-11	5.82861e-07	1.44993e-06	0.0316432	0.0293524	0.0612617	-1	-1
Solyc09g061730.1	-1.51219	2.63161	3.48761e-11	7.61135e-07	1.02823e-08	0.0002244	0.0293524	0.0411034	-1	-1
Solyc07g006850.1	-1.51418	2.71006	1.53327e-11	3.34621e-07	1.29784e-09	2.8324e-05	0.0293524	0.0374572	-1	-1
Solyc06g005070.1	-1.51504	4.2801	1.41877e-12	3.09633e-08	1.04486e-07	0.00228031	0.0293524	0.053523	-1	-1
Solyc01g102340.2	-1.51526	4.38224	9.20085e-13	2.00799e-08	8.38365e-10	1.82965e-05	0.0293524	0.0402759	-1	-1
Solyc11g012450.1	-1.51835	2.85194	9.12959e-12	1.99244e-07	6.37404e-09	0.000139107	0.0293524	0.0422221	-1	-1
Solyc10g008900.2	-1.5187	4.65138	6.13008e-13	1.33783e-08	1.2574e-09	2.74414e-05	0.0293524	0.0416774	-1	-1
Solyc02g079940.2	-1.52059	1.1999	2.71051e-09	5.91543e-05	3.58973e-07	0.00783422	0.0293524	0.0452597	-1	-1
Solyc04g074450.1	-1.52257	4.53762	3.97194e-13	8.66836e-09	1.94493e-11	4.24462e-07	0.0293524	0.0344659	-1	-1
Solyc06g068970.2	-1.52311	1.11301	1.90839e-08	0.000416487	2.20133e-07	0.00480419	0.0293524	0.0375909	-1	-1
Solyc06g066710.1	-1.52355	3.09456	9.92e-09	0.000216494	1.50114e-06	0.0327608	0.0293524	0.0487045	-1	-1
Solyc02g063350.1	-1.52376	2.19842	4.37731e-11	9.55304e-07	4.00872e-08	0.000874863	0.0293524	0.0453442	-1	-1
Solyc02g084400.2	-1.52429	1.40966	1.19956e-08	0.000261793	2.43716e-08	0.000531886	0.0293524	0.0315146	-1	-1
Solyc12g098840.1	-1.52622	3.34179	4.58243e-12	1.00007e-07	1.19865e-08	0.000261593	0.0293524	0.0450177	-1	-1
Solyc08g044510.2	-1.5271	6.98301	1.9575e-13	4.27205e-09	7.94881e-12	1.73475e-07	0.0293524	0.0339495	-1	-1
Solyc06g005610.1	-1.52922	2.47394	1.85621e-11	4.05099e-07	9.35675e-08	0.00204202	0.0293524	0.0496264	-1	-1
Solyc02g086430.2	-1.52966	3.15031	7.29586e-12	1.59225e-07	1.16174e-10	2.53539e-06	0.0293524	0.033802	-1	-1
Solyc04g011940.1	-1.53169	1.63629	1.03745e-10	2.26412e-06	1.72846e-07	0.00377219	0.0293524	0.049607	-1	-1
Solyc01g087560.2	-1.53247	8.45445	1.34916e-13	2.94441e-09	2.942e-11	6.42062e-07	0.0293524	0.0363725	-1	-1
Solyc08g078900.1	-1.53317	9.48092	1.22249e-13	2.66797e-09	8.54591e-09	0.000186506	0.0293524	0.0486323	-1	-1
Solyc09g091960.2	-1.53387	3.47937	8.37549e-12	1.82787e-07	5.69851e-10	1.24364e-05	0.0293524	0.036769	-1	-1
Solyc06g009780.2	-1.53416	4.7771	3.66517e-13	7.99887e-09	7.77084e-15	1.69591e-10	0.0293524	0.0255209	-1	-1
Solyc07g042470.2	-1.53466	3.04701	4.58283e-12	1.00016e-07	1.41918e-09	3.09722e-05	0.0293524	0.0396555	-1	-1
Solyc10g085830.1	-1.53552	2.74085	7.86113e-12	1.71561e-07	6.5036e-10	1.41934e-05	0.0293524	0.0372105	-1	-1
Solyc04g016330.2	-1.53665	3.29432	1.76729e-12	3.85694e-08	5.14558e-11	1.12297e-06	0.0293524	0.0343342	-1	-1
Solyc11g012170.1	-1.5373	0.767137	2.44029e-08	0.00053257	1.97367e-07	0.00430733	0.0293524	0.0370332	-1	-1
Solyc02g078450.2	-1.53854	1.83085	4.72726e-10	1.03168e-05	2.2026e-06	0.0480694	0.0293524	0.0591163	-1	-1
Solyc01g079850.2	-1.5394	1.23819	2.02883e-09	4.42772e-05	2.93543e-07	0.00640628	0.0293524	0.0449052	-1	-1
Solyc10g006870.1	-1.54045	1.25172	5.37292e-10	1.17259e-05	3.70179e-08	0.000807879	0.0293524	0.0407309	-1	-1
Solyc02g091140.2	-1.54321	3.93302	2.20815e-12	4.81906e-08	1.0895e-11	2.37773e-07	0.0293524	0.0315929	-1	-1
Solyc07g007440.1	-1.54538	0.388118	6.19369e-07	0.0135171	1.04048e-06	0.0227074	0.0293524	0.0319722	-1	-1
Solyc01g091850.2	-1.54548	0.191922	1.11866e-07	0.00244136	4.26381e-07	0.00930534	0.0293524	0.0349972	-1	-1
Solyc07g038190.2	-1.54571	1.07592	6.41733e-09	0.000140052	4.11071e-08	0.000897121	0.0293524	0.0350965	-1	-1
Solyc12g007060.1	-1.54665	2.7842	8.87334e-12	1.93652e-07	7.42295e-07	0.0161998	0.0293524	0.0609776	-1	-1
Solyc01g066910.2	-1.54693	7.2124	9.14171e-14	1.99509e-09	6.50634e-07	0.0141994	0.0293524	0.0659629	-1	-1
Solyc01g099270.2	-1.54947	2.74084	1.26649e-11	2.76399e-07	3.46895e-11	7.57064e-07	0.0293524	0.0309505	-1	-1
Solyc02g072240.2	-1.5505	5.64268	1.21409e-13	2.64963e-09	2.78183e-10	6.07106e-06	0.0293524	0.0407401	-1	-1
Solyc11g069280.1	-1.55214	6.16235	8.69754e-14	1.89815e-09	1.96224e-13	4.28239e-09	0.0293524	0.0302296	-1	-1
Solyc10g053910.1	-1.55241	0.67761	1.71558e-08	0.000374409	1.88644e-07	0.00411696	0.0293524	0.0380324	-1	-1
Solyc06g072700.2	-1.5528	5.66871	1.21447e-13	2.65046e-09	5.67727e-21	1.23901e-16	0.0293524	0.0180198	-1	-1
Solyc06g072710.2	-1.55384	1.39587	9.86339e-10	2.15259e-05	3.43999e-11	7.50745e-07	0.0293524	0.0228635	-1	-1
Solyc12g095980.1	-1.55615	1.38234	1.36702e-09	2.98338e-05	2.82455e-08	0.000616429	0.0293524	0.0379414	-1	-1
Solyc12g036650.1	-1.55683	0.698283	6.13218e-09	0.000133829	1.58555e-07	0.00346031	0.0293524	0.0403964	-1	-1
Solyc06g031710.2	-1.55689	4.46192	2.08816e-13	4.55721e-09	2.90457e-08	0.000633893	0.0293524	0.0524319	-1	-1
Solyc06g070970.2	-1.55832	3.3374	1.89525e-12	4.13619e-08	5.68852e-09	0.000124146	0.0293524	0.0447406	-1	-1
Solyc10g084690.1	-1.56086	2.98201	1.47608e-12	3.2214e-08	4.56239e-11	9.95695e-07	0.0293524	0.0345023	-1	-1
Solyc11g020670.1	-1.56152	6.11883	7.41637e-14	1.61855e-09	8.7664e-14	1.91318e-09	0.0293524	0.0295288	-1	-1
Solyc07g005840.2	-1.56368	6.14422	6.48761e-14	1.41586e-09	4.62075e-13	1.00843e-08	0.0293524	0.0315453	-1	-1
Solyc11g012580.1	-1.56832	2.15061	2.13888e-11	4.66789e-07	1.81591e-09	3.96303e-05	0.0293524	0.0379826	-1	-1
Solyc01g081630.2	-1.5684	3.56749	4.51203e-13	9.84706e-09	3.16988e-12	6.91795e-08	0.0293524	0.0318804	-1	-1
Solyc08g061230.2	-1.56902	1.32645	4.06897e-10	8.88012e-06	1.93899e-10	4.23165e-06	0.0293524	0.0278406	-1	-1
Solyc03g026200.2	-1.57026	0.486414	2.80985e-07	0.00613221	5.77416e-08	0.00126015	0.0293524	0.0228575	-1	-1
Solyc10g055630.1	-1.57169	7.90338	3.52386e-14	7.69047e-10	3.61155e-15	7.88185e-11	0.0293524	0.0272199	-1	-1
Solyc01g104800.2	-1.57221	4.89708	7.39587e-14	1.61407e-09	4.36118e-08	0.000951784	0.0293524	0.0554604	-1	-1
Solyc01g094690.2	-1.5742	6.65846	4.16636e-14	9.09267e-10	1.10045e-16	2.40163e-12	0.0293524	0.0243027	-1	-1
Solyc01g110590.2	-1.57549	2.18267	1.6745e-10	3.65443e-06	4.62068e-07	0.0100842	0.0293524	0.0543859	-1	-1
Solyc02g082140.2	-1.58122	5.22299	5.05411e-14	1.10301e-09	4.72438e-19	1.03105e-14	0.0293524	0.0206949	-1	-1
Solyc05g009820.2	-1.58142	4.70531	7.65102e-14	1.66976e-09	2.22804e-17	4.86248e-13	0.0293524	0.0225268	-1	-1
Solyc06g082860.2	-1.59312	3.01753	7.86637e-13	1.71676e-08	1.56897e-10	3.42412e-06	0.0293524	0.0378833	-1	-1
Solyc01g105680.2	-1.5959	3.59476	2.46867e-13	5.38763e-09	3.40206e-16	7.42466e-12	0.0293524	0.0230306	-1	-1
Solyc03g013340.2	-1.59598	4.3787	1.08411e-13	2.36596e-09	4.16642e-11	9.09279e-07	0.0293524	0.0378015	-1	-1
Solyc04g079170.2	-1.59668	1.49415	2.44144e-10	5.32819e-06	8.95216e-08	0.00195372	0.0293524	0.0466291	-1	-1
Solyc02g090640.2	-1.59677	2.35143	4.01689e-12	8.76646e-08	3.40935e-08	0.000744057	0.0293524	0.0503179	-1	-1
Solyc03g078770.2	-1.59812	3.13028	2.37314e-12	5.17915e-08	2.39394e-09	5.22454e-05	0.0293524	0.04275	-1	-1
Solyc08g080890.2	-1.60051	4.06093	1.38542e-13	3.02353e-09	3.78222e-14	8.25431e-10	0.0293524	0.0279275	-1	-1
Solyc07g052680.1	-1.60069	1.50502	2.43203e-10	5.30767e-06	5.19425e-08	0.00113359	0.0293524	0.044642	-1	-1
Solyc08g061920.1	-1.60122	5.02719	3.98883e-14	8.70521e-10	1.98632e-09	4.33495e-05	0.0293524	0.0473676	-1	-1
Solyc05g046020.2	-1.60367	6.88486	1.20662e-14	2.63332e-10	6.47588e-09	0.00014133	0.0293524	0.0519425	-1	-1
Solyc06g075220.1	-1.60646	4.32002	4.27653e-14	9.3331e-10	1.4978e-08	0.00032688	0.0293524	0.0533504	-1	-1
Solyc04g071610.2	-1.61122	8.28293	9.10851e-15	1.98784e-10	1.00393e-06	0.0219098	0.0293524	0.0737918	-1	-1
Solyc05g005680.2	-1.61135	3.29499	1.54435e-13	3.37038e-09	8.22125e-07	0.0179421	0.0293524	0.0694862	-1	-1
Solyc02g032840.1	-1.61197	2.6773	1.26581e-12	2.7625e-08	1.35991e-09	2.96788e-05	0.0293524	0.0423725	-1	-1
Solyc10g081730.1	-1.61412	5.89335	1.18156e-14	2.57863e-10	2.42548e-19	5.29337e-15	0.0293524	0.0214886	-1	-1
Solyc06g074190.2	-1.61456	0.864142	9.54146e-09	0.000208233	6.16775e-07	0.0134605	0.0293524	0.0465155	-1	-1
Solyc06g064940.2	-1.62074	7.31634	6.33368e-15	1.38226e-10	5.23859e-16	1.14327e-11	0.0293524	0.0271491	-1	-1
Solyc03g115640.2	-1.62107	3.72655	1.03016e-13	2.24822e-09	1.87695e-15	4.09626e-11	0.0293524	0.0253193	-1	-1
Solyc01g107540.2	-1.62504	6.1755	6.51194e-15	1.42117e-10	2.01395e-07	0.00439523	0.0293524	0.06626	-1	-1
Solyc12g089380.1	-1.62559	4.63545	1.86306e-14	4.06593e-10	7.99127e-09	0.000174401	0.0293524	0.0527172	-1	-1
Solyc06g070910.2	-1.62695	2.98765	8.40518e-13	1.83435e-08	1.56497e-07	0.00341539	0.0293524	0.0596013	-1	-1
Solyc03g005320.2	-1.62701	4.11911	1.88157e-14	4.10635e-10	4.88748e-14	1.06664e-09	0.0293524	0.030369	-1	-1
Solyc02g080230.2	-1.62813	1.8275	1.54503e-11	3.37188e-07	8.48155e-10	1.85101e-05	0.0293524	0.0375616	-1	-1
Solyc03g019870.2	-1.62892	3.36657	9.50849e-14	2.07513e-09	1.0379e-08	0.00022651	0.0293524	0.0518462	-1	-1
Solyc11g071350.1	-1.63132	3.24807	2.17238e-13	4.74101e-09	4.09722e-07	0.00894178	0.0293524	0.0662221	-1	-1
Solyc10g044520.1	-1.63423	2.89078	5.05526e-13	1.10326e-08	4.96276e-16	1.08307e-11	0.0293524	0.0222162	-1	-1
Solyc08g066510.2	-1.63466	3.11749	3.84162e-13	8.38395e-09	2.07565e-07	0.0045299	0.0293524	0.0621878	-1	-1
Solyc11g006040.1	-1.64266	4.96646	6.77582e-15	1.47876e-10	7.25029e-12	1.5823e-07	0.0293524	0.0381843	-1	-1
Solyc11g011020.1	-1.64275	6.38432	3.44538e-15	7.5192e-11	6.71172e-18	1.46477e-13	0.0293524	0.0244382	-1	-1
Solyc01g005090.2	-1.64738	4.50711	1.46676e-14	3.20105e-10	1.27044e-12	2.77261e-08	0.0293524	0.0347929	-1	-1
Solyc08g067030.2	-1.65105	3.75266	2.45195e-14	5.35113e-10	4.20829e-07	0.00918417	0.0293524	0.0698136	-1	-1
Solyc04g079520.2	-1.65223	6.54439	2.48457e-15	5.42232e-11	4.80757e-13	1.0492e-08	0.0293524	0.0352276	-1	-1
Solyc12g097090.1	-1.65465	3.64209	4.30428e-14	9.39366e-10	6.81166e-15	1.48658e-10	0.0293524	0.0273657	-1	-1
Solyc08g066860.2	-1.6609	3.88793	3.3289e-14	7.265e-10	7.92229e-17	1.72896e-12	0.0293524	0.0237596	-1	-1
Solyc12g005710.1	-1.66656	5.10612	2.34217e-15	5.11155e-11	6.46649e-11	1.41125e-06	0.0293524	0.0435053	-1	-1
Solyc09g014610.2	-1.66726	2.16896	5.81407e-12	1.26886e-07	7.88535e-08	0.0017209	0.0293524	0.0545899	-1	-1
Solyc01g102310.2	-1.66793	8.15258	1.02569e-15	2.23846e-11	3.75614e-18	8.19741e-14	0.0293524	0.0250379	-1	-1
Solyc10g047240.1	-1.66805	5.01974	2.80896e-15	6.13026e-11	4.88504e-28	1.06611e-23	0.0293524	0.0147083	-1	-1
Solyc01g090460.2	-1.66864	2.74868	1.19088e-12	2.59897e-08	1.86919e-10	4.07932e-06	0.0293524	0.0384216	-1	-1
Solyc04g063370.1	-1.66872	4.50961	3.77631e-13	8.24141e-09	2.21573e-09	4.8356e-05	0.0293524	0.0464562	-1	-1
Solyc03g118630.2	-1.67333	1.69449	1.69845e-10	3.70669e-06	1.18258e-08	0.000258086	0.0293524	0.0410495	-1	-1
Solyc11g066510.1	-1.67451	2.18532	1.02521e-11	2.23742e-07	1.44487e-06	0.0315328	0.0293524	0.0698628	-1	-1
Solyc03g120050.2	-1.67898	3.25242	2.29025e-14	4.99824e-10	1.63997e-12	3.57907e-08	0.0293524	0.0348648	-1	-1
Solyc06g062380.2	-1.67966	8.58203	6.55699e-16	1.431e-11	1.45533e-15	3.17611e-11	0.0293524	0.0300774	-1	-1
Solyc02g070080.2	-1.68342	4.27236	2.3795e-15	5.19303e-11	2.29287e-13	5.00395e-09	0.0293524	0.0344851	-1	-1
Solyc01g094270.2	-1.68394	2.76689	4.29937e-14	9.38294e-10	1.15261e-07	0.00251545	0.0293524	0.0636468	-1	-1
Solyc01g104290.1	-1.68405	0.943385	8.3151e-10	1.81469e-05	2.83408e-10	6.1851e-06	0.0293524	0.026707	-1	-1
Solyc03g025830.2	-1.68549	4.83867	1.64411e-15	3.58811e-11	2.97396e-21	6.49037e-17	0.0293524	0.0204793	-1	-1
Solyc08g005640.2	-1.68568	1.0667	1.35418e-10	2.95536e-06	3.99864e-07	0.00872664	0.0293524	0.0575978	-1	-1
Solyc05g051870.2	-1.68608	3.7753	1.65023e-14	3.60147e-10	1.28058e-07	0.00279474	0.0293524	0.0655768	-1	-1
Solyc10g037880.1	-1.68882	4.55688	1.38006e-15	3.01185e-11	1.07619e-10	2.34868e-06	0.0293524	0.0454507	-1	-1
Solyc08g078550.1	-1.68954	2.55622	8.41569e-14	1.83664e-09	3.6624e-12	7.99283e-08	0.0293524	0.0346685	-1	-1
Solyc04g015750.2	-1.69501	3.09329	7.06722e-14	1.54235e-09	4.50931e-16	9.84113e-12	0.0293524	0.0241091	-1	-1
Solyc04g016490.2	-1.69596	3.4021	4.81793e-13	1.05147e-08	7.09646e-10	1.54873e-05	0.0293524	0.0433648	-1	-1
Solyc06g072960.1	-1.6961	5.86864	1.48385e-15	3.23834e-11	5.35912e-09	0.000116957	0.0293524	0.0559731	-1	-1
Solyc08g078650.2	-1.69715	0.823211	2.22248e-12	4.85034e-08	1.77102e-06	0.0386507	0.0293524	0.0747177	-1	-1
Solyc01g111820.2	-1.69984	0.494467	5.92786e-09	0.00012937	9.0659e-07	0.0197854	0.0293524	0.0524154	-1	-1
Solyc09g018490.2	-1.70199	1.72338	1.94864e-11	4.25271e-07	1.23077e-12	2.68604e-08	0.0293524	0.0246894	-1	-1
Solyc04g079110.1	-1.70554	1.49289	1.13226e-11	2.47105e-07	1.91521e-07	0.00417976	0.0293524	0.0595567	-1	-1
Solyc02g088390.2	-1.70581	6.05573	3.821e-16	8.33895e-12	1.11987e-14	2.444e-10	0.0293524	0.0326719	-1	-1
Solyc01g098940.2	-1.70637	1.51806	1.80352e-11	3.93599e-07	1.66999e-08	0.000364459	0.0293524	0.0473164	-1	-1
Solyc10g079650.1	-1.70872	3.46973	6.09112e-14	1.32933e-09	7.54036e-08	0.00164561	0.0293524	0.0625823	-1	-1
Solyc01g088780.2	-1.70914	0.994853	2.54139e-09	5.54633e-05	9.31561e-07	0.0203304	0.0293524	0.055431	-1	-1
Solyc03g121200.2	-1.70989	4.5667	2.16605e-15	4.72718e-11	5.13201e-07	0.0112001	0.0293524	0.0765238	-1	-1
Solyc08g005650.2	-1.71299	1.72346	2.04391e-12	4.46063e-08	1.20612e-06	0.0263223	0.0293524	0.0726173	-1	-1
Solyc02g078150.2	-1.71606	6.49112	2.0069e-16	4.37985e-12	1.66496e-13	3.6336e-09	0.0293524	0.0365414	-1	-1
Solyc03g120890.2	-1.71821	3.85269	2.72615e-15	5.94955e-11	8.04101e-17	1.75487e-12	0.0293524	0.0261502	-1	-1
[truncated: 563 more rows]

## Sheet: S2
S2, GO enrichment of significant induced DEGs in CCD8 RNAi line compared with wild type under P starvation condition (P value<=0.01).
Biological process								Molecular function							Celluar component
GO ID	p-value	count	go term	q-value	aspect			GO ID	p-value	Count	GO Term	q-value(BH)	Aspect		GO ID	p-value	Count	q-value(BH)	Aspect	Genes	GO Term
GO:0006952	3.4e-17	109	defense response	1.813e-13	P			GO:0003824	3.1e-20	676	catalytic activity	8.029e-17	F		GO:0005886	2.3e-10	158	1.79e-07	C	details	plasma membrane
GO:0051704	9.3e-16	104	multi-organism process	2.48e-12	P			GO:0020037	8.4e-18	74	heme binding	1.088e-14	F		GO:0071944	4e-10	192	1.79e-07	C	details	cell periphery
GO:0048544	1.9e-14	26	recognition of pollen	3.378e-11	P			GO:0016705	6.4e-17	65	oxidoreductase activity, acting on paired donors, with incorporation or reduction of molecular oxygen	5.525e-14	F		GO:0016020	8.3e-07	466	0.0002476	C	details	membrane
GO:0008037	2.7e-14	26	cell recognition	3.6e-11	P			GO:0004497	2.5e-15	56	monooxygenase activity	1.619e-12	F		GO:0031224	2.2e-06	374	0.0004923	C	details	intrinsic component of membrane
GO:0009875	7.8e-14	26	pollen-pistil interaction	8.088e-11	P			GO:0046906	4.8e-15	74	tetrapyrrole binding	2.486e-12	F		GO:0016021	4.9e-06	366	0.0008771	C	details	integral component of membrane
GO:0019748	9.1e-14	61	secondary metabolic process	8.088e-11	P			GO:0016709	1.2e-13	39	oxidoreductase activity, acting on paired donors, with incorporation or reduction of molecular oxygen, NAD(P)H as one donor, and incorporation of one atom of oxygen	5.18e-11	F		GO:0009506	2.9e-05	52	0.002983	C	details	plasmodesma
GO:0009607	1.3e-12	77	response to biotic stimulus	9.904e-10	P			GO:0004674	1.5e-13	96	protein serine/threonine kinase activity	5.55e-11	F		GO:0055044	2.9e-05	52	0.002983	C	details	symplast
GO:0043207	8e-12	70	response to external biotic stimulus	4.74e-09	P			GO:0005506	7.6e-13	59	iron ion binding	2.46e-10	F		GO:0005911	3e-05	52	0.002983	C	details	cell-cell junction
GO:0051707	8e-12	70	response to other organism	4.74e-09	P			GO:0016773	1.6e-12	137	phosphotransferase activity, alcohol group as acceptor	4.604e-10	F		GO:0030054	3e-05	52	0.002983	C	details	cell junction
GO:0044550	7.4e-11	45	secondary metabolite biosynthetic process	3.946e-08	P			GO:0004672	1.2e-11	124	protein kinase activity	3.108e-09	F		GO:0005576	8.7e-05	47	0.007787	C	details	extracellular region
GO:0009611	1.8e-10	31	response to wounding	8.727e-08	P			GO:0016301	1.4e-11	140	kinase activity	3.296e-09	F		GO:0044425	0.00014	378	0.01139	C	details	membrane part
GO:0043436	2e-10	114	oxoacid metabolic process	8.888e-08	P			GO:0016491	1.1e-10	162	oxidoreductase activity	2.374e-08	F
GO:0006082	2.2e-10	114	organic acid metabolic process	9.025e-08	P			GO:0016772	1.4e-08	144	transferase activity, transferring phosphorus-containing groups	2.789e-06	F
GO:0055114	2.9e-10	176	oxidation-reduction process	1.031e-07	P			GO:0016740	1.9e-08	283	transferase activity	3.515e-06	F
GO:0006468	2.9e-10	126	protein phosphorylation	1.031e-07	P			GO:0043167	5.4e-08	430	ion binding	9.227e-06	F
GO:0044712	5.4e-10	73	single-organism catabolic process	1.8e-07	P			GO:0080044	5.7e-08	24	quercetin 7-O-glucosyltransferase activity	9.227e-06	F
GO:0006950	8.6e-10	198	response to stress	2.698e-07	P			GO:0080043	6.7e-08	24	quercetin 3-O-glucosyltransferase activity	1.021e-05	F
GO:0019752	9.4e-10	109	carboxylic acid metabolic process	2.751e-07	P			GO:0030170	4.1e-07	25	pyridoxal phosphate binding	5.899e-05	F
GO:0009605	9.8e-10	83	response to external stimulus	2.751e-07	P			GO:0047372	7e-07	9	acylglycerol lipase activity	9.542e-05	F
GO:0044710	3.4e-09	356	single-organism metabolic process	9.066e-07	P			GO:0016829	1.5e-06	45	lyase activity	0.0001943	F
GO:0016310	4.6e-09	141	phosphorylation	1.168e-06	P			GO:0043168	1.6e-06	245	anion binding	0.0001973	F
GO:0009856	7.7e-09	34	pollination	1.785e-06	P			GO:0008061	1.7e-06	12	chitin binding	0.0002001	F
GO:0044706	7.7e-09	34	multi-multicellular organism process	1.785e-06	P			GO:0005524	2.3e-06	177	ATP binding	0.000259	F
GO:0009753	8.7e-09	26	response to jasmonic acid	1.933e-06	P			GO:0004866	2.6e-06	15	endopeptidase inhibitor activity	0.0002694	F
GO:1901605	8.7e-08	38	alpha-amino acid metabolic process	1.856e-05	P			GO:0061135	2.6e-06	15	endopeptidase regulator activity	0.0002694	F
GO:0007166	2.1e-07	18	cell surface receptor signaling pathway	4.307e-05	P			GO:0030414	3.2e-06	15	peptidase inhibitor activity	0.000307	F
GO:0098542	2.4e-07	48	defense response to other organism	4.74e-05	P			GO:0061134	3.2e-06	15	peptidase regulator activity	0.000307	F
GO:0009404	3.2e-07	15	toxin metabolic process	6.095e-05	P			GO:0004601	3.9e-06	24	peroxidase activity	0.0003608	F
GO:1901565	4e-07	28	organonitrogen compound catabolic process	7.356e-05	P			GO:0035251	5.3e-06	28	UDP-glucosyltransferase activity	0.0004733	F
GO:0042742	7.3e-07	31	defense response to bacterium	0.0001298	P			GO:0016684	6.2e-06	24	oxidoreductase activity, acting on peroxide as acceptor	0.0005353	F
GO:0050896	8.5e-07	305	response to stimulus	0.0001459	P			GO:0032559	7.2e-06	190	adenyl ribonucleotide binding	0.0006015	F
GO:0009617	8.8e-07	35	response to bacterium	0.0001459	P			GO:0030554	7.5e-06	190	adenyl nucleotide binding	0.000607	F
GO:0016054	9.3e-07	21	organic acid catabolic process	0.0001459	P			GO:0004568	1.2e-05	10	chitinase activity	0.0009418	F
GO:0046395	9.3e-07	21	carboxylic acid catabolic process	0.0001459	P			GO:0046527	1.6e-05	28	glucosyltransferase activity	0.001219	F
GO:0044703	1.8e-06	35	multi-organism reproductive process	0.0002743	P			GO:0097367	3.8e-05	208	carbohydrate derivative binding	0.002812	F
GO:0009407	2.2e-06	13	toxin catabolic process	0.0003171	P			GO:0016209	5.5e-05	24	antioxidant activity	0.003957	F
GO:0090487	2.2e-06	13	secondary metabolite catabolic process	0.0003171	P			GO:0004364	6.7e-05	14	glutathione transferase activity	0.00469	F
GO:0044281	2.4e-06	140	small molecule metabolic process	0.0003368	P			GO:0035639	0.00022	181	purine ribonucleoside triphosphate binding	0.01499	F
GO:0042744	3.9e-06	19	hydrogen peroxide catabolic process	0.0005333	P			GO:0046912	0.00028	6	transferase activity, transferring acyl groups, acyl groups converted into alkyl on transfer	0.01859	F
GO:1901606	4e-06	12	alpha-amino acid catabolic process	0.0005333	P			GO:0032549	0.00037	195	ribonucleoside binding	0.02343	F
GO:0019585	5.1e-06	25	glucuronate metabolic process	0.0006325	P			GO:0004867	0.00038	9	serine-type endopeptidase inhibitor activity	0.02343	F
GO:0052695	5.1e-06	25	cellular glucuronidation	0.0006325	P			GO:0001882	0.00038	195	nucleoside binding	0.02343	F
GO:0052696	5.1e-06	25	flavonoid glucuronidation	0.0006325	P			GO:0004970	0.00044	5	ionotropic glutamate receptor activity	0.02428	F
GO:0006520	6.3e-06	44	cellular amino acid metabolic process	0.0007636	P			GO:0005230	0.00044	5	extracellular ligand-gated ion channel activity	0.02428	F
GO:0009063	6.6e-06	12	cellular amino acid catabolic process	0.0007822	P			GO:0008066	0.00044	5	glutamate receptor activity	0.02428	F
GO:0006063	7e-06	25	uronic acid metabolic process	0.0008115	P			GO:0001883	0.00045	194	purine nucleoside binding	0.02428	F
GO:0009620	7.6e-06	27	response to fungus	0.0008624	P			GO:0032550	0.00045	194	purine ribonucleoside binding	0.02428	F
GO:0042743	8.5e-06	20	hydrogen peroxide metabolic process	0.0009444	P			GO:0032555	0.00045	194	purine ribonucleotide binding	0.02428	F
GO:0006796	9.5e-06	167	phosphate-containing compound metabolic process	0.001034	P			GO:0017076	0.00047	194	purine nucleotide binding	0.02484	F
GO:0030162	9.7e-06	20	regulation of proteolysis	0.001035	P			GO:0008080	0.00063	13	N-acetyltransferase activity	0.03263	F
GO:0010466	1.1e-05	14	negative regulation of peptidase activity	0.001067	P			GO:0032553	0.00075	195	ribonucleotide binding	0.03809	F
GO:0010951	1.1e-05	14	negative regulation of endopeptidase activity	0.001067	P			GO:0051213	0.00077	25	dioxygenase activity	0.03835	F
GO:0052547	1.1e-05	14	regulation of peptidase activity	0.001067	P			GO:0048037	0.00086	47	cofactor binding	0.04203	F
GO:0052548	1.1e-05	14	regulation of endopeptidase activity	0.001067	P			GO:0015171	0.00088	13	amino acid transmembrane transporter activity	0.04221	F
GO:0044699	1.1e-05	576	single-organism process	0.001067	P			GO:0008194	0.00113	30	UDP-glycosyltransferase activity	0.05321	F
GO:0032787	1.2e-05	57	monocarboxylic acid metabolic process	0.001103	P			GO:0016746	0.00116	42	transferase activity, transferring acyl groups	0.05365	F
GO:0009835	1.2e-05	6	fruit ripening	0.001103	P			GO:0016298	0.00119	12	lipase activity	0.05403	F
GO:0071695	1.2e-05	6	anatomical structure maturation	0.001103	P			GO:0016717	0.00121	6	oxidoreductase activity, acting on paired donors, with oxidation of a pair of donors resulting in the reduction of molecular oxygen to two molecules of water	0.05403	F
GO:0006793	1.3e-05	168	phosphorus metabolic process	0.001175	P			GO:0022836	0.00125	11	gated channel activity	0.05487	F
GO:0006026	1.6e-05	10	aminoglycan catabolic process	0.001333	P			GO:0005216	0.00133	12	ion channel activity	0.05732	F
GO:0006030	1.6e-05	10	chitin metabolic process	0.001333	P			GO:0016410	0.00135	13	N-acyltransferase activity	0.05732	F
GO:0006032	1.6e-05	10	chitin catabolic process	0.001333	P			GO:0003700	0.00154	59	transcription factor activity, sequence-specific DNA binding	0.06433	F
GO:0046348	1.6e-05	10	amino sugar catabolic process	0.001333	P			GO:0001071	0.00159	59	nucleic acid binding transcription factor activity	0.06537	F
GO:1901072	1.6e-05	10	glucosamine-containing compound catabolic process	0.001333	P			GO:0016407	0.0018	19	acetyltransferase activity	0.07284	F
GO:0009751	1.9e-05	17	response to salicylic acid	0.001535	P			GO:0015238	0.00184	12	drug transmembrane transporter activity	0.07332	F
GO:0045861	1.9e-05	15	negative regulation of proteolysis	0.001535	P			GO:0016830	0.00187	17	carbon-carbon lyase activity	0.07338	F
GO:0009813	2e-05	27	flavonoid biosynthetic process	0.001592	P			GO:0090484	0.00226	12	drug transporter activity	0.08736	F
GO:0051346	2.6e-05	14	negative regulation of hydrolase activity	0.002039	P			GO:0016831	0.00232	14	carboxy-lyase activity	0.08836	F
GO:1901071	2.8e-05	10	glucosamine-containing compound metabolic process	0.002164	P			GO:0004620	0.00248	9	phospholipase activity	0.09309	F
GO:0006022	3.1e-05	11	aminoglycan metabolic process	0.002362	P			GO:0015276	0.00382	5	ligand-gated ion channel activity	0.1393	F
GO:0006790	3.2e-05	34	sulfur compound metabolic process	0.002404	P			GO:0022834	0.00382	5	ligand-gated channel activity	0.1393	F
GO:0016042	3.3e-05	20	lipid catabolic process	0.002444	P			GO:0001871	0.00523	14	pattern binding	0.1856	F
GO:0009072	3.5e-05	13	aromatic amino acid family metabolic process	0.002557	P			GO:0030247	0.00523	14	polysaccharide binding	0.1856	F
GO:0005996	3.9e-05	31	monosaccharide metabolic process	0.002811	P			GO:0022857	0.00534	81	transmembrane transporter activity	0.1869	F
GO:0009812	6.7e-05	27	flavonoid metabolic process	0.004764	P			GO:0010333	0.0055	8	terpene synthase activity	0.1899	F
GO:0010200	7e-05	13	response to chitin	0.004912	P			GO:0046943	0.00564	14	carboxylic acid transmembrane transporter activity	0.1922	F
GO:0010243	7.6e-05	15	response to organonitrogen compound	0.005264	P			GO:0016841	0.00579	4	ammonia-lyase activity	0.1948	F
GO:0044711	0.00012	121	single-organism biosynthetic process	0.008205	P			GO:0008514	0.00643	16	organic anion transmembrane transporter activity	0.2135	F
GO:0006552	0.00014	4	leucine catabolic process	0.009451	P			GO:0016747	0.00759	36	transferase activity, transferring acyl groups other than amino-acyl groups	0.2488	F
GO:0007154	0.00018	104	cell communication	0.012	P			GO:0030246	0.00816	23	carbohydrate binding	0.2642	F
GO:0009867	0.00019	12	jasmonic acid mediated signaling pathway	0.01251	P			GO:0005342	0.00864	14	organic acid transmembrane transporter activity	0.2648	F
GO:0071395	0.00022	12	cellular response to jasmonic acid stimulus	0.01431	P			GO:0022838	0.00864	14	substrate-specific channel activity	0.2648	F
GO:0006749	0.00024	14	glutathione metabolic process	0.01542	P			GO:0004665	0.00869	2	prephenate dehydrogenase (NADP+) activity	0.2648	F
GO:0009624	0.00025	10	response to nematode	0.01569	P			GO:0008977	0.00869	2	prephenate dehydrogenase activity	0.2648	F
GO:0044282	0.00025	21	small molecule catabolic process	0.01569	P			GO:0009815	0.00869	2	1-aminocyclopropane-1-carboxylate oxidase activity	0.2648	F
GO:0006040	0.00029	10	amino sugar metabolic process	0.01798	P			GO:0016641	0.00964	4	oxidoreductase activity, acting on the CH-NH2 group of donors, oxygen as acceptor	0.2873	F
GO:0050832	0.00037	20	defense response to fungus	0.02268	P			GO:0005249	0.00965	6	voltage-gated potassium channel activity	0.2873	F
GO:0006629	0.0004	71	lipid metabolic process	0.02424	P
GO:0001101	0.00043	63	response to acid chemical	0.02577	P
GO:0007215	0.00051	5	glutamate receptor signaling pathway	0.02989	P
GO:0035235	0.00051	5	ionotropic glutamate receptor signaling pathway	0.02989	P
GO:0072593	0.00054	21	reactive oxygen species metabolic process	0.0313	P
GO:0009083	0.00059	4	branched-chain amino acid catabolic process	0.03383	P
GO:0006551	0.00063	6	leucine metabolic process	0.03574	P
GO:0016998	0.00075	8	cell wall macromolecule catabolic process	0.0421	P
GO:0009074	0.00107	5	aromatic amino acid family catabolic process	0.05944	P
GO:1901700	0.00121	76	response to oxygen-containing compound	0.06653	P
GO:0044248	0.00134	92	cellular catabolic process	0.07292	P
GO:1901136	0.00138	12	carbohydrate derivative catabolic process	0.07434	P
GO:2000022	0.00142	6	regulation of jasmonic acid mediated signaling pathway	0.07573	P
GO:0006575	0.00152	18	cellular modified amino acid metabolic process	0.08026	P
GO:0007568	0.00161	13	aging	0.08418	P
GO:0009095	0.00163	4	aromatic amino acid family biosynthetic process, prephenate pathway	0.0844	P
GO:0006558	0.00201	5	L-phenylalanine metabolic process	0.1021	P
GO:1902221	0.00201	5	erythrose 4-phosphate/phosphoenolpyruvate family amino acid metabolic process	0.1021	P
GO:0044283	0.00218	49	small molecule biosynthetic process	0.1096	P
GO:0016053	0.00222	39	organic acid biosynthetic process	0.1096	P
GO:0046394	0.00222	39	carboxylic acid biosynthetic process	0.1096	P
GO:0006559	0.00244	4	L-phenylalanine catabolic process	0.1183	P
GO:1902222	0.00244	4	erythrose 4-phosphate/phosphoenolpyruvate family amino acid catabolic process	0.1183	P
GO:0006865	0.0029	13	amino acid transport	0.1393	P
GO:0046942	0.003	17	carboxylic acid transport	0.1428	P
GO:0006097	0.00318	3	glyoxylate cycle	0.1446	P
GO:0009068	0.0032	2	aspartate family amino acid catabolic process	0.1446	P
GO:0010446	0.0032	2	response to alkaline pH	0.1446	P
GO:0071467	0.0032	2	cellular response to pH	0.1446	P
GO:0071469	0.0032	2	cellular response to alkaline pH	0.1446	P
GO:1900067	0.0032	2	regulation of cellular response to alkaline pH	0.1446	P
GO:0006955	0.00331	21	immune response	0.1483	P
GO:0042430	0.0034	8	indole-containing compound metabolic process	0.1511	P
GO:0009056	0.00345	114	catabolic process	0.1521	P
GO:0009646	0.00417	6	response to absence of light	0.1823	P
GO:0002376	0.00447	22	immune system process	0.1938	P
GO:0015849	0.00458	17	organic acid transport	0.197	P
GO:0008152	0.00478	728	metabolic process	0.2039	P
GO:1901698	0.00489	19	response to nitrogen compound	0.2067	P
GO:0008652	0.00496	20	cellular amino acid biosynthetic process	0.2067	P
GO:0045087	0.00496	20	innate immune response	0.2067	P
GO:0003333	0.00526	11	amino acid transmembrane transport	0.2121	P
GO:0046487	0.00533	3	glyoxylate metabolic process	0.2121	P
GO:1901334	0.00533	3	lactone metabolic process	0.2121	P
GO:1901336	0.00533	3	lactone biosynthetic process	0.2121	P
GO:1901600	0.00533	3	strigolactone metabolic process	0.2121	P
GO:1901601	0.00533	3	strigolactone biosynthetic process	0.2121	P
GO:0019344	0.00548	5	cysteine biosynthetic process	0.2165	P
GO:1901607	0.00576	18	alpha-amino acid biosynthetic process	0.2254	P
GO:0006855	0.00579	11	drug transmembrane transport	0.2254	P
GO:0008299	0.00588	14	isoprenoid biosynthetic process	0.2272	P
GO:0034440	0.0063	9	lipid oxidation	0.24	P
GO:0072329	0.0063	9	monocarboxylic acid catabolic process	0.24	P
GO:0044242	0.00635	11	cellular lipid catabolic process	0.2402	P
GO:0015893	0.00696	11	drug transport	0.2596	P
GO:0042493	0.00696	11	response to drug	0.2596	P
GO:0009064	0.0071	10	glutamine family amino acid metabolic process	0.2629	P
GO:0044763	0.00744	415	single-organism cellular process	0.2736	P
GO:0006570	0.00817	3	tyrosine metabolic process	0.2958	P
GO:0071456	0.00817	3	cellular response to hypoxia	0.2958	P
GO:0006979	0.00821	35	response to oxidative stress	0.2958	P
GO:0009070	0.00828	6	serine family amino acid biosynthetic process	0.2964	P
GO:0006720	0.00855	16	isoprenoid metabolic process	0.304	P
GO:0015711	0.00872	20	organic anion transport	0.308	P
GO:0071229	0.00959	27	cellular response to acid chemical	0.3365	P
GO:0006534	0.00994	5	cysteine metabolic process	0.3398	P
GO:0016143	0.00994	5	S-glycoside metabolic process	0.3398	P
GO:0019757	0.00994	5	glycosinolate metabolic process	0.3398	P
GO:0019760	0.00994	5	glucosinolate metabolic process	0.3398	P

## Sheet: S3
S3, GO enrichment of significant repressed DEGs in CCD8 RNAi line compared with wild type after 4 days P starvation (P value <=0.01).
GO ID	p-value	GO Term	Count	q-value(BH)	Aspect
GO:0071554	3.6e-22	cell wall organization or biogenesis	80	1.92e-18	P
GO:0071555	1.3e-21	cell wall organization	62	3.466e-18	P
GO:0045229	8.4e-20	external encapsulating structure organization	62	1.493e-16	P
GO:0071669	2.3e-16	plant-type cell wall organization or biogenesis	41	3.066e-13	P
GO:0009698	5.2e-15	phenylpropanoid metabolic process	29	5.546e-12	P
GO:0009664	1.3e-13	plant-type cell wall organization	30	1.155e-10	P
GO:0042546	1.8e-13	cell wall biogenesis	32	1.371e-10	P
GO:0010411	6.5e-12	xyloglucan metabolic process	16	4.333e-09	P
GO:0010410	1e-11	hemicellulose metabolic process	21	5.926e-09	P
GO:0009699	1.9e-11	phenylpropanoid biosynthetic process	23	1.013e-08	P
GO:0010383	2.9e-11	cell wall polysaccharide metabolic process	22	1.406e-08	P
GO:0019748	7.2e-10	secondary metabolic process	44	3.159e-07	P
GO:0005976	7.7e-10	polysaccharide metabolic process	46	3.159e-07	P
GO:0042744	1e-09	hydrogen peroxide catabolic process	21	3.809e-07	P
GO:0044036	1.2e-09	cell wall macromolecule metabolic process	24	4e-07	P
GO:0006073	1.2e-09	cellular glucan metabolic process	29	4e-07	P
GO:0044264	1.3e-09	cellular polysaccharide metabolic process	33	4.078e-07	P
GO:0044042	4e-09	glucan metabolic process	29	1.185e-06	P
GO:0046274	1e-08	lignin catabolic process	10	2.807e-06	P
GO:0042743	1.4e-08	hydrogen peroxide metabolic process	21	3.733e-06	P
GO:0046271	1.7e-08	phenylpropanoid catabolic process	10	4.317e-06	P
GO:0072593	3.1e-08	reactive oxygen species metabolic process	25	7.515e-06	P
GO:0044262	9.3e-08	cellular carbohydrate metabolic process	38	2.156e-05	P
GO:0055114	1e-07	oxidation-reduction process	129	2.222e-05	P
GO:0005975	1.2e-07	carbohydrate metabolic process	88	2.461e-05	P
GO:0044550	1.2e-07	secondary metabolite biosynthetic process	32	2.461e-05	P
GO:0009768	3e-07	photosynthesis, light harvesting in photosystem I	10	5.926e-05	P
GO:0044699	8.3e-07	single-organism process	439	0.0001545	P
GO:1990267	8.4e-07	response to transition metal nanoparticle	16	0.0001545	P
GO:0010039	1e-06	response to iron ion	11	0.0001778	P
GO:0071281	1.1e-06	cellular response to iron ion	10	0.0001892	P
GO:0006880	2e-06	intracellular sequestering of iron ion	6	0.0003232	P
GO:0097577	2e-06	sequestering of iron ion	6	0.0003232	P
GO:0009808	2.6e-06	lignin metabolic process	12	0.0004078	P
GO:0055072	3.2e-06	iron ion homeostasis	9	0.000474	P
GO:0048878	3.2e-06	chemical homeostasis	35	0.000474	P
GO:0055082	3.3e-06	cellular chemical homeostasis	25	0.0004756	P
GO:0009834	4.2e-06	plant-type secondary cell wall biogenesis	11	0.0005894	P
GO:0009765	6.5e-06	photosynthesis, light harvesting	10	0.0008682	P
GO:0030026	6.9e-06	cellular manganese ion homeostasis	6	0.0008682	P
GO:0055071	6.9e-06	manganese ion homeostasis	6	0.0008682	P
GO:0071421	6.9e-06	manganese ion transmembrane transport	6	0.0008682	P
GO:0051238	7e-06	sequestering of metal ion	8	0.0008682	P
GO:0071248	1e-05	cellular response to metal ion	10	0.001185	P
GO:0006879	1e-05	cellular iron ion homeostasis	7	0.001185	P
GO:0055076	1.1e-05	transition metal ion homeostasis	17	0.001275	P
GO:0006828	1.9e-05	manganese ion transport	6	0.002111	P
GO:0034755	1.9e-05	iron ion transmembrane transport	6	0.002111	P
GO:0046916	2.1e-05	cellular transition metal ion homeostasis	15	0.002286	P
GO:0071241	2.8e-05	cellular response to inorganic substance	10	0.002986	P
GO:0010345	2.9e-05	suberin biosynthetic process	6	0.003032	P
GO:0018298	3.4e-05	protein-chromophore linkage	10	0.003421	P
GO:0006875	3.4e-05	cellular metal ion homeostasis	16	0.003421	P
GO:0000041	5.9e-05	transition metal ion transport	12	0.005721	P
GO:0098771	5.9e-05	inorganic ion homeostasis	22	0.005721	P
GO:0055065	6.4e-05	metal ion homeostasis	18	0.006095	P
GO:0006334	0.00011	nucleosome assembly	11	0.01029	P
GO:0050801	0.00016	ion homeostasis	22	0.01471	P
GO:0044711	0.00017	single-organism biosynthetic process	93	0.01537	P
GO:0006873	0.00019	cellular ion homeostasis	17	0.01689	P
GO:0006826	0.00022	iron ion transport	6	0.01858	P
GO:0055080	0.00022	cation homeostasis	20	0.01858	P
GO:0006694	0.00022	steroid biosynthetic process	10	0.01858	P
GO:0044712	0.00023	single-organism catabolic process	44	0.01858	P
GO:0044710	0.00023	single-organism metabolic process	245	0.01858	P
GO:0034728	0.00023	nucleosome organization	11	0.01858	P
GO:0008202	0.00025	steroid metabolic process	12	0.0199	P
GO:0030003	0.00031	cellular cation homeostasis	16	0.02431	P
GO:0009832	0.00035	plant-type cell wall biogenesis	13	0.02666	P
GO:0051651	0.00035	maintenance of location in cell	7	0.02666	P
GO:0031497	0.00037	chromatin assembly	11	0.02779	P
GO:0006979	0.0004	response to oxidative stress	32	0.02963	P
GO:0009992	0.00065	cellular water homeostasis	8	0.04684	P
GO:0065009	0.00065	regulation of molecular function	36	0.04684	P
GO:0006333	0.00071	chromatin assembly or disassembly	11	0.05049	P
GO:0006884	0.00075	cell volume homeostasis	8	0.05263	P
GO:0016129	0.00087	phytosteroid biosynthetic process	7	0.05873	P
GO:0016132	0.00087	brassinosteroid biosynthetic process	7	0.05873	P
GO:0006323	0.00087	DNA packaging	11	0.05873	P
GO:0046856	0.00089	phosphatidylinositol dephosphorylation	5	0.05933	P
GO:0006833	0.001	water transport	8	0.06425	P
GO:0030104	0.001	water homeostasis	8	0.06425	P
GO:0042044	0.001	fluid transport	8	0.06425	P
GO:0050790	0.00102	regulation of catalytic activity	34	0.06476	P
GO:0006869	0.00116	lipid transport	11	0.07278	P
GO:0030243	0.00131	cellulose metabolic process	10	0.08124	P
GO:0007018	0.00143	microtubule-based movement	9	0.08766	P
GO:0051235	0.00159	maintenance of location	9	0.09481	P
GO:0016128	0.0016	phytosteroid metabolic process	7	0.09481	P
GO:0016131	0.0016	brassinosteroid metabolic process	7	0.09481	P
GO:0019684	0.00162	photosynthesis, light reaction	15	0.09494	P
GO:0051511	0.00174	negative regulation of unidimensional cell growth	2	0.09978	P
GO:0080055	0.00174	low-affinity nitrate transport	2	0.09978	P
GO:0019725	0.00178	cellular homeostasis	28	0.101	P
GO:0006928	0.00219	movement of cell or subcellular component	9	0.1229	P
GO:0046165	0.00232	alcohol biosynthetic process	10	0.1289	P
GO:0015793	0.00242	glycerol transport	7	0.1331	P
GO:0000271	0.00322	polysaccharide biosynthetic process	15	0.1752	P
GO:0046839	0.00329	phospholipid dephosphorylation	5	0.1772	P
GO:0052646	0.00345	alditol phosphate metabolic process	3	0.184	P
GO:0015791	0.00353	polyol transport	7	0.1864	P
GO:0008361	0.00366	regulation of cell size	8	0.1895	P
GO:0016125	0.00366	sterol metabolic process	8	0.1895	P
GO:0051273	0.00388	beta-glucan metabolic process	10	0.199	P
GO:0016043	0.00432	cellular component organization	124	0.2194	P
GO:0045488	0.00449	pectin metabolic process	13	0.2259	P
GO:0016051	0.00457	carbohydrate biosynthetic process	19	0.2278	P
GO:0010393	0.00478	galacturonan metabolic process	13	0.2344	P
GO:0007017	0.00479	microtubule-based process	15	0.2344	P
GO:0065004	0.00501	protein-DNA complex assembly	11	0.2429	P
GO:0080040	0.00506	positive regulation of cellular response to phosphate starvation	2	0.2431	P
GO:1901617	0.00528	organic hydroxy compound biosynthetic process	12	0.2514	P
GO:0010876	0.00538	lipid localization	11	0.2539	P
GO:0009637	0.00556	response to blue light	7	0.2601	P
GO:0045491	0.00588	xylan metabolic process	6	0.2727	P
GO:0015850	0.00618	organic hydroxy compound transport	7	0.2841	P
GO:0010035	0.00677	response to inorganic substance	36	0.3086	P
GO:0009827	0.00695	plant-type cell wall modification	3	0.3115	P
GO:0061158	0.00695	3'-UTR-mediated mRNA destabilization	3	0.3115	P
GO:0042446	0.00714	hormone biosynthetic process	8	0.3173	P
GO:0009809	0.0075	lignin biosynthetic process	6	0.3265	P
GO:0016036	0.0075	cellular response to phosphate starvation	6	0.3265	P
GO:0071824	0.00753	protein-DNA complex subunit organization	11	0.3265	P
GO:0033692	0.00864	cellular polysaccharide biosynthetic process	12	0.3716	P
GO:0034637	0.00924	cellular carbohydrate biosynthetic process	14	0.3799	P
GO:0009638	0.00926	phototropism	3	0.3799	P
GO:0050779	0.00926	RNA destabilization	3	0.3799	P
GO:0051017	0.00926	actin filament bundle assembly	3	0.3799	P
GO:0061157	0.00926	mRNA destabilization	3	0.3799	P
GO:0061572	0.00926	actin filament bundle organization	3	0.3799	P
GO:0016311	0.00948	dephosphorylation	21	0.3859	P
GO:0008610	0.00973	lipid biosynthetic process	29	0.3891	P
GO:0032106	0.00985	positive regulation of response to extracellular stimulus	2	0.3891	P
GO:0032109	0.00985	positive regulation of response to nutrient levels	2	0.3891	P
GO:0046168	0.00985	glycerol-3-phosphate catabolic process	2	0.3891	P
