# Supplementary material for: The role of strigolactones in P deficiency induced transcriptional changes in tomato roots
Source: BMC Plant Biol. 2021 Jul 23;21:349. doi: 10.1186/s12870-021-03124-0 (PMC8299696; doi:10.1186/s12870-021-03124-0)
Supplement: Supplementary file 1 — Additional file 1:Suppl. Fig. 1. Experimental design of the P starvation RNAseq experiment. Suppl. Fig. 2. KEGG pathway enrichment for induced (A) and repressed (B) DEGs in tomato roots upon P starvation and P replenishment. Suppl. Fig. 3. Heatmap showing fold change of SL related genes in RNAseq dataset and RT-qPCR validation of SL biosynthetic and P starvation marker genes. A, heatmap showing fold change of genes involved in the SL biosynthetic and signaling pathway under P starvation for different time periods and P replenishment in WT tomato and CCD8 RNAi line. A fold change in bold indicates significance (P<0.05). B-D, relative expression of D27 (B), CCD8 (C) and LePS2 (D) upon P starvation (and P replenishment) (n = 3). The gene expression level in 2-day control wild‐type plants (YP2) was set to 1. Error bars represent standard error of the mean. **, 0.01>P; *, 0.01 < P < 0.05; NG, not significant. E, comparison of RT-qPCR and RNA-seq data. A Pearson correlation coefficient of 0.9761 (P < 0.01) is observed between the RNA-seq and RT-qPCR data of three genes (D27, CCD8 and LePS2). Suppl. Fig. 4. PCA of tomato root transcript profiles using RPKM. YP4 and NP4 represent 4 days control P and P starvation treatment in WT, respectively. CCD8.YP4 and CCD8.NP4 represent control P and P starvation treatment in CCD8, respectively. Suppl. Fig. 5. Heatmap showing a selection of strongest induced and repressed DEGs in the roots of WT tomato and CCD8 RNAi line under different P starvation treatment times. The RPKM value of the top 10 strongest P starvation induced DEGS (at 2, 3, 4 and 5 days of P starvation) and their repression by P replenishment in WT, and DEGs at 4 days of P starvation in CCD8 RNAi line. Suppl. Fig. 6. Secondary metabolism visualization of PS induced DEGs, PS repressed and SL-dependent DEGs with iPath 3.0 [53, 54]. A, secondary metabolite biosynthesis visualization of P starvation repressed DEGs (4 days) in WT. B, secondary metabolite biosynthesis visuali [file 12870_2021_3124_MOESM1_ESM.zip › Supplementary Table 1 .xlsx]

## Sheet: S1
Suppl. Table 1, Gene list and go enrichment of 48DEGs (common P starvation induced DEGs in Fig. 2F).
S1, gene list of 48 DEGs
Gene ID	Whether in top 10 most induced PSR
Solyc01g110060.2.1	No
Solyc05g055400.2.1	No
Solyc03g083010.2.1	No
Solyc01g100270.2.1	No
Solyc04g063370.1.1	No
Solyc04g015120.2.1	No
Solyc08g060920.2.1	Yes
Solyc12g056760.1.1	No
Solyc07g045060.1.1	No
Solyc03g098010.2.1	Yes
Solyc06g062550.2.1	Yes
Solyc01g059900.2.1	No
Solyc06g062540.2.1	Yes
Solyc01g100020.2.1	Yes
Solyc12g006130.1.1	Yes
Solyc10g047040.1.1	No
Solyc09g066410.1.1	Yes
Solyc05g007950.2.1	No
Solyc03g093140.2.1	No
Solyc00g231780.1.1	No
Solyc10g084540.1.1	No
Solyc07g049560.2.1	No
Solyc07g007660.1.1	No
Solyc07g005680.2.1	No
Solyc06g072960.1.1	No
Solyc02g078150.2.1	No
Solyc05g009720.2.1	No
Solyc01g096400.2.1	No
Solyc04g080920.1.1	Yes
Solyc05g014550.1.1	No
Solyc01g090890.2.1	Yes
Solyc02g094400.2.1	No
Solyc12g009480.1.1	Yes
Solyc04g008250.1.1	No
Solyc10g085100.1.1	No
Solyc07g007620.2.1	No
Solyc03g078500.2.1	Yes
Solyc11g010700.1.1	No
Solyc09g091910.1.1	No
Solyc07g042400.2.1	Yes
Solyc06g072950.1.1	Yes
Solyc01g090210.2.1	No
Solyc10g017580.2.1	No
Solyc06g069470.2.1	No
Solyc06g036110.1.1	No
Solyc07g045160.2.1	No
Solyc01g091760.2.1	No
Solyc10g083880.1.1	No

## Sheet: S2
Suppl. Table 1, Go enrichment of 48DEGs (common P starvation induced DEGs in Fig. 2F).
S2, go enrichment of 48 DEGs in plantregmap.
GO ID	p-value	GO Term	Count	p-value	q-value(BH)	Aspect
GO:0005615	0.0042	extracellular space	2	0.0042	1	C
GO:0044421	0.0049	extracellular region part	2	0.0049	1	C
GO:0016787	9e-05	hydrolase activity	16	9e-05	0.04662	F
GO:0016788	4.1e-08	hydrolase activity, acting on ester bonds	12	4.1e-08	2.655e-05	F
GO:0042578	2.8e-10	phosphoric ester hydrolase activity	10	2.8e-10	7.252e-07	F
GO:0016791	2.6e-08	phosphatase activity	8	2.6e-08	2.245e-05	F
GO:0003993	9.8e-09	acid phosphatase activity	5	9.8e-09	1.269e-05	F
GO:0016758	0.00774	transferase activity, transferring hexosyl groups	4	0.00774	1	F
GO:0004713	0.00055	protein tyrosine kinase activity	2	0.00055	0.2374	F
GO:0008081	0.0027	phosphoric diester hydrolase activity	2	0.0027	0.6357	F
GO:0009987	0.00617	cellular process	32	0.00617	0.606	P
GO:0006796	0.00023	phosphate-containing compound metabolic process	13	0.00023	0.03717	P
GO:0006793	0.00026	phosphorus metabolic process	13	0.00026	0.04078	P
GO:0016311	1.1e-07	dephosphorylation	8	1.1e-07	6.518e-05	P
GO:0006629	0.00147	lipid metabolic process	7	0.00147	0.1823	P
GO:0016036	2.6e-10	cellular response to phosphate starvation	6	2.6e-10	1.387e-06	P
GO:0009267	3.5e-08	cellular response to starvation	6	3.5e-08	3.111e-05	P
GO:0031669	6.4e-08	cellular response to nutrient levels	6	6.4e-08	4.876e-05	P
GO:0042594	8.1e-08	response to starvation	6	8.1e-08	5.4e-05	P
GO:0031668	1.5e-07	cellular response to extracellular stimulus	6	1.5e-07	7.999e-05	P
GO:0071496	1.8e-07	cellular response to external stimulus	6	1.8e-07	8.444e-05	P
GO:0031667	2.1e-07	response to nutrient levels	6	2.1e-07	8.615e-05	P
GO:0009991	4.3e-07	response to extracellular stimulus	6	4.3e-07	0.0001638	P
GO:0044255	0.00142	cellular lipid metabolic process	6	0.00142	0.1803	P
GO:0033554	0.0028	cellular response to stress	6	0.0028	0.3246	P
GO:0009605	0.00375	response to external stimulus	6	0.00375	0.4147	P
GO:0048878	0.00085	chemical homeostasis	5	0.00085	0.1193	P
GO:1901135	0.00767	carbohydrate derivative metabolic process	5	0.00767	0.7304	P
GO:0042592	0.00854	homeostatic process	5	0.00854	0.799	P
GO:0055062	7.7e-09	phosphate ion homeostasis	4	7.7e-09	1.369e-05	P
GO:0072506	7.7e-09	trivalent inorganic anion homeostasis	4	7.7e-09	1.369e-05	P
GO:0072505	1.6e-08	divalent inorganic anion homeostasis	4	1.6e-08	2.133e-05	P
GO:0055083	2.8e-08	monovalent inorganic anion homeostasis	4	2.8e-08	2.986e-05	P
GO:0055081	1.9e-07	anion homeostasis	4	1.9e-07	8.444e-05	P
GO:0009247	1.7e-06	glycolipid biosynthetic process	4	1.7e-06	0.0006044	P
GO:0006664	4e-06	glycolipid metabolic process	4	4e-06	0.001333	P
GO:1903509	4.3e-06	liposaccharide metabolic process	4	4.3e-06	0.001349	P
GO:0046467	7.6e-06	membrane lipid biosynthetic process	4	7.6e-06	0.002252	P
GO:0006643	2.5e-05	membrane lipid metabolic process	4	2.5e-05	0.005555	P
GO:0098771	0.00089	inorganic ion homeostasis	4	0.00089	0.1217	P
GO:0050801	0.00113	ion homeostasis	4	0.00113	0.147	P
GO:1901137	0.00381	carbohydrate derivative biosynthetic process	4	0.00381	0.4147	P
GO:0055082	0.00992	cellular chemical homeostasis	3	0.00992	0.9121	P
GO:0080040	1.3e-05	positive regulation of cellular response to phosphate starvation	2	1.3e-05	0.003649	P
GO:0030643	2.5e-05	cellular phosphate ion homeostasis	2	2.5e-05	0.005555	P
GO:0032106	2.5e-05	positive regulation of response to extracellular stimulus	2	2.5e-05	0.005555	P
GO:0032109	2.5e-05	positive regulation of response to nutrient levels	2	2.5e-05	0.005555	P
GO:0072502	2.5e-05	cellular trivalent inorganic anion homeostasis	2	2.5e-05	0.005555	P
GO:0032104	4.2e-05	regulation of response to extracellular stimulus	2	4.2e-05	0.008296	P
GO:0032107	4.2e-05	regulation of response to nutrient levels	2	4.2e-05	0.008296	P
GO:0072501	4.2e-05	cellular divalent inorganic anion homeostasis	2	4.2e-05	0.008296	P
GO:0019375	8.8e-05	galactolipid biosynthetic process	2	8.8e-05	0.01564	P
GO:0030002	8.8e-05	cellular anion homeostasis	2	8.8e-05	0.01564	P
GO:0030320	8.8e-05	cellular monovalent inorganic anion homeostasis	2	8.8e-05	0.01564	P
GO:0019374	0.00012	galactolipid metabolic process	2	0.00012	0.02064	P
GO:0009395	0.00015	phospholipid catabolic process	2	0.00015	0.025	P
GO:0018108	0.00063	peptidyl-tyrosine phosphorylation	2	0.00063	0.09333	P
GO:0018212	0.00063	peptidyl-tyrosine modification	2	0.00063	0.09333	P
GO:0032103	0.00079	positive regulation of response to external stimulus	2	0.00079	0.1139	P
GO:0070417	0.00104	cellular response to cold	2	0.00104	0.1387	P
GO:0046434	0.00189	organophosphate catabolic process	2	0.00189	0.2291	P
GO:0080135	0.00215	regulation of cellular response to stress	2	0.00215	0.2548	P
GO:0010647	0.00362	positive regulation of cell communication	2	0.00362	0.4108	P
GO:0032101	0.00487	regulation of response to external stimulus	2	0.00487	0.4995	P
