# Supplementary material for: The role of strigolactones in P deficiency induced transcriptional changes in tomato roots
Source: BMC Plant Biol. 2021 Jul 23;21:349. doi: 10.1186/s12870-021-03124-0 (PMC8299696; doi:10.1186/s12870-021-03124-0)
Supplement: Supplementary file 1 — Additional file 1:Suppl. Fig. 1. Experimental design of the P starvation RNAseq experiment. Suppl. Fig. 2. KEGG pathway enrichment for induced (A) and repressed (B) DEGs in tomato roots upon P starvation and P replenishment. Suppl. Fig. 3. Heatmap showing fold change of SL related genes in RNAseq dataset and RT-qPCR validation of SL biosynthetic and P starvation marker genes. A, heatmap showing fold change of genes involved in the SL biosynthetic and signaling pathway under P starvation for different time periods and P replenishment in WT tomato and CCD8 RNAi line. A fold change in bold indicates significance (P<0.05). B-D, relative expression of D27 (B), CCD8 (C) and LePS2 (D) upon P starvation (and P replenishment) (n = 3). The gene expression level in 2-day control wild‐type plants (YP2) was set to 1. Error bars represent standard error of the mean. **, 0.01>P; *, 0.01 < P < 0.05; NG, not significant. E, comparison of RT-qPCR and RNA-seq data. A Pearson correlation coefficient of 0.9761 (P < 0.01) is observed between the RNA-seq and RT-qPCR data of three genes (D27, CCD8 and LePS2). Suppl. Fig. 4. PCA of tomato root transcript profiles using RPKM. YP4 and NP4 represent 4 days control P and P starvation treatment in WT, respectively. CCD8.YP4 and CCD8.NP4 represent control P and P starvation treatment in CCD8, respectively. Suppl. Fig. 5. Heatmap showing a selection of strongest induced and repressed DEGs in the roots of WT tomato and CCD8 RNAi line under different P starvation treatment times. The RPKM value of the top 10 strongest P starvation induced DEGS (at 2, 3, 4 and 5 days of P starvation) and their repression by P replenishment in WT, and DEGs at 4 days of P starvation in CCD8 RNAi line. Suppl. Fig. 6. Secondary metabolism visualization of PS induced DEGs, PS repressed and SL-dependent DEGs with iPath 3.0 [53, 54]. A, secondary metabolite biosynthesis visualization of P starvation repressed DEGs (4 days) in WT. B, secondary metabolite biosynthesis visuali [file 12870_2021_3124_MOESM1_ESM.zip › Supplementary Table 2.xlsx]

## Sheet: S1
Suppl. Table 2, summary of Go enrichment of P starvation repressed DEGs in plantregmap.
S1, summary of go enrichment in biological process ("+" means "present", and "-"means "absent")
Biological process	p value<=0.01	PS2	PS3	PS4	PS5	RP5
GO:0070726	cell wall assembly	-	+	-	-	-
GO:0045727	positive regulation of translation	-	+	-	-	-
GO:0010200	response to chitin	-	+	-	-	-
GO:0034654	nucleobase-containing compound biosynthetic process	-	+	-	-	-
GO:0009719	response to endogenous stimulus	-	+	-	-	-
GO:0080090	regulation of primary metabolic process	-	+	-	-	-
GO:1901698	response to nitrogen compound	-	+	-	-	-
GO:0042221	response to chemical	-	+	-	-	-
GO:1901362	organic cyclic compound biosynthetic process	-	+	-	-	-
GO:0019438	aromatic compound biosynthetic process	-	+	-	-	-
GO:0018130	heterocycle biosynthetic process	-	+	-	-	-
GO:0010215	cellulose microfibril organization	-	+	-	-	-
GO:1901700	response to oxygen-containing compound	-	+	-	-	-
GO:0019222	regulation of metabolic process	-	+	-	-	-
GO:0009644	response to high light intensity	-	+	-	-	-
GO:0034250	positive regulation of cellular amide metabolic process	-	+	-	-	-
GO:0009628	response to abiotic stimulus	-	+	+	-	-
GO:0050896	response to stimulus	-	+	+	-	-
GO:0009408	response to heat	-	+	+	-	-
GO:0010035	response to inorganic substance	-	+	+	-	-
GO:0010228	vegetative to reproductive phase transition of meristem	-	-	+	-	-
GO:0031408	oxylipin biosynthetic process	-	-	+	-	-
GO:0046686	response to cadmium ion	-	-	+	-	-
GO:0031407	oxylipin metabolic process	-	-	+	-	-
GO:0009648	photoperiodism	-	-	+	-	-
GO:0048573	photoperiodism, flowering	-	-	+	-	-
GO:0006950	response to stress	-	+	+	-	+
GO:0006952	defense response	-	-	+	-	+

## Sheet: S2
S2, summary of go enrichment in molecular function ("+" means "present", and "-"means "absent")
Molecular function	p value<=0.01	PS2	PS3	PS4	PS5	RP5
GO:0001071	nucleic acid binding transcription factor activity	-	+	-	-	-
GO:0003700	transcription factor activity, sequence-specific DNA binding	-	+	-	-	-
GO:0043565	sequence-specific DNA binding	-	+	-	-	-
GO:0003677	DNA binding	-	+	-	-	-
GO:0051087	chaperone binding	-	+	-	-	-
GO:0051082	unfolded protein binding	-	+	+	-	-
GO:0016645	oxidoreductase activity, acting on the CH-NH group of donors	-	-	+	-	-
GO:0016491	oxidoreductase activity	-	-	-	-	+
