# Supplementary material for: The role of strigolactones in P deficiency induced transcriptional changes in tomato roots
Source: BMC Plant Biol. 2021 Jul 23;21:349. doi: 10.1186/s12870-021-03124-0 (PMC8299696; doi:10.1186/s12870-021-03124-0)
Supplement: Supplementary file 1 — Additional file 1:Suppl. Fig. 1. Experimental design of the P starvation RNAseq experiment. Suppl. Fig. 2. KEGG pathway enrichment for induced (A) and repressed (B) DEGs in tomato roots upon P starvation and P replenishment. Suppl. Fig. 3. Heatmap showing fold change of SL related genes in RNAseq dataset and RT-qPCR validation of SL biosynthetic and P starvation marker genes. A, heatmap showing fold change of genes involved in the SL biosynthetic and signaling pathway under P starvation for different time periods and P replenishment in WT tomato and CCD8 RNAi line. A fold change in bold indicates significance (P<0.05). B-D, relative expression of D27 (B), CCD8 (C) and LePS2 (D) upon P starvation (and P replenishment) (n = 3). The gene expression level in 2-day control wild‐type plants (YP2) was set to 1. Error bars represent standard error of the mean. **, 0.01>P; *, 0.01 < P < 0.05; NG, not significant. E, comparison of RT-qPCR and RNA-seq data. A Pearson correlation coefficient of 0.9761 (P < 0.01) is observed between the RNA-seq and RT-qPCR data of three genes (D27, CCD8 and LePS2). Suppl. Fig. 4. PCA of tomato root transcript profiles using RPKM. YP4 and NP4 represent 4 days control P and P starvation treatment in WT, respectively. CCD8.YP4 and CCD8.NP4 represent control P and P starvation treatment in CCD8, respectively. Suppl. Fig. 5. Heatmap showing a selection of strongest induced and repressed DEGs in the roots of WT tomato and CCD8 RNAi line under different P starvation treatment times. The RPKM value of the top 10 strongest P starvation induced DEGS (at 2, 3, 4 and 5 days of P starvation) and their repression by P replenishment in WT, and DEGs at 4 days of P starvation in CCD8 RNAi line. Suppl. Fig. 6. Secondary metabolism visualization of PS induced DEGs, PS repressed and SL-dependent DEGs with iPath 3.0 [53, 54]. A, secondary metabolite biosynthesis visualization of P starvation repressed DEGs (4 days) in WT. B, secondary metabolite biosynthesis visuali [file 12870_2021_3124_MOESM1_ESM.zip › Supplementary Table 3.xlsx]

## Sheet: sheet 1
Suppl. Table 3, the fold change of 108 DEGs (SL dependent PS induced genes) after 4 days P starvation in WT and CCD8.
Gene ID	Annotation	Fold change			Corrected p value
		WT.NP4_vs_WT.YP4	CCD8.NP4_vs_WT.NP4	CCD8.NP4 vsCCD8.YP4	WT.NP4_vs_WT.YP4	CCD8.NP4_vs_WT.NP4	CCD8.NP4 vsCCD8.YP4
Solyc03g098010.2	AP	8.80289	-2.4113	5.77496	1.10763e-60	5.75052e-07	1.07536e-31
Solyc01g090890.2	SPX, N-TERMINAL	8.23483	-2.24171	5.29144	1.46535e-84	8.96537e-10	5.06563e-43
Solyc07g042400.2	UNKNOWN PROTEIN	8.13789	-2.47453	3.43446	2.40535e-84	1.32776e-16	7.19831e-21
Solyc08g008200.1	CATION/H(+) ANTIPORTER 18	7.18897	-3.39675	1.01669	5.19314e-08	0.000599262	1
Solyc03g078500.2	UGT	7.18697	-2.2793	3.6837	6.06886e-33	0.00115053	6.12755e-10
Solyc02g092060.1	SHORT-CHAIN DEHYDROGENASE/REDUCTASE FAMILY PROTEIN, GLUCOSE/RIBITOL DEHYDROGENASE	7.18344	-2.78377	6.25418	8.77048e-25	5.86571e-09	0.00148711
Solyc08g007960.1	NUCLEAR TRANSCRIPTION FACTOR Y SUBUNIT C-9	7.01731	-5.18986	-0.132896	2.33367e-05	0.000234017	1
Solyc06g062560.1	PHOSPHATASE	6.43226	-2.61546	5.67581	1.48299e-16	1.37389e-05	0.315597
Solyc01g100020.2	PHOSPHOLIPASE D	6.25644	-1.71943	3.32894	7.77507e-73	3.01688e-06	1.22641e-25
Solyc06g062540.2	PHOSPHATASE	6.08044	-1.95996	4.01578	7.44506e-40	0.000261919	1.42865e-18
Solyc06g062550.2	PHOSPHATASE	6.0392	-3.00197	4.26706	2.23823e-30	3.62878e-12	2.91643e-06
Solyc12g056570.1	UNKNOWN PROTEIN	5.49177	-2.35113	0.944539	6.84703e-13	0.00622245	1
Solyc04g080920.1	PAP	4.85415	-2.66662	3.91544	5.46294e-23	1.26371e-10	0.00132035
Solyc04g063370.1	RECEPTOR-LIKE KINASE	4.75505	-1.66872	3.14664	3.29588e-36	4.8356e-05	5.85531e-13
Solyc07g053900.2	PLANT-SPECIFIC DOMAIN TIGR01615 FAMILY PROTEIN, PROTEIN OF UNKNOWN FUNCTION DUF506,	4.7268	-1.94799	1.62686	4.49816e-27	0.000438688	0.147996
Solyc06g072960.1	LIPID A EXPORT ATP-BINDING/PERMEASE PROTEIN MSBA; ABC TRANSPORTER-LIKE	4.67329	-1.6961	2.99561	1.87449e-38	0.000116957	8.22879e-16
Solyc08g079300.2	CYTOCHROME P450	4.61566	-4.13621	0.22481	1.15788e-14	2.14395e-13	1
Solyc00g231780.1	NAD(P)H-QUINONE OXIDOREDUCTASE SUBUNIT I CHLOROPLASTIC	4.52673	-1.89277	1.75461	6.98046e-18	0.00404916	1
Solyc12g009480.1	SPX	4.46314	-2.01088	2.70363	3.63572e-72	3.59874e-16	2.97684e-29
Solyc01g091760.2	ETHYLENE RESPONSIVE TRANSCRIPTION FACTOR 2A	4.35478	-3.98636	4.83772	6.28452e-13	1.30382e-11	1
Solyc07g005680.2	SERINE CARBOXYPEPTIDASE K10B2.2	4.18188	-3.29909	3.01828	9.81011e-13	3.0947e-08	0.0311129
Solyc05g013890.1	LIPID A EXPORT ATP-BINDING/PERMEASE PROTEIN MSBA; IPR003439 ABC TRANSPORTER-LIKE GO:0016	4.0593	-3.07613	3.12623	1.96403e-10	1.54979e-07	1
Solyc01g091870.2	SPX	4.0559	-3.64117	3.59864	9.60604e-08	5.34497e-06	1
Solyc05g007950.2	RIBONUCLEASE T2	4.03878	-1.88069	1.81973	1.25827e-15	0.00513834	1
Solyc04g008250.1	AP	3.86641	-2.04731	1.46107	6.13726e-22	8.87919e-07	1
Solyc04g080480.1	AMP-DEPENDENT SYNTHETASE AND LIGASE	3.83283	-5.02315	-0.0463903	4.00448e-17	1.1059e-24	1
Solyc10g018150.1	CYTOCHROME P450	3.77142	-3.66956	-0.237353	5.37003e-10	9.52015e-10	1
Solyc01g005940.2	PHYTOENE SYNTHASE 3	3.64367	-3.00734	1.94788	1.0704e-08	4.68534e-06	1
Solyc12g042980.1	2-OXOGLUTARATE-DEPENDENT DIOXYGENASE	3.53581	-7.67488	0.0219117	0.0162744	2.50871e-13	1
Solyc08g060920.2	SPX, N-TERMINAL	3.47335	-1.21765	1.79432	7.06855e-53	2.71015e-05	3.34616e-14
Solyc01g110060.2	PAP	3.40561	-1.74309	2.18479	1.31902e-35	1.03558e-08	1.37541e-14
Solyc10g085850.1	TPSI1	3.32863	-1.77169	2.26623	7.28771e-41	3.05385e-11	3.10275e-19
Solyc10g085100.1	GLYCOSYL TRANSFERASE GROUP 1 FAMILY PROTEIN	3.28515	-1.26099	2.01379	7.52952e-53	4.14067e-07	1.35333e-19
Solyc04g082350.1	TRANSFERASE FAMILY PROTEIN	3.22601	-3.04835	4.003	0.0109992	0.0262332	1
Solyc07g007620.2	PROCESSIVE DIACYLGLYCEROL GLUCOSYLTRANSFERASE	3.22251	-2.17195	1.81352	9.39532e-41	1.87459e-19	2.54137e-11
Solyc01g059900.2	DIRIGENT-LIKE PROTEIN	3.13035	-3.50091	1.62612	2.24197e-09	5.07554e-12	1
Solyc06g036110.1	C2 DOMAIN-CONTAINING PROTEIN	3.04399	-1.28472	0.165144	1.08375e-25	0.00687891	1
Solyc09g091910.1	PAP	2.92129	-1.75378	1.74769	6.29775e-27	6.40115e-09	1.14383e-08
Solyc07g055550.1	CYTOCHROME P450	2.85103	-3.57439	1.44827	3.84293e-06	1.32727e-08	1
Solyc04g071620.2	ASR4; CONTAINS INTERPRO DOMAIN(S) IPR003496 ABA/WDS INDUCED PROTEIN	2.84636	-5.27868	-0.464071	0.00468799	1.27607e-12	1
Solyc08g066720.1	CCD1-like	2.79189	-3.44611	1.32772	6.5505e-07	2.57322e-11	1
Solyc10g085500.1	CYTOCHROME P450	2.70553	-1.80709	0.612081	1.2597e-16	5.68421e-07	1
Solyc07g045060.1	AUXIN RESPONSIVE PROTEIN (AHRD V1 ***- Q75GP8_ORYSJ); AUXIN RESPONSIVE SAUR PROTEIN	2.59694	-2.65584	1.27559	6.76817e-10	2.17123e-10	1
Solyc10g084540.1	PENTATRICOPEPTIDE REPEAT-CONTAINING PROTEIN ; CONTAINS INTERPRO DOMAIN(S) IPR013209 LNS2, LIPIN/NED1/SMP2	2.48989	-1.40127	1.16494	6.83714e-20	3.73623e-05	0.0324401
Solyc05g006740.2	GST	2.48237	-3.31029	1.37386	6.48683e-08	7.30727e-15	1
Solyc01g104820.2	PROTEIN OF UNKNOWN FUNCTION DUF125, TRANSMEMBRANE	2.42932	-2.38735	0.178251	0.000214217	0.000383045	1
Solyc07g049240.2	PEROXIDASE	2.40645	-2.87904	-0.193095	0.0484547	0.000770838	1
Solyc04g016490.2	ICC FAMILY PHOSPHOHYDROLASE; PHOSPHOESTERASE	2.40006	-1.69596	1.51394	1.45465e-12	1.54873e-05	0.0557079
Solyc02g036350.2	1-AMINOCYCLOPROPANE-1-CARBOXYLATE OXIDASE	2.39363	-2.09897	-0.0568152	4.4635e-09	1.15187e-06	1
Solyc05g009960.2	TAURINE CATABOLISM DIOXYGENASE	2.34662	-3.40136	-0.471965	0.0237635	4.63049e-06	1
Solyc11g071720.1	ACETYL ESTERASE	2.25603	-2.48756	0.669795	5.5171e-12	8.86879e-15	1
Solyc06g031710.2	NODULIN-LIKE PROTEIN	2.24961	-1.55689	1.70217	1.6161e-10	0.000633893	0.000138618
Solyc07g049560.2	TYROSINE PHOSPHATASE FAMILY PROTEIN	2.22874	-1.3294	1.65293	1.74755e-14	0.00117705	5.24168e-07
Solyc10g047040.1	ZINC FINGER PROTEIN ZFS1	2.21443	-1.72783	1.53958	2.08277e-11	1.71409e-06	0.00254678
Solyc10g007290.2	PHOSPHOENOLPYRUVATE CARBOXYLASE	2.19454	-1.40545	0.673163	4.2531e-16	2.58348e-05	1
Solyc10g081780.1	RING FINGER PROTEIN 38	2.13321	-2.9542	1.01509	1.06873e-06	3.76712e-14	1
Solyc02g078150.2	PLANT-SPECIFIC DOMAIN TIGR01615 FAMILY PROTEIN	2.11833	-1.71606	0.891932	6.41606e-15	3.6336e-09	1
Solyc01g104810.2	INTEGRAL MEMBRANE PROTEIN	2.08423	-2.34049	0.0945368	1.0249e-05	1.01816e-07	1
Solyc11g066250.1	SERINE CARBOXYPEPTIDASE	2.08158	-1.33779	0.362332	3.38277e-12	0.00124928	1
Solyc04g007730.2	UNKNOWN PROTEIN	2.02948	-1.08241	0.910404	1.784e-25	9.34982e-06	0.00616121
Solyc02g083700.2	ALPHA-MANNOSIDASE	1.97019	-1.24037	0.407765	1.08262e-11	0.00255471	1
Solyc05g011970.2	CYTOCHROME P450	1.95995	-2.57014	0.776778	5.97699e-07	2.98518e-13	1
Solyc02g083980.2	ENDOGLUCANASE 1	1.89607	-1.7331	0.0685501	1.71738e-06	4.35978e-05	1
Solyc04g051180.1	INTEGRAL MEMBRANE PROTEIN ; CONTAINS INTERPRO DOMAIN(S) IPR008217 PROTEIN OF UNKNOWN FUNCTION DUF125, TRANSMEMBRANE	1.89363	-1.3306	0.157617	1.26503e-08	0.00491547	1
Solyc01g099950.1	PECTINESTERASE	1.87453	-2.73995	0.452015	0.00270889	5.19097e-09	1
Solyc12g049110.1	UNKNOWN PROTEIN	1.79053	-3.5227	-1.23821	0.0163703	4.47254e-12	1
Solyc08g078650.2	GST	1.78798	-1.69715	-0.22905	0.0109466	0.0386507	1
Solyc10g084680.1	SULFATE TRANSPORTER	1.78228	-2.81271	-0.263294	3.02735e-05	8.49752e-16	1
Solyc02g083250.2	CELLULAR RETINALDEHYDE-BINDING/TRIPLE FUNCTION C-TERMINAL	1.76813	-1.15245	1.04729	2.61637e-16	1.44566e-05	0.000435665
Solyc05g009720.2	MYB FAMILY TRANSCRIPTION FACTOR-LIKE	1.76285	-1.33851	0.764399	6.32743e-16	2.81177e-08	1
Solyc02g091600.1	OS08G0119500 PROTEIN (FRAGMENT)	1.73923	-1.34116	0.783474	6.88721e-06	0.00773565	1
Solyc01g104830.2	NODULIN-RELATED INTEGRAL MEMBRANE PROTEIN DUF125	1.73451	-2.00716	-0.0463183	3.6605e-05	1.21119e-07	1
Solyc05g011940.2	CYTOCHROME P450	1.71502	-2.41585	1.48395	0.0245567	4.95526e-07	0.71478
Solyc10g018320.1	PECTINESTERASE	1.70626	-3.46966	0.143415	0.000647104	1.47839e-17	1
Solyc06g034290.2	GLYCEROL-3-PHOSPHATE TRANSPORTER	1.68761	-1.7591	0.178035	5.47266e-07	8.35597e-08	1
Solyc02g084930.2	CYTOCHROME P450	1.67679	-1.04072	0.564242	6.76161e-15	0.000323243	1
Solyc05g051880.2	TREHALOSE-6-PHOSPHATE PHOSPHATASE-LIKE PROTEIN	1.6739	-1.85338	1.0097	1.21274e-05	1.42805e-07	1
Solyc01g067330.2	UPF0497 MEMBRANE PROTEIN 4	1.63327	-1.32016	0.297582	0.000122213	0.0428157	1
Solyc08g076640.1	XYLANASE INHIBITOR	1.62847	-2.07874	0.205304	5.57242e-05	3.06331e-09	1
Solyc12g098770.1	UNKNOWN PROTEIN	1.62158	-1.30157	0.218198	6.70512e-05	0.0303469	1
Solyc01g104800.2	INTEGRAL MEMBRANE PROTEIN	1.60311	-1.57221	0.473359	0.000491566	0.000951784	1
Solyc05g050730.1	STIG1 (FRAGMENT)	1.53976	-2.38742	-0.481271	0.0113661	1.51477e-09	1
Solyc03g119930.1	SULFATE TRANSPORTER LIKE PROTEIN	1.52397	-1.14911	0.414212	1.0326e-10	5.12497e-05	1
Solyc09g014610.2	C4-DICARBOXYLATE TRANSPORTER/MALIC ACID TRANSPORT FAMILY PROTEIN	1.50543	-1.66726	0.588322	0.0187354	0.0017209	1
Solyc10g055190.1	DIRIGENT-LIKE PROTEIN	1.50484	-3.0093	-0.0748528	0.0114514	1.2384e-16	1
Solyc11g056680.1	LRR RECEPTOR-LIKE SERINE/THREONINE-PROTEIN KINASE, RLP	1.46385	-2.24884	0.0170698	0.0137888	6.08818e-09	1
Solyc06g007580.1	PLANT-SPECIFIC DOMAIN TIGR01615 FAMILY PROTEIN	1.45566	-2.53361	0.631558	0.000935599	7.76023e-16	1
Solyc10g037880.1	BLUE COPPER PROTEIN	1.42357	-1.68882	-0.26903	0.000883158	2.34868e-06	1
Solyc06g066830.2	2-ODD	1.40236	-1.89856	1.64041	0.0321705	2.93832e-06	0.000563789
Solyc08g075760.2	CYCLOPS	1.38305	-1.37172	0.572281	4.3522e-06	4.75687e-06	1
Solyc07g055990.2	XYLOGLUCAN ENDOTRANSGLUCOSYLASE/HYDROLASE 7	1.34503	-2.45279	-0.183419	0.00206223	1.39946e-16	1
Solyc06g067870.2	2-ODD	1.33494	-2.50872	0.460182	0.00206352	1.14436e-17	1
Solyc07g006850.1	XYLOGLUCAN ENDOTRANSGLUCOSYLASE/HYDROLASE 3	1.3152	-1.51418	0.43571	0.00211541	2.8324e-05	1
Solyc08g078550.1	MATRIX METALLOPROTEINASE	1.22192	-1.68954	-0.334353	0.00584722	7.99283e-08	1
Solyc08g078670.2	ASPARTYL PROTEASE	1.18457	-1.25364	0.0789791	3.17259e-07	2.02504e-08	1
Solyc09g090010.2	GERMIN-LIKE PROTEIN 12	1.15058	-1.29587	0.779511	0.0220646	0.000894091	1
Solyc09g008060.2	UGT	1.13282	-1.2447	0.0497482	0.00460163	0.000293078	1
Solyc10g084690.1	ADP-RIBOSYLATION FACTOR GTPASE ACTIVATING PROTEIN 1	1.11993	-1.56086	-0.207776	0.0325131	9.95695e-07	1
Solyc06g065970.1	CORTICAL CELL-DELINEATING PROTEIN	1.10763	-2.02879	0.357331	0.028272	2.2813e-13	1
Solyc10g052600.1	OS10G0578600 PROTEIN (FRAGMENT)	1.1021	-1.1864	0.241651	0.0030486	0.000382758	1
Solyc06g063430.1	NAC DOMAIN PROTEIN	1.09572	-1.29919	-0.113265	0.00592268	3.25358e-05	1
Solyc01g107980.2	U-BOX DOMAIN-CONTAINING PROTEIN	1.09207	-1.1222	0.129026	9.98093e-05	3.61565e-05	1
Solyc10g044520.1	FERREDOXIN I	1.08939	-1.63423	0.554548	0.000626807	1.08307e-11	1
Solyc03g113080.2	ATP-BINDING CASSETTE TRANSPORTER	1.08024	-1.01077	-0.0702449	7.1683e-07	1.10541e-05	1
Solyc11g008630.1	HYDROXYCINNAMOYL COA SHIKIMATE/QUINATE HYDROXYCINNAMOYLTRANSFERASE-LIKE PROTEIN	1.07853	-1.06118	0.334214	0.00150526	0.00220684	1
Solyc11g012950.1	RING FINGER PROTEIN 13	1.06906	-1.104	0.171222	0.0282787	0.00998932	1
Solyc05g055870.2	F-BOX PROTEIN PP2-B1	1.05509	-1.34817	-0.289227	9.76179e-08	5.85397e-14	1
Solyc11g005150.1	LEUCINE-RICH REPEAT FAMILY PROTEIN	1.03263	-1.29552	-0.0540249	0.0194771	1.93554e-05	1
