# Supplementary material for: The role of strigolactones in P deficiency induced transcriptional changes in tomato roots
Source: BMC Plant Biol. 2021 Jul 23;21:349. doi: 10.1186/s12870-021-03124-0 (PMC8299696; doi:10.1186/s12870-021-03124-0)
Supplement: Supplementary file 1 — Additional file 1:Suppl. Fig. 1. Experimental design of the P starvation RNAseq experiment. Suppl. Fig. 2. KEGG pathway enrichment for induced (A) and repressed (B) DEGs in tomato roots upon P starvation and P replenishment. Suppl. Fig. 3. Heatmap showing fold change of SL related genes in RNAseq dataset and RT-qPCR validation of SL biosynthetic and P starvation marker genes. A, heatmap showing fold change of genes involved in the SL biosynthetic and signaling pathway under P starvation for different time periods and P replenishment in WT tomato and CCD8 RNAi line. A fold change in bold indicates significance (P<0.05). B-D, relative expression of D27 (B), CCD8 (C) and LePS2 (D) upon P starvation (and P replenishment) (n = 3). The gene expression level in 2-day control wild‐type plants (YP2) was set to 1. Error bars represent standard error of the mean. **, 0.01>P; *, 0.01 < P < 0.05; NG, not significant. E, comparison of RT-qPCR and RNA-seq data. A Pearson correlation coefficient of 0.9761 (P < 0.01) is observed between the RNA-seq and RT-qPCR data of three genes (D27, CCD8 and LePS2). Suppl. Fig. 4. PCA of tomato root transcript profiles using RPKM. YP4 and NP4 represent 4 days control P and P starvation treatment in WT, respectively. CCD8.YP4 and CCD8.NP4 represent control P and P starvation treatment in CCD8, respectively. Suppl. Fig. 5. Heatmap showing a selection of strongest induced and repressed DEGs in the roots of WT tomato and CCD8 RNAi line under different P starvation treatment times. The RPKM value of the top 10 strongest P starvation induced DEGS (at 2, 3, 4 and 5 days of P starvation) and their repression by P replenishment in WT, and DEGs at 4 days of P starvation in CCD8 RNAi line. Suppl. Fig. 6. Secondary metabolism visualization of PS induced DEGs, PS repressed and SL-dependent DEGs with iPath 3.0 [53, 54]. A, secondary metabolite biosynthesis visualization of P starvation repressed DEGs (4 days) in WT. B, secondary metabolite biosynthesis visuali [file 12870_2021_3124_MOESM1_ESM.zip › Supplementary Table 4.xlsx]

## Sheet: sheet 1
Suppl. Table 4, KO ID of P starvation induced DEGs (174+108 in Fig. 3B)
Solyc ID	KO ID
Solyc01g006950.2.1	K08486
Solyc01g008640.2.1
Solyc01g009430.2.1
Solyc01g009500.2.1
Solyc01g010350.2.1	K15283
Solyc01g057770.2.1
Solyc01g058720.2.1	K02183
Solyc01g066700.2.1	K08678
Solyc01g079790.2.1	K00975
Solyc01g080020.2.1
Solyc01g087890.2.1
Solyc01g090210.2.1
Solyc01g091250.2.1
Solyc01g094130.2.1
Solyc01g094570.2.1
Solyc01g095150.2.1
Solyc01g095980.2.1
Solyc01g096400.2.1
Solyc01g096420.2.1	K19784
Solyc01g096560.1.1
Solyc01g100270.2.1
Solyc01g100390.2.1	K23025
Solyc01g099370.2.1
Solyc01g100200.2.1
Solyc01g102360.1.1	K14638
Solyc01g109460.2.1
Solyc02g014830.2.1	K16297
Solyc02g036480.1.1
Solyc02g062390.2.1
Solyc02g064680.2.1	K01537
Solyc02g067020.1.1	K09286
Solyc02g070200.1.1
Solyc02g070280.2.1	K03294
Solyc02g071690.1.1
Solyc02g071750.2.1
Solyc02g076750.1.1
Solyc02g076980.2.1
Solyc02g078650.2.1	K00422
Solyc02g078900.2.1	K17871
Solyc02g078910.2.1
Solyc02g081600.2.1	K14709
Solyc02g083360.1.1
Solyc02g088210.2.1
Solyc02g088500.1.1	K23154
Solyc02g089450.1.1
Solyc02g089900.1.1
Solyc02g089920.1.1
Solyc02g090360.2.1
Solyc02g091470.2.1
Solyc02g091590.2.1
Solyc02g092670.1.1
Solyc02g093250.2.1	K00588
Solyc02g094400.2.1	K18696
Solyc03g005160.2.1	K00276
Solyc03g026130.2.1
Solyc03g083010.2.1
Solyc03g093140.2.1	K13783
Solyc03g095510.2.1	K04688
Solyc03g114860.2.1	K13379
Solyc03g116630.2.1
Solyc03g118000.1.1	K00915
Solyc03g120260.2.1	K17302
Solyc03g120450.2.1	K00837
Solyc03g121420.2.1	K13248
Solyc03g123630.2.1	K01051
Solyc04g005040.1.1
Solyc04g008670.1.1	K04125
Solyc04g009900.2.1
Solyc04g015110.2.1
Solyc04g015120.2.1
Solyc04g025880.2.1	K03549
Solyc04g040120.1.1	K10256
Solyc04g054740.2.1	K01858
Solyc04g054990.2.1
Solyc04g077050.2.1
Solyc04g078090.2.1
Solyc04g079100.2.1	K15728
Solyc04g079300.2.1
Solyc04g079910.2.1	K20858
Solyc05g005470.2.1	K17609
Solyc05g007940.2.1	K01166
Solyc05g008370.1.1	K01807
Solyc05g012700.2.1
Solyc05g013710.2.1
Solyc05g014550.1.1
Solyc05g043190.2.1
Solyc05g050120.2.1	K00029
Solyc05g051610.1.1
Solyc05g053330.2.1	K09422
Solyc05g055400.2.1	K21995
Solyc05g055730.2.1	K00297
Solyc05g055910.2.1
Solyc05g056480.2.1	K00166
Solyc06g007180.2.1	K01953
Solyc06g010010.1.1	K08472
Solyc06g010030.2.1	K08472
Solyc06g036340.2.1
Solyc06g050980.2.1	K00522
Solyc06g051080.2.1	K22920
Solyc06g060620.2.1
Solyc06g062950.1.1
Solyc06g063180.1.1	K05387
Solyc06g069470.2.1	K01126
Solyc06g072950.1.1
Solyc06g076550.2.1
Solyc06g083160.1.1
Solyc06g084460.2.1	K13832
Solyc07g007220.2.1	K14803
Solyc07g007660.1.1
Solyc07g007670.2.1	K22390
Solyc07g007790.2.1	K00696
Solyc07g043230.2.1	K14709
Solyc07g045160.2.1	K00850
Solyc07g049460.2.1	K05909
Solyc07g055060.2.1	K01595
Solyc07g056570.1.1	K09840
Solyc07g063930.2.1	K08202
Solyc07g064420.2.1
Solyc08g007080.2.1
Solyc08g061480.2.1
Solyc08g067620.2.1
Solyc08g074680.2.1
Solyc08g075790.2.1
Solyc08g078510.2.1
Solyc08g078960.2.1	K20456
Solyc08g080650.1.1
Solyc08g082440.2.1	K01784
Solyc09g007190.2.1
Solyc09g008910.1.1	K22983
Solyc09g010380.2.1	K01507
Solyc09g010540.2.1
Solyc09g011580.2.1	K00799
Solyc09g014300.2.1	K06119
Solyc09g064930.2.1
Solyc09g066410.1.1	K08176
Solyc09g075260.2.1
Solyc09g089780.2.1
Solyc09g091060.2.1
Solyc09g098160.2.1	K06911
Solyc10g009530.2.1
Solyc10g017580.2.1	K09480
Solyc10g038080.1.1	K13832
Solyc10g054440.1.1	K01583
Solyc10g054910.1.1	K01802
Solyc10g080270.1.1
Solyc10g082020.1.1	K22522
Solyc10g083880.1.1	K09873
Solyc10g083970.1.1	K00789
Solyc10g084560.1.1
Solyc10g085420.1.1
Solyc11g005610.1.1
Solyc11g010500.1.1	K15104
Solyc11g010700.1.1
Solyc11g012410.1.1	K10047
Solyc11g013150.1.1
Solyc11g016970.1.1	K03327
Solyc11g020230.1.1
Solyc12g005590.1.1
Solyc12g005670.1.1	K03549
Solyc12g005840.1.1	K07976
Solyc12g005940.1.1	K05933
Solyc12g006130.1.1
Solyc12g010170.1.1
Solyc12g010440.1.1	K13783
Solyc12g010940.1.1
Solyc12g038700.1.1
Solyc12g043030.1.1	K17471
Solyc12g043040.1.1	K17471
Solyc12g055920.1.1	K06268
Solyc12g056760.1.1
Solyc12g088920.1.1
Solyc12g094460.1.1
Solyc12g098780.1.1
Solyc12g100230.1.1	K10256
Solyc00g231780.1.1	K05580
Solyc01g005940.2.1	K02291
Solyc01g059900.2.1
Solyc01g067330.2.1
Solyc01g090890.2.1
Solyc01g091760.2.1
Solyc01g091870.2.1
Solyc01g099950.1.1	K01051
Solyc01g100020.2.1	K01115
Solyc01g104800.2.1	K22736
Solyc01g104810.2.1	K22736
Solyc01g104820.2.1	K22736
Solyc01g104830.2.1	K22736
Solyc01g107980.2.1
Solyc01g110060.2.1	K22390
Solyc02g036350.2.1	K05933
Solyc02g078150.2.1
Solyc02g083250.2.1
Solyc02g083700.2.1	K01191
Solyc02g083980.2.1
Solyc02g084930.2.1
Solyc02g091600.1.1
Solyc02g092060.1.1
Solyc03g078500.2.1
Solyc03g098010.2.1	K14379
Solyc03g113080.2.1
Solyc03g119930.1.1
Solyc04g007730.2.1
Solyc04g008250.1.1	K14379
Solyc04g016490.2.1
Solyc04g051180.1.1	K22736
Solyc04g063370.1.1
Solyc04g071620.2.1
Solyc04g080480.1.1
Solyc04g080920.1.1	K22390
Solyc04g082350.1.1
Solyc05g006740.2.1	K00799
Solyc05g007950.2.1	K01166
Solyc05g009720.2.1
Solyc05g009960.2.1
Solyc05g011940.2.1	K15639
Solyc05g011970.2.1	K15639
Solyc05g013890.1.1	K05658
Solyc05g050730.1.1
Solyc05g051880.2.1	K01087
Solyc05g055870.2.1
Solyc06g007580.1.1
Solyc06g031710.2.1
Solyc06g034290.2.1	K13783
Solyc06g036110.1.1
Solyc06g062540.2.1	K13248
Solyc06g062550.2.1	K13248
Solyc06g062560.1.1	K13248
Solyc06g063430.1.1
Solyc06g065970.1.1
Solyc06g066830.2.1
Solyc06g067870.2.1
Solyc06g072960.1.1	K05658
Solyc07g005680.2.1	K16297
Solyc07g006850.1.1	K14504
Solyc07g007620.2.1	K03715
Solyc07g042400.2.1
Solyc07g045060.1.1	K14488
Solyc07g049240.2.1	K00430
Solyc07g049560.2.1	K18045
Solyc07g053900.2.1
Solyc07g055550.1.1
Solyc07g055990.2.1	K08235
Solyc08g007960.1.1
Solyc08g008200.1.1
Solyc08g060920.2.1
Solyc08g066720.1.1
Solyc08g075760.2.1
Solyc08g076640.1.1
Solyc08g078550.1.1
Solyc08g078650.2.1
Solyc08g078670.2.1
Solyc08g079300.2.1
Solyc09g008060.2.1
Solyc09g014610.2.1
Solyc09g090010.2.1
Solyc09g091910.1.1	K22390
Solyc10g007290.2.1	K01595
Solyc10g018150.1.1
Solyc10g018320.1.1
Solyc10g037880.1.1
Solyc10g044520.1.1	K02639
Solyc10g047040.1.1	K18753
Solyc10g052600.1.1
Solyc10g055190.1.1
Solyc10g081780.1.1
Solyc10g084540.1.1	K15728
Solyc10g084680.1.1
Solyc10g084690.1.1	K12492
Solyc10g085100.1.1	K06119
Solyc10g085500.1.1	K22983
Solyc10g085850.1.1
Solyc11g005150.1.1
Solyc11g008630.1.1	K15400
Solyc11g012950.1.1	K11982
Solyc11g056680.1.1
Solyc11g066250.1.1	K16298
Solyc11g071720.1.1
Solyc12g009480.1.1
Solyc12g042980.1.1
Solyc12g049110.1.1
Solyc12g056570.1.1
Solyc12g098770.1.1
