# Supplementary material for: The role of strigolactones in P deficiency induced transcriptional changes in tomato roots
Source: BMC Plant Biol. 2021 Jul 23;21:349. doi: 10.1186/s12870-021-03124-0 (PMC8299696; doi:10.1186/s12870-021-03124-0)
Supplement: Supplementary file 1 — Additional file 1:Suppl. Fig. 1. Experimental design of the P starvation RNAseq experiment. Suppl. Fig. 2. KEGG pathway enrichment for induced (A) and repressed (B) DEGs in tomato roots upon P starvation and P replenishment. Suppl. Fig. 3. Heatmap showing fold change of SL related genes in RNAseq dataset and RT-qPCR validation of SL biosynthetic and P starvation marker genes. A, heatmap showing fold change of genes involved in the SL biosynthetic and signaling pathway under P starvation for different time periods and P replenishment in WT tomato and CCD8 RNAi line. A fold change in bold indicates significance (P<0.05). B-D, relative expression of D27 (B), CCD8 (C) and LePS2 (D) upon P starvation (and P replenishment) (n = 3). The gene expression level in 2-day control wild‐type plants (YP2) was set to 1. Error bars represent standard error of the mean. **, 0.01>P; *, 0.01 < P < 0.05; NG, not significant. E, comparison of RT-qPCR and RNA-seq data. A Pearson correlation coefficient of 0.9761 (P < 0.01) is observed between the RNA-seq and RT-qPCR data of three genes (D27, CCD8 and LePS2). Suppl. Fig. 4. PCA of tomato root transcript profiles using RPKM. YP4 and NP4 represent 4 days control P and P starvation treatment in WT, respectively. CCD8.YP4 and CCD8.NP4 represent control P and P starvation treatment in CCD8, respectively. Suppl. Fig. 5. Heatmap showing a selection of strongest induced and repressed DEGs in the roots of WT tomato and CCD8 RNAi line under different P starvation treatment times. The RPKM value of the top 10 strongest P starvation induced DEGS (at 2, 3, 4 and 5 days of P starvation) and their repression by P replenishment in WT, and DEGs at 4 days of P starvation in CCD8 RNAi line. Suppl. Fig. 6. Secondary metabolism visualization of PS induced DEGs, PS repressed and SL-dependent DEGs with iPath 3.0 [53, 54]. A, secondary metabolite biosynthesis visualization of P starvation repressed DEGs (4 days) in WT. B, secondary metabolite biosynthesis visuali [file 12870_2021_3124_MOESM1_ESM.zip › Supplementary Table 6.xlsx]

## Sheet: S1
Suppl. Table 6, P starvation repressed and SL dependent DEGs(31 DEGs in Fig. 3C)
Soly ID	KO ID
Solyc01g006050.2.1
Solyc01g057000.2.1
Solyc01g073860.2.1
Solyc01g104740.2.1	K03627
Solyc02g069190.2.1	K14709
Solyc02g077290.1.1
Solyc02g082950.2.1
Solyc03g007890.2.1	K04079
Solyc04g025530.2.1	K01580
Solyc04g054730.2.1	K17469
Solyc04g079240.2.1
Solyc04g082540.1.1
Solyc05g041200.2.1	K00457
Solyc06g036290.2.1	K04079
Solyc06g068270.2.1
Solyc06g072840.2.1
Solyc07g006090.1.1	K22314
Solyc07g017610.2.1	K14157
Solyc08g078310.2.1
Solyc08g078700.2.1	K13993
Solyc08g080310.1.1	K03327
Solyc09g015000.2.1	K13993
Solyc09g061700.2.1
Solyc09g075940.2.1	K00276
Solyc10g084400.1.1	K00799
Solyc10g086320.1.1	K00889
Solyc11g006730.1.1
Solyc11g040220.1.1	K02922
Solyc11g066100.1.1	K03283
Solyc11g071830.1.1	K09503
Solyc12g013700.1.1
