# Supplementary material for: The role of strigolactones in P deficiency induced transcriptional changes in tomato roots
Source: BMC Plant Biol. 2021 Jul 23;21:349. doi: 10.1186/s12870-021-03124-0 (PMC8299696; doi:10.1186/s12870-021-03124-0)
Supplement: Supplementary file 1 — Additional file 1:Suppl. Fig. 1. Experimental design of the P starvation RNAseq experiment. Suppl. Fig. 2. KEGG pathway enrichment for induced (A) and repressed (B) DEGs in tomato roots upon P starvation and P replenishment. Suppl. Fig. 3. Heatmap showing fold change of SL related genes in RNAseq dataset and RT-qPCR validation of SL biosynthetic and P starvation marker genes. A, heatmap showing fold change of genes involved in the SL biosynthetic and signaling pathway under P starvation for different time periods and P replenishment in WT tomato and CCD8 RNAi line. A fold change in bold indicates significance (P<0.05). B-D, relative expression of D27 (B), CCD8 (C) and LePS2 (D) upon P starvation (and P replenishment) (n = 3). The gene expression level in 2-day control wild‐type plants (YP2) was set to 1. Error bars represent standard error of the mean. **, 0.01>P; *, 0.01 < P < 0.05; NG, not significant. E, comparison of RT-qPCR and RNA-seq data. A Pearson correlation coefficient of 0.9761 (P < 0.01) is observed between the RNA-seq and RT-qPCR data of three genes (D27, CCD8 and LePS2). Suppl. Fig. 4. PCA of tomato root transcript profiles using RPKM. YP4 and NP4 represent 4 days control P and P starvation treatment in WT, respectively. CCD8.YP4 and CCD8.NP4 represent control P and P starvation treatment in CCD8, respectively. Suppl. Fig. 5. Heatmap showing a selection of strongest induced and repressed DEGs in the roots of WT tomato and CCD8 RNAi line under different P starvation treatment times. The RPKM value of the top 10 strongest P starvation induced DEGS (at 2, 3, 4 and 5 days of P starvation) and their repression by P replenishment in WT, and DEGs at 4 days of P starvation in CCD8 RNAi line. Suppl. Fig. 6. Secondary metabolism visualization of PS induced DEGs, PS repressed and SL-dependent DEGs with iPath 3.0 [53, 54]. A, secondary metabolite biosynthesis visualization of P starvation repressed DEGs (4 days) in WT. B, secondary metabolite biosynthesis visuali [file 12870_2021_3124_MOESM1_ESM.zip › Supplementary Table 7.xlsx]

## Sheet: sheet 1
Suppl. Table 7, the KO and KEGG map of 108DEGs (P starvation induced and SL dependent DEGs). KO ID of P starvation induced and SL dependent DEGs (108DEGs in Fig. 3B)																t
Soly ID	KO ID
Solyc00g231780.1.1	K05580
Solyc01g005940.2.1	K02291
Solyc01g059900.2.1
Solyc01g067330.2.1
Solyc01g090890.2.1
Solyc01g091760.2.1
Solyc01g091870.2.1
Solyc01g099950.1.1	K01051
Solyc01g100020.2.1	K01115
Solyc01g104800.2.1	K22736
Solyc01g104810.2.1	K22736
Solyc01g104820.2.1	K22736
Solyc01g104830.2.1	K22736
Solyc01g107980.2.1
Solyc01g110060.2.1	K22390
Solyc02g036350.2.1	K05933
Solyc02g078150.2.1
Solyc02g083250.2.1
Solyc02g083700.2.1	K01191
Solyc02g083980.2.1
Solyc02g084930.2.1
Solyc02g091600.1.1
Solyc02g092060.1.1
Solyc03g078500.2.1
Solyc03g098010.2.1	K14379
Solyc03g113080.2.1
Solyc03g119930.1.1
Solyc04g007730.2.1
Solyc04g008250.1.1	K14379
Solyc04g016490.2.1
Solyc04g051180.1.1	K22736
Solyc04g063370.1.1
Solyc04g071620.2.1
Solyc04g080480.1.1
Solyc04g080920.1.1	K22390
Solyc04g082350.1.1
Solyc05g006740.2.1	K00799
Solyc05g007950.2.1	K01166
Solyc05g009720.2.1
Solyc05g009960.2.1
Solyc05g011940.2.1	K15639
Solyc05g011970.2.1	K15639
Solyc05g013890.1.1	K05658
Solyc05g050730.1.1
Solyc05g051880.2.1	K01087
Solyc05g055870.2.1
Solyc06g007580.1.1
Solyc06g031710.2.1
Solyc06g034290.2.1	K13783
Solyc06g036110.1.1
Solyc06g062540.2.1	K13248
Solyc06g062550.2.1	K13248
Solyc06g062560.1.1	K13248
Solyc06g063430.1.1
Solyc06g065970.1.1
Solyc06g066830.2.1
Solyc06g067870.2.1
Solyc06g072960.1.1	K05658
Solyc07g005680.2.1	K16297
Solyc07g006850.1.1	K14504
Solyc07g007620.2.1	K03715
Solyc07g042400.2.1
Solyc07g045060.1.1	K14488
Solyc07g049240.2.1	K00430
Solyc07g049560.2.1	K18045
Solyc07g053900.2.1
Solyc07g055550.1.1
Solyc07g055990.2.1	K08235
Solyc08g007960.1.1
Solyc08g008200.1.1
Solyc08g060920.2.1
Solyc08g066720.1.1
Solyc08g075760.2.1
Solyc08g076640.1.1
Solyc08g078550.1.1
Solyc08g078650.2.1
Solyc08g078670.2.1
Solyc08g079300.2.1
Solyc09g008060.2.1
Solyc09g014610.2.1
Solyc09g090010.2.1
Solyc09g091910.1.1	K22390
Solyc10g007290.2.1	K01595
Solyc10g018150.1.1
Solyc10g018320.1.1
Solyc10g037880.1.1
Solyc10g044520.1.1	K02639
Solyc10g047040.1.1	K18753
Solyc10g052600.1.1
Solyc10g055190.1.1
Solyc10g081780.1.1
Solyc10g084540.1.1	K15728
Solyc10g084680.1.1
Solyc10g084690.1.1	K12492
Solyc10g085100.1.1	K06119
Solyc10g085500.1.1	K22983
Solyc10g085850.1.1
Solyc11g005150.1.1
Solyc11g008630.1.1	K15400
Solyc11g012950.1.1	K11982
Solyc11g056680.1.1
Solyc11g066250.1.1	K16298
Solyc11g071720.1.1
Solyc12g009480.1.1
Solyc12g042980.1.1
Solyc12g049110.1.1
Solyc12g056570.1.1
Solyc12g098770.1.1
