# Supplementary material for: The role of strigolactones in P deficiency induced transcriptional changes in tomato roots
Source: BMC Plant Biol. 2021 Jul 23;21:349. doi: 10.1186/s12870-021-03124-0 (PMC8299696; doi:10.1186/s12870-021-03124-0)
Supplement: Supplementary file 1 — Additional file 1:Suppl. Fig. 1. Experimental design of the P starvation RNAseq experiment. Suppl. Fig. 2. KEGG pathway enrichment for induced (A) and repressed (B) DEGs in tomato roots upon P starvation and P replenishment. Suppl. Fig. 3. Heatmap showing fold change of SL related genes in RNAseq dataset and RT-qPCR validation of SL biosynthetic and P starvation marker genes. A, heatmap showing fold change of genes involved in the SL biosynthetic and signaling pathway under P starvation for different time periods and P replenishment in WT tomato and CCD8 RNAi line. A fold change in bold indicates significance (P<0.05). B-D, relative expression of D27 (B), CCD8 (C) and LePS2 (D) upon P starvation (and P replenishment) (n = 3). The gene expression level in 2-day control wild‐type plants (YP2) was set to 1. Error bars represent standard error of the mean. **, 0.01>P; *, 0.01 < P < 0.05; NG, not significant. E, comparison of RT-qPCR and RNA-seq data. A Pearson correlation coefficient of 0.9761 (P < 0.01) is observed between the RNA-seq and RT-qPCR data of three genes (D27, CCD8 and LePS2). Suppl. Fig. 4. PCA of tomato root transcript profiles using RPKM. YP4 and NP4 represent 4 days control P and P starvation treatment in WT, respectively. CCD8.YP4 and CCD8.NP4 represent control P and P starvation treatment in CCD8, respectively. Suppl. Fig. 5. Heatmap showing a selection of strongest induced and repressed DEGs in the roots of WT tomato and CCD8 RNAi line under different P starvation treatment times. The RPKM value of the top 10 strongest P starvation induced DEGS (at 2, 3, 4 and 5 days of P starvation) and their repression by P replenishment in WT, and DEGs at 4 days of P starvation in CCD8 RNAi line. Suppl. Fig. 6. Secondary metabolism visualization of PS induced DEGs, PS repressed and SL-dependent DEGs with iPath 3.0 [53, 54]. A, secondary metabolite biosynthesis visualization of P starvation repressed DEGs (4 days) in WT. B, secondary metabolite biosynthesis visuali [file 12870_2021_3124_MOESM1_ESM.zip › Supplementary Table 8.xlsx]

## Sheet: counts
Suppl. Table 8， an overview of raw read numbers, and trimming and mapping statistics.
	Input reads					RNA-seq
sample name	Number of sequences	Average length	Total number of bases	Number of bases >= Q30	Percentage of bases >= Q30	Counted fragments % of Total	Unique fragments % of Total	Non-specifically % of Total	Uncounted fragments % of Total	Total fragments
WT.YP2.1	40447583	50.529	2043782653	1983010870	0.97027	90.91	87.9	3.01	9.09	40447583
WT.YP2.2	34746742	50.532	1755820021	1703210151	0.97004	91.26	88.14	3.11	8.74	34746742
WT.YP2.3	32611461	50.525	1647677981	1599812318	0.97095	89.77	86.84	2.93	10.23	32611461
WT.NP2.1	39457577	50.528	1993711917	1927588227	0.96683	91.06	88.05	3.01	8.94	39457577
WT.NP2.2	37942046	50.528	1917137335	1852002081	0.96602	90.08	86.97	3.11	9.92	37942046
WT.NP2.3	39407136	50.524	1991001307	1925770012	0.96724	90.16	86.94	3.22	9.84	39407136
WT.YP3.1	40370566	50.522	2039604815	1980505307	0.97102	90.55	87.26	3.29	9.45	40370566
WT.YP3.2	47027273	50.516	2375623312	2310050949	0.9724	89.57	86.17	3.4	10.43	47027273
WT.YP3.3	37226352	50.514	1880466884	1827254179	0.9717	89.97	86.77	3.2	10.03	37226352
WT.NP3.1	37995124	50.523	1919609717	1855630039	0.96667	91.26	87.77	3.49	8.74	37995124
WT.NP3.2	43724292	50.515	2208727613	2139778381	0.96878	89.91	86.5	3.41	10.09	43724292
WT.NP3.3	43111560	50.514	2177732131	2109361117	0.9686	89.58	86.18	3.4	10.42	43111560
WT.YP4.1	41956712	50.523	2119765718	2056593192	0.9702	89.21	86.15	3.06	10.79	41956712
WT.YP4.2	40867284	50.524	2064773097	2001214311	0.96922	90.28	87.08	3.2	9.72	40867284
WT.YP4.3	33408055	50.526	1687986086	1633539971	0.96774	88.62	85.74	2.88	11.38	33408055
WT.NP4.1	42118471	50.52	2127833384	2063654794	0.96984	90.72	87.3	3.42	9.28	42118471
WT.NP4.2	40708320	50.528	2056897175	1993786070	0.96932	91.67	88.28	3.4	8.33	40708320
WT.NP4.3	34872710	50.526	1761968324	1705186993	0.96777	90.15	86.78	3.38	9.85	34872710
WT.YP5.1	39446800	50.531	1993302173	1922347062	0.9644	91.14	87.57	3.57	8.86	39446800
WT.YP5.2	38949642	50.531	1968169278	1902663539	0.96672	91.05	87.65	3.4	8.95	38949642
WT.YP5.3	40880288	50.528	2065580814	2000224298	0.96836	90.79	87.5	3.29	9.21	40880288
WT.NP5.1	35647412	50.533	1801356926	1737633628	0.96462	91.39	87.88	3.5	8.61	35647412
WT.NP5.2	39143233	50.527	1977805057	1912865092	0.96717	91.27	87.76	3.51	8.73	39143233
WT.NP5.3	41816467	50.523	2112699298	2045975590	0.96842	90.2	86.72	3.48	9.8	41816467
WT.RP5.1	42907907	50.525	2167911356	2103091039	0.9701	91.03	87.38	3.65	8.97	42907907
WT.RP5.2	41243274	50.528	2083948866	2019320976	0.96899	91.81	88.36	3.45	8.19	41243274
WT.RP5.3	39521270	50.53	1997007923	1933280425	0.96809	91.58	88.01	3.57	8.42	39521270
CCD8.YP.1	38287986	50.531	1934724248	1866969775	0.96498	89.71	85.54	4.16	10.29	38287986
CCD8.YP.2	38539489	50.532	1947468321	1878367634	0.96452	89.96	85.57	4.39	10.04	38539489
CCD8.YP.3	38975494	50.532	1969519989	1902280915	0.96586	88.04	83.33	4.71	11.96	38975494
CCD8.NP.1	44455290	50.529	2246289724	2169081726	0.96563	86.03	81.46	4.57	13.97	44455290
CCD8.NP.2	45419028	50.518	2294464798	2218752874	0.967	88.02	83.43	4.59	11.98	45419028
CCD8.NP.3	42273373	50.518	2135573331	2064363794	0.96666	89.15	84.83	4.32	10.85	42273373
